# Supplementary material for: A salt-regulated peptide derived from the CAP superfamily protein negatively regulates salt-stress tolerance in Arabidopsis
Source: J Exp Bot. 2015 Jun 20;66(17):5301–13. doi: 10.1093/jxb/erv263 (PMC4526916; doi:10.1093/jxb/erv263)
Supplement: Supplementary Data [file supp_erv263_jexbot147041_file001.xls]

## Sheet: 1.5X upregulation
Supplemental dataset I. Differentially expressed genes in wild type upon the treatment in the presence and absence of 125 mM NaCl for 12 h.
	(salt treated/untreated)				untreated_WT			salt treated_WT
ProbeName	FoldChange	p-value	GeneName	TAIR Gene Locus ID	Bio I	Bio II	Bio III	Bio I	Bio II	Bio III	(Row data from microarray analysis)
A_84_P21026	796.234	4.64603e-05	caleosin-related protein	AT2G33380	60.8836	133.784	44.1595	82552.8	40847.3	50902.3
A_84_P16776	755.56	1.83171e-05	late embryogenesis abundant protein 4-5	AT5G06760	7.13539	7.16864	12.1473	8602.27	4712.53	6249.62
A_84_P14137	665.999	1.5014e-05	senescence-associated protein 29	AT5G13170	88.5255	189.281	90.6308	92724.2	58815.2	77762.4
A_84_P19758	601.393	0.00115493	non-specific lipid-transfer protein 4	AT5G59310	9.92186	28.622	114.98	28006	14736.1	16268.1
A_84_P18477	562.155	1.63546e-05	beta glucosidase 27	AT3G60120	4.93791	2.86525	2.43317	2272.72	2052.79	1239.19
A_84_P14274	547.988	2.23875e-05	late embryogenesis abundant domain-containing protein	AT1G52690	91.0162	183.823	102.616	90298.2	45187.1	65454
A_84_P13454	496.753	9.11925e-05	Plastocyanin-like domain-containing protein	AT2G15780	5.84826	3.48146	2.88395	2830.01	2581.83	931.241
A_84_P109472	494.601	2.83849e-05	tryptophan-rich sensory protein-like protein	AT2G47770	88.9165	103.457	172.764	74539.3	42498.2	57383.4
A_84_P187174	416.144	0.000763582	late embryogenesis abundant domain-containing protein	AT3G17520	9.62982	39.147	65.1406	18838.2	7572.66	11727.2
A_84_P87009	402.083	4.4234e-05	beta glucosidase 24	AT5G28510	9.32438	16.9534	23.7496	6275.2	5480.96	6707.79
A_84_P863449	339.199	2.36352e-05	tryptophan-rich sensory protein-like protein	AT2G47770	67.5578	84.4331	117.11	39645.4	21750.2	28580.4
A_84_P835897	320.102	2.6068e-05			5.00565	2.90894	2.46018	1447.17	750.863	1022.18
A_84_P12324	314.18	0.000104085	concanavalin A-like lectin protein kinase	AT1G70130	5.03453	2.93132	2.49959	976.872	1856.82	596.21
A_84_P127071	302.444	7.34981e-05	hypothetical protein	AT5G05220	5.23234	3.31959	5.98868	2388.69	975.603	1167.33
A_84_P11046	283.816	0.000630629	ethylene-responsive transcription factor ERF109	AT4G34410	10.1653	4.73683	27.5364	3954.56	3462.45	2092.79
A_84_P262310	270.634	3.59838e-05	Core-2/I-branching beta-1,6-N-acetylglucosaminyltransferase family protein	AT1G10880	24.4109	29.7303	36.6356	8949.31	11170.3	4983.84
A_84_P841862	246.505	3.10683e-05	hypothetical protein	AT5G53710	5.40791	10.1258	4.82577	2211.75	1206.54	1402.19
A_84_P18335	245.767	1.40306e-05	Late embryogenesis abundant protein (LEA) family protein	AT3G02480	170.327	208.879	251.664	65569.4	37710.7	50814.5
A_84_P15686	240.025	0.000111978	heat shock protein 22	AT4G10250	11.2404	15.0321	27.8052	5813.28	2978.8	3546.65
A_84_P593106	239.586	0.00119194	nudix hydrolase 24	AT5G19470	5.03807	4.4782	19.3004	3816.25	1774.55	835.94
A_84_P539084	232.394	0.00423855	hypothetical protein	AT1G06135	5.23068	3.1583	52.3444	2701.65	2630.69	1443.57
A_84_P233899	229.087	7.68853e-05	hypothetical protein	AT5G66780	5.62214	15.9395	9.82796	2677.62	1686.16	2217.05
A_84_P11752	226.763	0.0002348	myb proto-oncogene protein	AT3G30210	5.8002	24.5897	15.016	2934.7	2570.33	3129.66
A_84_P838948	224.393	4.63652e-06	myb family transcription factor	AT1G01520	5.08793	3.10816	3.8688	960.706	790.21	860.784
A_84_P19775	219.17	0.000502689	hypothetical protein	AT1G55230	5.54959	29.7611	12.606	3808.31	3036.81	1791.68
A_84_P13548	218.233	1.79037e-05	protein phosphatase 2C 3	AT1G07430	11.2989	8.12729	9.91967	3041.38	1534.64	1917.53
A_84_P22462	208.451	2.41416e-05	ABC transporter F family member 2	AT5G09930	4.80859	2.81865	4.64241	1055.4	658.202	775.571
A_84_P786477	203.612	9.83573e-05	hypothetical protein	AT5G05220	8.59835	6.11174	10.8283	2865.98	1135.4	1395.44
A_84_P22847	198.796	1.17134e-05	peroxidase 5	AT1G14550	17.6289	15.4535	17.5366	3695.5	4260.36	2253.62
A_84_P547483	196.467	9.64351e-06	hypothetical protein	AT3G27025	14.5568	15.0094	10.5855	3552.13	1879.04	2484.07
A_84_P310253	191.237	9.44068e-05	hypothetical protein	AT5G45690	5.33766	3.15208	4.23303	1414.8	554.653	600.039
A_84_P223429	184.581	0.0016068	transcription factor bHLH92	AT5G43650	5.93495	7.08171	40.5579	2886.55	2434.13	1442.28
A_84_P605146	167.802	3.93946e-05	hypothetical protein	AT2G31345	5.76122	3.51504	2.90495	755.972	809.981	429.114
A_84_P22954	165.807	3.69135e-05	putative protein phosphatase 2C 24	AT2G29380	10.9004	23.1339	15.7022	2922.75	1962.05	2975.33
A_84_P20976	157.777	6.76078e-05	ethylene-responsive transcription factor ERF017	AT1G19210	5.06161	2.90984	2.50258	490.371	784.79	355.614
A_84_P784679	155.983	0.00154789	hypothetical protein	AT5G45690	5.05131	20.8114	2.46927	1803.63	709.606	727.651
A_84_P15185	154.742	0.000101347	ethylene-responsive transcription factor ERF019	AT1G22810	40.5031	18.78	32.4496	5276.63	5759.96	2844.62
A_84_P11727	154.156	0.00011463	late embryogenesis abundant domain-containing protein	AT3G15670	20.1243	24.0752	38.8175	5384.32	2518.67	4802.61
A_84_P19046	151.995	3.48993e-05	glutathione S-transferase TAU 12	AT1G69920	42.18	34.622	18.525	5250.59	5171.09	3307.48
A_84_P18640	149.577	8.99398e-05	cellulose synthase-like A01	AT4G16590	4.82231	2.80623	2.36586	745.196	453.946	299.413
A_84_P297634	147.589	0.000175679	ankyrin repeat-containing protein	AT5G15500	23.4737	42.2353	11.6132	4455.15	2423.8	3240.37
A_84_P11248	145.329	9.98431e-06	protein phosphatase	AT5G59220	88.824	116.015	95.2868	18828.1	10503.3	14407.4
A_84_P10012	145.136	0.00026432	gibberellin-regulated protein 3	AT4G09600	5.3133	12.2543	3.30041	1253.92	569.523	869.66
A_84_P21769	144.272	0.000152747	terpene synthase 04	AT1G61120	5.07989	12.402	3.50402	795.418	1066.54	738.707
A_84_P22852	143.717	2.15613e-07	myb family transcription factor	AT1G01520	26.3258	24.1325	22.2158	3810.07	3032.82	3427.43
A_84_P852303	143.444	2.98966e-05	VQ motif-containing protein	AT4G37710	5.5343	3.42484	2.90425	540.433	716.61	396.591
A_84_P14711	141.355	6.55316e-05	Em-like protein GEA1	AT3G51810	17.7394	14.0986	25.0462	3799.05	2334.99	1885.44
A_84_P549850	141.191	3.8789e-05	U-box domain-containing protein 19	AT1G60190	6.8317	8.93219	10.7514	1643.01	849.585	1250.57
A_84_P22467	140.4	9.5025e-05	phospholipase-like (PEARLI 4) family protein	AT5G11140	8.12231	3.52849	3.13557	573.024	817.34	501.984
A_84_P91639	135.682	0.00477207	acyl-CoA N-acyltransferases-like protein	AT2G39030	5.06228	50.3697	3.28403	2317.06	941.479	906.399
A_84_P231229	132.702	3.24124e-07	hypothetical protein	AT4G21930	87.5835	83.5389	68.5881	11864.7	9201.85	10154.1
A_84_P801431	130.483	0.000266864	hypothetical protein	AT1G68250	5.40222	3.30967	9.48437	674.893	1039.07	507.842
A_84_P52140	128.266	7.18673e-06	RING/U-box domain-containing protein	AT1G24580	29.8369	29.8594	34.3091	5010.24	3101.39	3924.14
A_84_P575955	124.028	4.13879e-05	hypothetical protein	AT3G62990	5.20932	6.23223	2.61239	626.619	424.328	575.298
A_84_P145159	123.264	3.00762e-05	hypothetical protein	AT5G50360	49.225	67.1605	58.0769	10434.3	4981.88	6539.34
A_84_P255630	117.6	0.000252744	hypothetical protein	AT2G25625	63.1735	149.065	120.598	21338	8248.35	9920.59
A_84_P11224	114.063	9.45132e-05	PAR1 protein	AT5G52390	11.2921	22.0234	20.4954	2661.41	2062.58	1302.61
A_84_P21718	112.304	4.81239e-05	S-adenosyl-L-methionine-dependent methyltransferase-like protein	AT5G04380	5.5131	3.29853	2.73054	570.475	309.018	377.145
A_84_P23179	111.873	1.29793e-05	C2H2-type zinc finger protein	AT3G53600	47.8055	51.633	43.3531	6262.96	6388.87	3539.78
A_84_P17929	111.218	3.98788e-05	galactinol synthase 2	AT1G56600	38.346	68.1004	48.5469	7183.95	3888.92	5901.31
A_84_P22363	111.122	4.03366e-07	dynein light chain type 1-like protein	AT4G27360	5.01008	4.39215	4.89441	547.447	518.168	492.482
A_84_P16037	106.502	5.77746e-06	transcription factor MYB75	AT1G56650	86.2897	114.932	72.4504	11952.3	8380.22	8191.9
A_84_P820317	106.367	0.000460636	hypothetical protein	AT1G68250	6.71639	7.13948	19.2256	1005.44	1507.68	691.87
A_84_P840120	105.767	7.39765e-05	hypothetical protein	AT3G62990	21.4839	52.625	29.0655	3902.4	2642.85	3563.77
A_84_P12788	101.828	1.86989e-05	jasmonate-regulated protein	AT3G55970	10.8922	6.82271	5.8015	802.255	885.194	605.957
A_84_P819800	101.554	0.000185896	hypothetical protein	AT2G25625	14.8399	21.3637	25.8982	3628.9	1392.36	1608.85
A_84_P16247	100.599	0.00010398	dehydration-responsive element-binding protein 1F	AT1G12610	5.91694	3.53738	6.43793	533.456	707.559	343.58
A_84_P302850	100.157	9.79827e-06	protease inhibitor/seed storage/lipid transfer protein (LTP) family protein	AT2G37870	532.5	765.041	661.644	81601.9	53057	59129.8
A_84_P20704	98.9054	2.0438e-05	non-specific lipid-transfer protein 3	AT5G59320	273.943	275.768	363.182	39702.6	24476	25823.2
A_84_P12031	97.5979	6.09936e-05	putative phosphatidylethanolamine-binding protein	AT5G01300	29.838	45.2363	37.2573	5549.31	2477	3215.18
A_84_P797324	97.497	0.00103633	hypothetical protein	AT3G27025	6.18568	32.4534	7.23089	1528.88	793.596	1048.14
A_84_P18100	95.8665	0.000941863	glutathione S-transferase TAU 11	AT1G69930	23.2938	79.3746	103.89	5524.56	7569.82	3825.58
A_84_P22337	95.8657	0.000163807	MYB-like 102	AT4G21440	5.22997	3.08223	7.48483	618.605	363.794	446.528
A_84_P257260	95.0938	1.94504e-05	Rubber elongation factor protein (REF)	AT2G47780	45.1341	51.4613	44.8368	6581.67	3546.36	3626.94
A_84_P500464	94.0561	0.00022164	ATP binding / ATPase/ nucleoside-triphosphatase/ nucleotide binding protein	AT3G28610	5.08939	3.62545	9.74444	685.771	471.616	437.281
A_84_P789317	92.4157	2.05547e-05			251.923	309.052	187.161	30917.3	17022.7	20658.7
A_84_P191974	89.193	0.000122873	hypothetical protein	AT5G03210	79.1325	39.304	74.7516	7752.88	4472.78	4497.24
A_84_P808177	88.8263	2.70269e-05	non-specific lipid-transfer protein 3	AT5G59320	967.727	1152.3	1506.92	133538	87299	95499.5
A_84_P18234	88.2985	8.51538e-05	putative F-box protein PP2-B6	AT2G02310	24.4326	22.2031	13.1383	1595.27	2577.32	1128.13
A_84_P16839	88.2014	6.18151e-06	NDR1/HIN1-like 25	AT5G36970	7.0887	9.28262	6.47255	781.593	705.687	500.874
A_84_P762197	85.6409	1.86538e-05	hypothetical protein	AT3G03341	294.015	343.769	261.57	34488.6	17954.4	25351.5
A_84_P760622	83.2093	3.4636e-05			227.982	309.087	166.472	26029.1	14205.5	17278.3
A_84_P65284	82.4179	2.7797e-05	LOB domain-containing protein 1	AT1G07900	23.7238	27.705	28.0352	3024.07	1542.78	2090.25
A_84_P862307	77.8544	3.43054e-05			11.9371	9.56535	15.9125	1156.43	850.032	824.549
A_84_P762507	75.1513	0.00117549	hypothetical protein	AT3G25573	12.211	11.6711	46.9102	1793.57	1454.61	1028.15
A_84_P822012	74.6513	0.00347577	cellulose synthase-like protein G2	AT4G24000	10.0309	69.5991	7.8443	2012.85	899.395	1189.67
A_84_P104886	73.3315	9.84267e-05	hypothetical protein	AT5G63350	5.99738	3.58049	2.93502	398.973	196.264	300.043
A_84_P790750	71.6719	0.000576922	hypothetical protein	AT3G62990	69.5631	35.2099	14.6541	2721.94	1828.63	2509.73
A_84_P50530	71.2917	0.00059591	hypothetical protein	AT5G53710	11.5832	22.9208	38.5272	2234.14	1085.49	1444.73
A_84_P553344	71.2404	7.69718e-05	2-oxoglutarate (2OG) and Fe(II)-dependent oxygenase-like protein	AT1G48980	5.03195	2.91484	2.49239	317.563	236.935	166.061
A_84_P836433	70.945	3.08368e-05	ABC transporter G family member 16	AT3G55090	5.04803	2.94406	2.60262	282.007	236.198	196.015
A_84_P19363	70.1227	0.000139611	heat shock protein 17.4	AT3G46230	141.808	56.5526	77.49	7668.55	5039.82	5241.2
A_84_P22733	69.78	0.000962392	AWPM-19-like family protein	AT1G04560	5.76131	3.41778	14.6954	550.356	354.51	476.375
A_84_P194044	69.3448	7.44189e-05	hypothetical protein	AT5G07330	24.3595	46.9741	36.3403	2914.01	1717.05	2619.78
A_84_P838440	69.2671	3.30548e-05			5.06142	4.71816	2.51569	290.177	217.375	299.22
A_84_P609850	68.893	0.000179065	HSP20-like chaperone	AT4G16550	5.07835	3.11392	7.69528	404.423	294.459	315.865
A_84_P10637	67.9186	1.32007e-05	Em-like protein GEA6	AT2G40170	49.1758	40.6426	56.3661	3935.07	2982.38	2843.03
A_84_P17379	66.5845	0.00021406	L-ascorbate peroxidase	AT3G09640	21.953	53.9856	17.5126	2169.32	1481.77	1801.85
A_84_P11148	66.1619	1.58553e-05	protein kinase family protein	AT5G24080	19.4941	24.26	19.4131	1798.31	1014.22	1378.15
A_84_P757222	63.8265	0.00012969			204.041	320.395	171.109	22749.3	9779.16	12359.2
A_84_P753508	63.3431	0.000384062		AT1G55525	7.15213	24.5613	9.36175	865.637	808.026	564.888
A_84_P786467	63.194	8.69803e-07	protease inhibitor/seed storage/lipid transfer protein (LTP) family protein	AT2G37870	15.6156	14.6914	12.9881	1037.53	775.569	883.403
A_84_P174401	62.6993	9.96373e-05	lipase class 3 family protein	AT4G16820	32.2072	18.5506	12.6656	1437.35	1309.34	936.892
A_84_P18221	60.5027	0.000135943	embryonic cell protein 63	AT2G36640	11.571	24.5395	18.0478	1497.8	899.802	796.104
A_84_P186064	60.4256	0.00317267	VQ motif-containing protein	AT4G37710	45.0781	12.7283	4.66415	886.931	1089.45	577.635
A_84_P847302	60.3895	0.000704264	beta-glucosidase 30	AT3G60140	4.97995	16.1357	17.7552	713.611	598.168	695.857
A_84_P750600	59.7479	0.000343339			5.10467	3.0331	2.54008	226.643	321.362	108.872
A_84_P21294	59.5709	4.85519e-06	ABC transporter G family member 16	AT3G55090	80.3189	95.4646	62.7199	5482.96	4661.76	3759.97
A_84_P68884	58.3754	9.98583e-05	peptide methionine sulfoxide reductase B8	AT4G21840	176.571	112.338	176.135	10363.2	10879.3	5827.32
A_84_P311113	57.4418	0.000857364	heat stress transcription factor A-6a	AT5G43840	4.96771	20.6176	9.49962	727.549	376.161	636.987
A_84_P186914	57.4063	0.000200847	S-adenosyl-L-methionine-dependent methyltransferase-like protein	AT3G11480	4.85984	2.81842	2.39409	247.782	110.843	213.526
A_84_P12551	54.5223	0.000162229	glutathione S-transferase tau 3	AT2G29470	17.0373	46.6288	22.2887	1486.11	1485.68	1228.76
A_84_P16645	54.4123	0.000305774	myb domain protein 79	AT4G13480	14.3179	40.1551	13.12	1122.57	885.908	1155.11
A_84_P813784	54.3601	4.21339e-05	Gamma-glutamyl phosphate reductase	AT2G39800	5.48451	9.4802	5.78092	450.159	275.673	367.803
A_84_P20104	54.1877	0.000114112	Leucine-rich repeat-containing protein	AT2G26380	19.1269	26.0843	23.0075	1339.56	1751.15	736.021
A_84_P19043	54.1631	0.000190665	SKU5 similar 8 protein	AT1G21850	9.33833	13.0413	16.7607	903.588	802.596	422.773
A_84_P839042	53.9425	3.15732e-05	stigma-specific stig1-like protein	AT1G11925	17.1862	15.5372	17.0433	993.699	1125.49	603.787
A_84_P121762	53.7335	0.00126345	hypothetical protein	AT2G23270	57.7938	14.4756	47.4266	2489.76	1853.99	1260.64
A_84_P834156	52.8379	1.08404e-05			82.341	105.655	74.7076	5581.81	3536.18	4591.76
A_84_P16077	52.5753	2.71191e-05	mitogen-activated protein kinase kinase kinase 18	AT1G05100	58.82	71.1645	49.5761	4370	2407.01	2710.36
A_84_P592130	52.434	2.56951e-05	Peroxisomal membrane 22 kDa (Mpv17/PMP22) family protein	AT4G33905	80.315	87.5261	83.682	6251.75	3503.71	3659.81
A_84_P18663	51.6996	0.000377522	peroxidase 52	AT5G05340	46.5296	16.484	25.8876	1772.74	1564.66	935.104
A_84_P23870	51.4285	0.000193288	ethylene-responsive transcription factor ERF071	AT2G47520	8.58491	9.35513	12.1079	463.949	820.245	328.573
A_84_P15646	51.314	5.22327e-06	homeobox-leucine zipper protein ATHB-12	AT3G61890	759.676	804.234	571.15	42037	28958.7	36613.5
A_84_P20369	49.3859	0.00119084	beta-glucosidase 30	AT3G60140	50.581	227.99	161.723	7088.22	5089.33	5886.64
A_84_P14736	49.2709	6.50434e-05	putative RING-H2 finger protein ATL36	AT4G09120	6.20958	3.72164	3.10449	264.666	166.733	183.832
A_84_P829441	48.2407	1.92507e-05			5.98074	5.98894	6.17669	398.214	234.478	251.458
A_84_P13535	47.6218	0.00036721	2-oxoglutarate (2OG) and Fe(II)-dependent oxygenase-like protein	AT2G38240	51.1	104.041	79.0459	4208.82	5096.29	2000.27
A_84_P19205	47.5813	0.00321542	putative leucine-rich repeat transmembrane protein kinase	AT2G24130	21.0207	3.54603	2.99624	303.265	327.568	228.945
A_84_P16823	47.5559	5.0906e-06	protein late elongated hypocotyl	AT1G01060	145.186	117.239	149.649	6358.14	6195.25	6574.71
A_84_P10555	47.5338	0.00015934	HSP20-like chaperone	AT1G53540	732.286	329.934	386.969	29042.6	17905.5	18253.7
A_84_P853304	47.2267	9.03089e-05	putative phosphatidylethanolamine-binding protein	AT5G01300	47.1177	51.5493	51.2555	3719.1	1652.86	2016.59
A_84_P764623	47.1292	3.7429e-06	B-box type zinc finger-containing protein	AT4G15248	148.853	125.048	107.509	6748.79	4935.8	5944.95
A_84_P13022	46.2386	0.00392481	cell division protease ftsH-6	AT5G15250	5.44464	41.2899	17.8297	1189.19	484.371	650.314
A_84_P19804	46.1715	0.000333265	peroxidase 58	AT5G19880	5.82009	3.52877	8.6297	343.146	245.086	196.089
A_84_P574263	45.6851	5.11223e-05	peptidoglycan-binding LysM domain-containing protein	AT4G25433	8.8198	9.21652	12.3511	567.753	342.143	465.873
A_84_P512750	45.5535	0.000120798	VQ motif-containing protein	AT2G33780	5.39267	3.10072	3.74625	194.688	240.5	119.552
A_84_P272600	45.5254	0.000314003	ethylene-responsive transcription factor ERF016	AT5G21960	6.39967	7.45649	3.34552	180.207	406.86	194.215
A_84_P604726	45.4526	0.000160032	transcription activator-related protein	AT5G42290	5.50053	3.49099	6.02681	323.628	181.602	174.797
A_84_P754114	44.2444	0.000208254	hypothetical protein	AT1G27461	4.87842	2.8322	2.4092	209.069	94.0722	138.574
A_84_P141439	44.1058	0.00038856	vegetative storage protein 2	AT5G24770	284.418	388.115	204.468	23474.3	8779.24	8883.02
A_84_P787492	43.5573	0.000883357	hypothetical protein	AT5G10040	4.95322	12.5098	7.73893	510.284	173.198	423.868
A_84_P21605	43.4977	4.73454e-05	transcription factor bHLH28	AT5G46830	27.2391	49.6296	39.5202	1812.84	1742.43	1315.89
A_84_P825539	43.3958	0.0156747	alternative oxidase 3	AT1G32350	18.9812	45.9606	371.618	3859.29	2872.42	2259.31
A_84_P286640	43.3222	3.7674e-05	hypothetical protein	AT3G48510	95.6908	71.4118	52.7278	3792.73	2374.5	3075.17
A_84_P507017	43.0892	0.000144024	Glutathione S-transferase family protein	AT5G44990	4.9315	2.86565	2.4406	189.84	144.286	95.2304
A_84_P299810	42.4437	8.27288e-05	stigma-specific stig1-like protein	AT1G11925	45.0429	32.3506	27.2021	1556.93	1918.13	959.371
A_84_P157965	42.3867	0.000688611	hypothetical protein	AT5G10040	5.75767	3.46937	5.2223	323.541	98.8066	234.917
A_84_P847314	41.7738	2.2612e-06	protein CCA1	AT2G46830	5.99073	6.78088	7.15129	281.321	259.256	274.481
A_84_P832537	41.1942	0.000445908			9.47959	13.1777	23.604	821.465	458.798	517.005
A_84_P551163	41.1819	0.000159798	cellulose synthase-like protein G2	AT4G24000	6.15828	8.10416	6.41079	460.471	185.307	247.563
A_84_P10659	41.0245	5.29409e-05	homeobox-leucine zipper protein ATHB-7	AT2G46680	341.988	505.279	346.278	21407.6	11514.2	15844.5
A_84_P23087	40.5214	0.000225679	protein serine carboxypeptidase-like 33	AT3G17180	5.22254	8.70401	10.9557	432.074	293.756	246.791
A_84_P712672	40.4836	0.00951621	ethylene-responsive transcription factor 4	AT3G15210	5.61711	40.6616	2.8468	324.278	520.436	241.65
A_84_P290764	38.8318	0.000229603	gibberellin 20-oxidase 5	AT1G44090	5.35575	3.4342	6.09165	262.146	189.86	124.608
A_84_P19028	38.7987	3.42377e-05	ethylene-responsive transcription factor ERF018	AT1G74930	21.2274	31.023	19.4985	855.1	1166.65	710.651
A_84_P18792	38.4065	0.00113209	early nodulin-like protein 1	AT5G53870	14.021	52.1011	15.0008	1157.74	620.592	816.802
A_84_P132025	37.9834	8.76552e-06	Ninja-family protein AFP1	AT1G69260	240.91	236.809	203.645	10604.8	6704.3	8465.19
A_84_P11446	37.6179	0.000278381	ABC transporter G family member 40	AT1G15520	230.123	158.249	333.274	10337.2	9812.7	6021.08
A_84_P22991	37.5182	7.66667e-05	C2H2 and C2HC zinc finger domain-containing protein	AT2G37430	161.162	95.8382	113.323	5024.47	5419.06	3209.32
A_84_P22906	36.8387	0.00598979	late embryogenesis abundant domain-containing protein	AT2G42560	4.96104	7.16851	30.8499	552.891	201.188	466.13
A_84_P19241	36.6234	7.24205e-07	protein CCA1	AT2G46830	263.422	250.351	267.582	9340.83	9188.67	9547.21
A_84_P826417	36.4	0.000534739	WRKY DNA-binding protein 30	AT5G24110	150.793	52.6064	77.5433	3226.68	4024.83	2159.46
A_84_P558829	36.3984	0.00271565	senescence-associated protein 13	AT2G29350	79.5297	134.127	425.299	6725.03	5014.95	6132.06
A_84_P164303	36.3711	2.77576e-05	armadillo/beta-catenin-like repeat-containing protein	AT5G58680	17.5256	22.4656	16.057	760.307	795.15	475.628
A_84_P536936	36.2492	0.000101299	hypothetical protein	AT4G01985	33.7653	36.0827	23.18	1700.64	859.77	869.692
A_84_P22497	36.215	0.000338792	beta glucosidase 32	AT5G24550	6.95515	4.37474	3.54992	188.451	255.352	100.783
A_84_P549304	36.0364	0.00240229	hypothetical protein	AT3G54530	46.7731	51.6624	196.378	3225.34	3155.85	2062.42
A_84_P12395	35.6405	1.80334e-05	granule-bound starch synthase	AT1G32900	504.732	437.49	625.248	18849.5	18287	17141.6
A_84_P762787	35.5784	9.27291e-05	hypothetical protein	AT3G15534	14.0199	17.0836	23.828	781.113	519.283	599.008
A_84_P853987	35.2057	0.000127152	Ninja-family protein AFP1	AT1G69260	5.85434	6.91837	10.125	337.666	210.347	238.162
A_84_P76184	35.1254	0.000444519	WRKY DNA-binding protein 30	AT5G24110	248.714	95.2032	131.698	5370.03	6727.87	3536.07
A_84_P12209	34.8917	0.000447691	HVA22-like protein b	AT5G62490	43.8531	44.779	89.4647	2842.55	1626.45	1525.89
A_84_P19124	34.3866	1.80155e-05			79.4951	83.2309	89.3723	3270.4	3240.06	2144.98
A_84_P17225	34.3692	0.000137758	myb domain protein 2	AT2G47190	13.5756	15.8002	7.20051	480.908	438.704	280.959
A_84_P181974	34.0723	0.00013572	hypothetical protein	AT1G20310	22.2722	13.862	20.4165	666.563	813.579	434.627
A_84_P15590	33.4222	0.000253652	phosphate transporter 3;2	AT3G48850	216.584	211.904	402.161	9517.77	10384.6	6590.66
A_84_P786422	33.2343	2.01553e-05	EID1-like F-box protein 3	AT3G63060	48.4676	54.6715	51.7594	2278.33	1422.42	1468.59
A_84_P503480	32.8822	8.00316e-05	hypothetical protein	AT5G45630	75.031	70.6066	46.9211	2917.37	1500.49	1908.5
A_84_P15209	32.8235	0.000544671	Cystathionine beta-synthase (CBS) protein	AT1G15330	8.99984	24.7322	19.3996	514.386	686.137	409.003
A_84_P767554	32.6336	0.000122299	lipid binding protein	AT5G59330	248.492	464.706	313.113	14853.9	8746.04	9143.58
A_84_P816767	32.5205	4.91624e-05			6.47112	8.39036	10.4478	283.832	233.297	278.526
A_84_P11587	32.1047	1.04094e-05	Gamma-glutamyl phosphate reductase	AT2G39800	705.453	730.975	640.179	26934.6	17150.6	22354.6
A_84_P16226	32.0888	4.02455e-05	peroxidase 4	AT1G14540	150.082	141.291	120.993	4792.68	5568.67	3002.7
A_84_P803335	31.9143	0.000169534	nodulin MtN3-like protein	AT3G28007	37.449	42.2061	20.1764	1451.63	808.994	834.436
A_84_P12442	31.8929	0.000168168	AMP-dependent synthetase and ligase family protein	AT1G76290	5.88834	3.4826	4.82933	205.48	104.587	141.319
A_84_P847991	31.7333	0.000235629	protein CCA1	AT2G46830	15.7345	41.7986	22.1572	774.797	741.239	766.5
A_84_P15812	31.4571	0.000128664	transcription factor	AT5G01380	52.4205	67.7896	57.0947	2126.51	2461.9	1140.4
A_84_P605408	31.3419	4.8037e-05	hypothetical protein	AT4G12580	122.204	96.2192	71.9881	3777.59	2259.45	2886.34
A_84_P18843	31.148	0.000115741	dehydrin Rab18	AT5G66400	841.051	938.657	860.941	41899.5	18860.6	24570.4
A_84_P822249	31.0636	0.00161248	hydroperoxide lyase 1	AT4G15440	5.10335	10.641	2.54714	270.953	116.752	123.899
A_84_P19002	30.8787	0.000389294	late embryogenesis abundant protein-like protein	AT1G52680	5.87138	5.05134	2.94334	196.111	80.3042	154.278
A_84_P150218	30.6065	0.000224988	flavonol synthase 6	AT5G43935	5.15205	3.01766	2.59601	154.638	78.1683	90.4968
A_84_P21945	30.4607	0.0100306	alternative oxidase 3	AT1G32350	72.7669	148.216	741.631	7896.18	5930.32	4563.74
A_84_P811915	30.2953	0.000184554	dehydrin Rab18	AT5G66400	35.898	48.3533	41.9418	2036.35	908.303	1034.59
A_84_P523871	30.0146	0.000373721	SAUR-like auxin-responsive protein	AT5G42410	6.53241	3.98862	5.3085	173.164	225.814	90.4145
A_84_P761897	29.9907	5.77849e-05	hypothetical protein	AT3G19615	22.1318	23.6395	32.1941	813.128	876.359	602.743
A_84_P22140	29.9844	0.000134996	myb domain protein 15	AT3G23250	146.857	100.275	110.498	4225.56	4381.05	2239.98
A_84_P500346	29.7979	0.000108623	Low temperature and salt responsive protein	AT2G38905	4.89683	2.84691	3.62344	147.436	87.223	98.2464
A_84_P501581	29.6454	0.00151823	LOB domain-containing protein 33	AT5G06080	6.08097	20.6163	20.4565	414.044	327.343	466.034
A_84_P18111	29.555	5.04273e-06	caffeoyl-CoA 3-O-methyltransferase	AT1G67980	63.9638	62.594	57.6521	2112.84	1867.76	1427.47
A_84_P537220	29.3141	0.00092259	hypothetical protein	AT5G57510	22.0259	26.9492	57.6085	1131.76	1145.22	628.25
A_84_P606188	29.2988	0.000101656	nodulin MtN3-like protein	AT3G28007	40.9166	40.9612	28.3942	1590.72	786.586	904.262
A_84_P283390	28.9415	0.000334458	tetratricopeptide repeat domain-containing protein	AT1G80130	83.9842	182.899	80.2455	4395.09	2565.02	2505.62
A_84_P256260	28.7462	2.21817e-05	transmembrane amino acid transporter-like protein	AT2G41190	1357.14	1623.66	1270.31	53022	31989.7	37058.3
A_84_P595141	28.5617	0.000774976	protein TIFY 5A	AT1G30135	6.89671	21.3566	10.3569	318.988	443.622	237.438
A_84_P590571	28.5512	0.0016029	CCT motif-containing protein	AT1G04500	7.09758	2.88736	9.90823	202.106	194.253	113.792
A_84_P825767	28.5405	0.000951875	F-box protein PP2-B13	AT1G56240	190.435	57.069	79.714	3102.93	3139.45	1954.44
A_84_P756407	28.5405	1.03266e-05	embryo sac development arrest 12 protein	AT2G35950	52.8269	69.7122	66.2902	1903.84	1552.07	1815.67
A_84_P861274	28.4485	9.14762e-05	dehydrin Rab18	AT5G66400	2892.17	3260.41	3117	130119	64024.9	76789.4
A_84_P586330	28.4221	1.26274e-06	phosphate transporter PHO1-10	AT1G69480	109.677	109.671	112.384	3373.62	2816.08	3088.31
A_84_P869990	28.3583	0.000905413	phospholipase-like (PEARLI 4) family protein	AT5G11140	6.03123	17.7386	15.1044	329.46	422.262	250.419
A_84_P137739	28.3107	3.95621e-05	EID1-like F-box protein 3	AT3G63060	108.71	114.38	136.131	4344.6	2760.79	3027.12
A_84_P19615	28.2108	0.00019937	nodulin MtN21 /EamA-like transporter family protein	AT5G07050	7.11256	5.89035	2.88883	174.363	118.672	124.141
A_84_P169473	28.099	0.000338959	putative galactinol synthase	AT5G30500	5.00767	2.91325	2.48424	124.893	58.8495	103.414
A_84_P870349	27.6827	0.000167048	myb domain protein 15	AT3G23250	191.884	144.842	160.382	5571.64	5769.88	2780.65
A_84_P826766	27.5661	5.35221e-05	armadillo/beta-catenin-like repeat-containing protein	AT5G58680	19.5677	16.0605	12.9564	494.193	531.922	306.725
A_84_P16173	27.3997	0.00275104	glutaredoxin-C9	AT1G28480	360.486	351.368	1263.57	17484.7	18018.1	9878.82
A_84_P857762	27.3497	0.000961485		AT5G24770	6.73051	11.037	8.40762	476.941	161.068	157.229
A_84_P600236	27.1231	0.000722096	hypothetical protein	AT5G22545	22.6564	22.3783	54.4454	988.351	755.521	697.299
A_84_P820222	26.8968	0.00067725	alpha/beta-hydrolase domain-containing protein	AT1G73480	8.70332	26.4997	15.4605	487.02	311.293	432.631
A_84_P255480	26.807	0.00010043	hypothetical protein	AT2G35070	20.5483	34.5318	28.6122	914.697	554.174	729.368
A_84_P181424	26.6629	0.00111212	hypothetical protein	AT5G24640	194.519	157.377	415.337	6932.61	8043.54	4085.63
A_84_P22018	26.484	0.000542839	putative F-box protein PP2-B8	AT2G02340	5.81919	3.51835	5.85319	145.285	188.327	76.9112
A_84_P769350	26.2325	3.51445e-05	hypothetical protein	AT5G54165	214.695	176.971	196.328	6708.94	4033.82	4703.65
A_84_P23101	26.0624	1.77887e-05	B-box type zinc finger-containing protein	AT3G21890	234.687	238.438	306.249	7047.57	6191.02	6572.97
A_84_P23455	26.034	3.56081e-06	alpha/beta-hydrolase domain-containing protein	AT1G68620	480.93	568.008	435.797	15102.1	11617	11318.5
A_84_P595814	26.0223	7.26982e-05	hypothetical protein	AT5G40800	6.35707	9.57347	9.92346	252.323	179.679	221.898
A_84_P249675	25.6803	2.00209e-05	hypothetical protein	AT1G02700	20.1237	21.4778	22.032	697.127	455.574	480.022
A_84_P798436	25.6722	0.000251887			80.915	160.802	71.4671	3357.43	2071.41	2138.57
A_84_P19294	25.6122	0.000208664	FAD-binding and BBE domain-containing protein	AT1G26380	124.8	63.7809	61.0806	2601.48	1861.74	1594.38
A_84_P583210	25.5938	9.80396e-06	bifunctional inhibitor/lipid-transfer protein/seed storage 2S albumin-like protein	AT4G33550	749.66	755.844	769.759	23708.2	16243.4	17950
A_84_P15269	25.5596	9.51901e-05	NAC domain-containing protein 19	AT1G52890	146.878	195.257	99.4782	4577.39	2766.01	3556.82
A_84_P12547	25.4677	0.000159909	cytochrome P450 71A12	AT2G30750	23.2617	21.6762	32.5092	861.457	634.032	468.635
A_84_P15113	25.0673	2.87755e-05	ethylene-responsive transcription factor ERF020	AT1G71520	90.0117	65.0259	80.1905	2150.77	2113.43	1537.54
A_84_P15797	25.0255	1.4508e-05	putative serine carboxypeptidase-like 30	AT4G15100	18.6647	20.9108	20.7191	512.737	590.863	395.469
A_84_P57250	24.8745	0.000106381	lactoylglutathione lyase / glyoxalase I-like protein	AT1G80160	190.262	328.745	195.298	6481.3	4255.07	6444.38
A_84_P19302	24.5944	0.000236618	ethylene-responsive transcription factor ERF095	AT3G23220	10.4703	21.6062	18.7706	454.059	422.368	311.387
A_84_P575680	24.4454	0.00137067	hypothetical protein	AT2G17680	6.50843	14.1379	3.48046	237.056	133.182	140.079
A_84_P762988	24.097	0.00203352	mitogen-activated protein kinase kinase kinase 21	AT4G36950	20.6602	50.0269	69.1729	914.1	1479.33	699.337
A_84_P19734	23.957	8.04425e-06	beta-carotene hydroxylase 2	AT5G52570	277.538	228.532	285.389	6145.54	6291.87	6084.8
A_84_P18358	23.9011	0.000362268	hypothetical protein	AT3G12960	7.62182	13.2696	10.3785	372.025	163.352	222.94
A_84_P591181	23.8993	0.000169012	transcription factor MYB39	AT4G17785	19.3291	23.9477	19.4335	714.465	520.593	312.092
A_84_P568618	23.8859	0.00847686	hypothetical protein	AT2G38823	171.699	196.31	1090.94	8771.85	9499.77	5684.76
A_84_P756427	23.8489	3.15214e-07	cysteine proteinase-like protein	AT2G27420	319.611	350.067	259.071	7112.27	7348.51	7111.6
A_84_P14587	23.8387	0.000134612	9-cis-epoxycarotenoid dioxygenase NCED3	AT3G14440	74.2733	84.3473	46.9004	2161.81	1147.03	1517.46
A_84_P13212	23.7767	2.76516e-07			159.508	148.125	131.005	3414.81	3238.07	3556.98
A_84_P12287	23.6115	2.80428e-05	1-aminocyclopropane-1-carboxylate synthase 2	AT1G01480	108.397	119.269	91.4867	2870.46	2862.27	1791.39
A_84_P14560	23.5484	0.000104395	cytochrome P450 71B15	AT3G26830	88.9388	88.7226	124.702	2644.64	2661.13	1725.97
A_84_P724814	23.4261	0.000769047			6.454	6.16862	7.16095	228.168	198.787	76.3882
A_84_P815115	23.2556	0.00192279	hypothetical protein	AT5G39520	39.9638	139.268	46.7084	1768.87	933.47	1871.9
A_84_P555128	23.1174	0.000380676	cryptdin-related protein	AT1G51915	15.7311	8.56168	15.3591	318.645	371.227	204.239
A_84_P235073	23.0184	2.3647e-06	zinc finger protein CONSTANS-LIKE 7	AT1G73870	451.393	404.033	416.351	8754.94	10294.8	9713.38
A_84_P21525	22.9647	0.00229338	heat shock protein 17.6A	AT5G12030	115.053	26.9165	74.756	1580.28	1377.52	1217.58
A_84_P606349	22.8749	0.00063674	hypothetical protein	AT4G28460	123.611	122.33	236.432	3896.65	4461.68	2326.82
A_84_P241225	22.6864	0.00325237	hypothetical protein	AT5G39520	24.3978	111.53	34.3068	1252.04	647.981	1270.04
A_84_P756272	22.6796	1.80165e-07			187.07	192.966	152.119	3809.66	3978.43	3995.36
A_84_P534217	22.5891	1.23512e-05	octicosapeptide/Phox/Bem1p domain-containing protein	AT3G48240	175.472	154.878	122.528	4014.69	2798.18	3229.83
A_84_P16492	22.5816	6.84538e-06	B-box 32 protein	AT3G21150	248.522	187.346	196.39	4957.53	4196.09	4784.85
A_84_P14013	22.4995	8.11001e-05	AAA-type ATPase family protein	AT5G40000	5.78049	8.58377	5.14879	160.13	167.69	102.44
A_84_P506854	22.4073	5.59478e-05	hypothetical protein	AT4G27530	11.3664	9.74188	13.2288	309.098	205.086	245.758
A_84_P562578	22.3491	0.00287381	hypothetical protein	AT3G54520	34.4508	51.3833	143.979	1705.47	1299.71	1213.37
A_84_P21041	22.2625	0.00163683	late embryogenesis abundant domain-containing protein	AT2G18340	7.41948	9.38713	19.6276	389.67	218.491	167.473
A_84_P822379	21.8684	6.33235e-05	hypothetical protein	AT3G28270	27.7965	47.2004	26.8371	835.73	613.282	679.172
A_84_P862159	21.8526	0.00541593	tyrosine aminotransferase 3	AT2G24850	5.37652	10.2705	27.2292	199.72	394.128	188.435
A_84_P846972	21.6613	0.00747432			26.8273	3.71395	6.90813	226.856	236.562	123.228
A_84_P13852	21.6514	0.00194383	heat shock protein 21	AT4G27670	14.588	40.9612	11.5156	659.05	323.703	309.48
A_84_P842320	21.6364	0.00091634			5.55213	13.0972	9.58508	256.441	117.648	221.205
A_84_P11710	21.5972	0.000119846	legume lectin-like protein	AT1G53080	22.7857	44.9271	28.0058	777.238	572.941	613.099
A_84_P11439	21.5572	2.98725e-05	HSP20-like chaperone	AT1G52560	226.957	296.297	237.129	6787.29	4276.08	5203.19
A_84_P822373	21.5295	2.47632e-05	hypothetical protein	AT3G28270	43.9927	60.7839	38.0458	1200.6	854.408	935.608
A_84_P568745	21.5023	0.000553212	hypothetical protein	AT3G27250	5.11502	12.6333	4.6755	177.011	123.924	129.441
A_84_P18334	21.4954	5.26643e-05	myb domain protein 108	AT3G06490	78.1387	110.492	81.3436	2189.3	2177.9	1382.92
A_84_P12513	21.3838	9.04326e-06	inositol-3-phosphate synthase isozyme 2	AT2G22240	5835.99	6854.7	5408.19	155724	108107	118790
A_84_P825764	21.3048	0.000127805	F-box protein PP2-B13	AT1G56240	26.1543	15.8988	16.4069	446.655	479.65	291.107
A_84_P22549	21.2545	5.25206e-05	putative WRKY transcription factor 8	AT5G46350	29.9052	29.7723	33.2329	842.614	659.37	483.394
A_84_P11410	21.2314	0.000624398	ethylene-responsive transcription factor 14	AT1G04370	31.675	42.0637	24.7658	715.021	1086.79	384.175
A_84_P16611	21.2067	1.44002e-05	sucrose synthase 3	AT4G02280	287.847	312.107	249.857	7395.86	4787.34	5715.75
A_84_P602046	21.0733	0.000563678	hypothetical protein	AT5G40790	5.03638	2.90821	2.49191	107.019	45.8357	65.8247
A_84_P822209	20.9681	1.42294e-05	sucrose synthase 3	AT4G02280	306.67	355.414	294.042	8149.71	5359.42	6394.62
A_84_P11607	20.9314	0.000176395	cytochrome P450 76C2	AT2G45570	38.6542	25.1932	30.3838	880.318	458.72	635.198
A_84_P12169	20.9225	0.000298394	cytochrome P450, family 715, subfamily A, polypeptide 1	AT5G52400	113.882	86.9696	51.0522	1717.07	2167.01	1176.55
A_84_P23838	20.7958	2.33384e-05	alpha/beta-hydrolase domain-containing protein	AT1G73480	903.102	985.973	810.401	22022.8	14045.6	19833.3
A_84_P23539	20.7841	3.11422e-06	dehydrodolichyl diphosphate synthase 2	AT5G58770	2220.77	1732.35	1605.17	39320.3	37291.9	35744.1
A_84_P23919	20.7461	7.28657e-05	late embryogenesis abundant hydroxyproline-rich glycoprotein	AT2G35980	296.001	390.686	262.209	6705.92	8239	4632.61
A_84_P768115	20.5796	0.00474655	putative defensin-like protein 114	AT5G42223	5.05276	17.0191	2.47001	147.159	117.238	101.437
A_84_P305850	20.5289	0.000198092	glutamate decarboxylase 4	AT2G02010	33.5336	19.3194	29.914	623.144	622.818	408.39
A_84_P786969	20.4785	7.85468e-05	NAC domain-containing protein 19	AT1G52890	74.1925	81.3554	51.8055	1800.22	1020.06	1382.44
A_84_P13400	20.3402	1.90038e-05	protein MOTHER of FT and TF 1	AT1G18100	98.9889	125.149	88.7627	2285.8	1667.29	2295.3
A_84_P18845	20.24	0.000105879	myb domain protein 112	AT1G48000	106.288	192.798	101.649	2724.57	2174.43	2755.84
A_84_P83469	20.1743	0.000279362	elicitor peptide 2	AT5G64890	20.4854	26.7082	15.8572	430.292	592.594	264.103
A_84_P847367	20.0132	4.59303e-05	CER1 protein	AT1G02205	11.4015	15.5186	12.468	333.434	205.647	243.786
A_84_P10863	19.9864	9.80619e-05	cytochrome P450, family 94, subfamily B, polypeptide 3	AT3G48520	201.619	294.156	342.054	5822.69	5151.46	5104.28
A_84_P20289	19.8782	6.22001e-05	hypothetical protein	AT3G28270	432.33	687.272	417.347	12054.1	8199.49	9316.02
A_84_P868030	19.8065	7.68005e-05	hypothetical protein	AT3G27415	27.1541	25.7223	34.4802	512.931	710.432	485.446
A_84_P784935	19.7821	9.2081e-05	Cystathionine beta-synthase (CBS) protein	AT1G15330	16.1242	22.79	20.6933	368.092	505.211	299.244
A_84_P14326	19.7477	0.000438177	organic cation/carnitine transporter1	AT1G73220	110.364	243.897	124.07	3049.34	2163	3686.13
A_84_P20248	19.6717	0.0001939	ethylene-responsive transcription factor ERF098	AT3G23230	52.3127	29.1074	24.0693	743.976	670.074	529.056
A_84_P18271	19.6148	3.24384e-05	hypothetical protein	AT1G07500	147.589	156.383	178.168	3897.29	2815.88	2673.19
A_84_P102366	19.4675	0.000708811	hypothetical protein	AT3G15280	16.2075	20.9947	33.7551	634.733	340.797	370.334
A_84_P801762	19.4623	1.55202e-05			41.1723	57.1644	46.3808	1060.56	801.347	895.108
A_84_P610036	19.4395	0.000107313	hypothetical protein	AT5G38310	13.5449	11.8752	15.184	300.068	308.836	183.017
A_84_P12954	19.2658	2.17913e-05	glucose-1-phosphate adenylyltransferase large subunit 3	AT4G39210	1180.81	1259.34	1034.96	28960.8	18953.8	18953.2
A_84_P13448	19.2126	0.010359	Oleosin-like protein	AT2G25890	5.90284	3.90693	26.6806	217.135	124.185	152.98
A_84_P792060	19.1799	0.000356478	hypothetical protein	AT3G19615	36.2945	82.548	38.9243	966.145	1089.43	739.008
A_84_P205068	19.102	8.23534e-05	hypothetical protein	AT1G17744	14.3952	15.8084	12.9632	369.687	194.218	270.714
A_84_P19013	19.0683	0.000349913	Subtilase-like protein	AT1G32960	5.48495	11.4039	10.9486	158.107	180.75	157.063
A_84_P12638	18.8576	0.000668984	PYRIMIDINE 4	AT3G08860	335.19	740.242	241.636	8635.74	6368.91	6910.37
A_84_P112892	18.7419	0.000182218	DUF679 domain membrane protein 1	AT3G21520	165.685	272.856	172.446	4628.2	2613.28	4011.39
A_84_P762532	18.7174	2.13081e-05	Naringenin,2-oxoglutarate 3-dioxygenase	AT3G51238	10.7997	12.6072	9.11857	248.717	162.363	190.583
A_84_P840707	18.6638	5.42204e-05	hypothetical protein	AT1G07500	43.5695	42.6047	51.7389	1093.3	762.263	708.263
A_84_P20322	18.6105	0.0011893	putative cysteine proteinase	AT3G49340	5.97868	9.19289	17.3807	190.932	195.56	155.891
A_84_P831396	18.5644	0.000714891	hypothetical protein	AT1G20310	35.4861	19.306	13.4946	409.122	512.198	266.837
A_84_P788408	18.3911	0.00163071	transcription factor bHLH19	AT2G22760	5.66704	11.7885	6.45493	105.243	260.222	92.5921
A_84_P20462	18.3468	5.42802e-05	dehydration-responsive element-binding protein 1B	AT4G25490	23.017	19.4343	16.0797	396.475	415.784	254.725
A_84_P17343	18.2924	0.000171027	ethylene-responsive transcription factor 13	AT2G44840	229.512	176.06	180.646	4182.94	4408.76	2290.28
A_84_P10034	18.2659	7.06918e-05	xyloglucan:xyloglucosyl transferase	AT4G18990	6.51686	6.60853	9.20466	153.787	122.853	120.88
A_84_P150278	18.2112	7.28466e-05	hypothetical protein	AT2G34610	93.9929	134.256	84.2244	2001.42	1411.79	2147.61
A_84_P16501	18.1171	0.000616108	beta-fructofuranosidase, insoluble isoenzyme CWINV5	AT3G13784	634.595	1448.34	663.251	21591.3	12348.1	12853.3
A_84_P17175	18.0816	0.00748993	Late embryogenesis abundant protein, group 1 protein	AT1G32560	6.4242	4.14536	22.9472	204.852	143.594	116.098
A_84_P20638	18.0318	0.000461559	GDSL esterase/lipase 1	AT5G40990	32.1001	76.2608	39.5642	1019.06	834.564	631.175
A_84_P279060	17.9596	3.57575e-07	hypothetical protein	AT3G12320	470.639	503.952	482.362	8878.29	8460.48	8340.56
A_84_P520558	17.9449	6.02398e-05	hypothetical protein	AT1G52855	131.532	92.7623	113.694	2460.87	1638.45	1879.43
A_84_P15745	17.8769	1.24747e-05	myb domain protein 41	AT4G28110	46.5084	62.9364	40.5605	967.135	870.376	761.733
A_84_P18193	17.8216	0.0020019	late embryogenesis abundant group 1 protein	AT2G35300	29.3757	32.6681	81.5044	1007.23	566.933	732.916
A_84_P19981	17.7894	0.000208483	lipase-3 domain-containing protein	AT1G30370	290.092	199.043	135.553	4113.41	3846.44	2632.66
A_84_P10609	17.7662	0.00365021	tyrosine aminotransferase 3	AT2G24850	171.793	133.41	456.001	3246.68	5835.27	2924.33
A_84_P298474	17.6198	0.000158841	P-glycoprotein 11	AT1G02520	39.1926	53.3932	58.0304	997.845	1004.76	626.335
A_84_P704429	17.5684	9.09176e-05	hypothetical protein	AT1G12672	4.83899	4.84286	4.75375	120.874	68.595	68.8728
A_84_P22571	17.519	0.000330347	low-temperature-responsive protein 78/desiccation-responsive protein 29A	AT5G52310	2314.5	1595.99	960.379	31776.7	20649.7	27480
A_84_P12451	17.4746	0.000316357	late embryogenesis abundant domain-containing protein	AT1G72100	9.17779	13.2039	12.7466	295.641	142.039	185.552
A_84_P17940	17.4428	1.12466e-05	protein ULTRAPETALA 2	AT2G20825	16.5878	19.4279	13.7967	342.288	247.159	263.662
A_84_P22388	17.2488	1.57237e-05	pyruvate decarboxylase	AT4G33070	107.059	107.708	96.9319	2117.18	1409.71	1816.8
A_84_P15382	17.1251	0.00138206	cytochrome P450, family 71, subfamily A, polypeptide 13	AT2G30770	9.47098	30.761	17.4403	304.59	351.275	225.459
A_84_P238433	17.1178	1.52875e-05	o-acyltransferase WSD1	AT5G37300	20.6457	23.0432	18.3269	438.992	296.175	317.967
A_84_P14542	17.0202	3.07533e-06	myb family transcription factor	AT3G09600	35.6768	32.2146	36.0015	606.84	578.591	549.278
A_84_P118462	17.0182	3.44451e-05	hypothetical protein	AT2G28400	134.105	166.448	136.75	3095.93	1949.03	2357.01
A_84_P18930	16.9877	0.000133382	auxin-induced atb2-like protein	AT1G60750	49.5533	77.1975	48.8387	994.575	1225.91	710.115
A_84_P810125	16.9761	0.000265638	low-temperature-responsive protein 78/desiccation-responsive protein 29A	AT5G52310	56.3285	42.7572	26.4465	875.309	513.827	654.973
A_84_P857638	16.9758	0.000267312	cytochrome P450, family 71, subfamily A, polypeptide 13	AT2G30770	13.446	25.4471	18.9175	327.92	391.31	233.282
A_84_P10469	16.8754	6.2472e-05	nuclear transcription factor Y subunit A-5	AT1G54160	107.771	102.652	95.8036	2318.08	1304.92	1591.77
A_84_P11961	16.811	3.01647e-05	NAC domain-containing protein 72	AT4G27410	1214.74	1484.34	975.938	24425.9	16415	19711.1
A_84_P14306	16.7058	0.000597775	NAC domain-containing protein 29	AT1G69490	298.464	524.601	209.776	7385.21	3974.84	4931.54
A_84_P511454	16.6965	0.000396343	Serine protease inhibitor, potato inhibitor I-type family protein	AT5G43570	202.026	179.98	355.252	4136.97	3718.94	3694.24
A_84_P12765	16.615	0.000144909	dehydrin xero 1	AT3G50980	28.8931	45.1431	22.9933	600.238	403.253	537.242
A_84_P551816	16.4283	0.000488694	MATE efflux family protein	AT3G03620	6.30716	5.69854	4.30765	145.556	58.8387	75.7716
A_84_P13518	16.4249	0.000101401	jasmonic acid carboxyl methyltransferase	AT1G19640	42.7808	69.4972	56.0589	1063.9	934.948	701.877
A_84_P21392	16.4193	0.000707124	Subtilase family protein	AT4G21650	16.2242	43.7279	24.2354	510.51	356.011	395.87
A_84_P19838	16.3782	5.50227e-05	hypothetical protein	AT1G15415	18.2939	30.568	24.6554	405.335	382.514	369.32
A_84_P12963	16.2351	0.000500031	hydroperoxide lyase 1	AT4G15440	681.34	944.281	526.036	18318.5	8743.3	8547.92
A_84_P21064	16.0899	0.00119591	concanavalin A-like lectin protein kinase-like protein	AT2G29220	5.15324	9.6759	13.7283	175.416	117.79	130.453
A_84_P23501	16.0795	0.00517684	serine/threonine-protein kinase-like protein CCR4	AT5G47850	7.23349	30.5737	22.746	308.219	370.779	172.993
A_84_P19609	16.0207	4.34628e-05	laccase 12	AT5G05390	305.366	383.003	203.993	4988.43	4443.34	4183.99
A_84_P13885	15.9954	9.99053e-06	cytokinin riboside 5'-monophosphate phosphoribohydrolase LOG5	AT4G35190	349.245	310.046	293.876	5584.95	4151.17	5310.05
A_84_P860280	15.8916	0.000592782	NAC domain-containing protein 29	AT1G69490	94.0474	164.428	68.5671	2281.99	1222.12	1442.42
A_84_P11721	15.7317	2.90759e-05	NAC domain-containing protein 55	AT3G15500	141.473	152.162	129.37	2812.01	2132.05	1709.66
A_84_P23107	15.5838	1.60541e-05	myb domain protein 305	AT3G24310	115.027	138.558	92.1588	1793.53	1507.37	1943.75
A_84_P559973	15.4957	0.00018849	ankyrin repeat-containing protein	AT4G03460	15.156	13.6574	19.7224	327.518	206.044	212.781
A_84_P854478	15.4884	9.84616e-05	nuclear transcription factor Y subunit A-5	AT1G54160	13.7877	11.6569	8.70084	225.454	132.332	164.632
A_84_P13813	15.3916	3.91613e-05	transcription factor-related protein	AT4G18650	20.8743	14.4965	14.8913	284.097	212.094	257.778
A_84_P23658	15.1422	4.2248e-05	alcohol dehydrogenase class-P	AT1G77120	1068.12	1389.23	1197.31	21836.4	14440.6	18492
A_84_P20579	15.0123	0.00568124	heat shock protein 17.6-II	AT5G12020	145.213	26.4175	63.572	962.162	942.004	860.563
A_84_P21625	14.9165	0.000166393	CAP160 protein	AT5G52300	339.428	246.746	257.297	5549.82	2991.36	4072.56
A_84_P12563	14.8968	0.000843748	beta glucosidase 28	AT2G44460	124.839	106.461	103.225	978.86	1699.56	2577.08
A_84_P12994	14.841	2.18103e-06	peroxidase 54	AT5G06730	155.946	198.264	150.618	2581.9	2358.44	2363.23
A_84_P863274	14.7249	3.35784e-05	alcohol dehydrogenase class-P	AT1G77120	1345	1662.12	1497.78	26138.4	17561.6	22015.7
A_84_P286120	14.6415	2.74713e-05	abscisic acid 8'-hydroxylase 1	AT4G19230	63.1634	64.7828	40.7267	853.884	692.546	836.172
A_84_P21126	14.618	0.00016073	GCN5-related N-acetyltransferase-like protein	AT2G32020	753.165	708.399	783.993	13300.7	12748.6	7284.37
A_84_P62840	14.6112	4.11758e-06	early light-inducible protein 2	AT4G14690	3404.33	3080.02	2606.16	48306.8	38184.3	43685.3
A_84_P541664	14.5077	0.000113239	elicitor peptide 3	AT5G64905	180.26	214.743	132.355	2845.43	2922.87	1778.17
A_84_P66214	14.4437	0.00480558	armadillo/beta-catenin-like repeat-containing protein	AT3G02840	119.597	28.8701	73.7216	1068.65	1122.34	604.523
A_84_P62700	14.4045	1.19566e-05	ABC transporter G family member 22	AT5G06530	518.459	543.876	457.725	8592.86	5942.82	7141.12
A_84_P840627	14.292	4.54674e-05			26.0587	33.6862	25.5556	518.356	345.256	345.921
A_84_P23852	14.284	0.000334178	cold-regulated protein 15a	AT2G42540	750.343	1106.95	768.567	18103.3	8670.67	11204.3
A_84_P20240	14.2677	0.00260568	UBX domain-containing protein	AT3G21660	21.3145	82.082	28.1088	581.565	458.771	506.08
A_84_P813591	14.261	4.04587e-05	alcohol dehydrogenase class-P	AT1G77120	81.9625	90.4626	77.1993	1457.4	902.388	1193.31
A_84_P750656	14.1487	0.000213428	squamosa promoter binding protein-like 4	AT1G53160	42.3308	23.5473	34.9794	498.88	390.998	478.595
A_84_P826714	14.1369	0.000104626	jacalin-like lectin domain-containing protein	AT1G52000	27.8207	41.6409	21.8305	492.397	363.9	376.963
A_84_P535346	14.0982	0.000988059	hypothetical protein	AT5G22540	19.9438	26.0127	41.9453	475.873	446.315	271.401
A_84_P842252	14.0909	0.000842762	jasmonic acid carboxyl methyltransferase	AT1G19640	8.07075	22.4848	13.0355	194.353	192.211	167.478
A_84_P561066	14.0712	0.0228285	hypothetical protein	AT5G37840	5.42477	34.9787	2.81602	138.587	126.345	80.3741
A_84_P153598	14.0444	4.28245e-06	succinate dehydrogenase [ubiquinone] iron-sulfur subunit 3	AT5G65165	9.00232	9.50183	7.54441	134.838	124.644	100.552
A_84_P825382	13.9854	1.88896e-05	sulfate transporter 3.1	AT3G51895	228.482	291.765	241.023	4046.51	2930.9	3503.26
A_84_P572494	13.9362	2.99724e-05	cupin domain-containing protein	AT4G28703	121.649	135.914	118.961	2010.86	1908.42	1311.42
A_84_P16729	13.9169	0.00146834	1-aminocyclopropane-1-carboxylate synthase 8	AT4G37770	14.1557	6.94357	9.86015	187.483	168.006	78.4009
A_84_P17111	13.8766	0.000132109	late embryogenesis abundant 3-like protein	AT1G02820	1706.73	989.331	1417.55	18557.3	17501.1	18616.6
A_84_P835549	13.8409	0.000421796			23.91	49.6804	28.2384	578.499	410.14	354.364
A_84_P23654	13.8208	0.000101573	jacalin-like lectin domain-containing protein	AT1G52000	488.485	668.257	367.708	8076.36	5475.4	6774.02
A_84_P17313	13.7973	4.07219e-05	NAD(P)-linked oxidoreductase-like protein	AT2G37770	690.894	476.483	594.706	8373.52	7208.16	8053.66
A_84_P23149	13.7943	0.000642401	UDP-glucosyl transferase 76E12	AT3G46660	48.6469	49.9025	80.5923	667.871	672.82	1080.34
A_84_P19959	13.7745	0.000226593	Subtilisin-like serine endopeptidase family protein	AT1G32970	42.0624	61.1365	66.9912	814.251	892.227	585.85
A_84_P817997	13.7426	1.03714e-05	ABC transporter G family member 22	AT5G06530	1340.87	1389.94	1110.07	20385.7	14491.9	17182
A_84_P521598	13.6913	0.00199859	transcription factor bHLH19	AT2G22760	32.1607	55.1372	26.5202	385.904	907.195	325.895
A_84_P757973	13.6526	5.19426e-05	RING/U-box domain-containing protein	AT2G44578	48.407	63.7246	48.3758	853.424	773.234	544
A_84_P23923	13.4215	0.000160296	putative peptide/nitrate transporter	AT2G37900	58.0069	90.9377	70.2329	1258.34	767.606	876.613
A_84_P13338	13.4095	0.000814514	myb domain protein 47	AT1G18710	28.443	67.6066	44.5104	786.627	517.003	479.714
A_84_P15376	13.3927	0.00014906	NAC domain-containing protein 42	AT2G43000	89.5388	65.4092	69.2147	1307.26	977.664	720.251
A_84_P787406	13.3445	3.14559e-05	cupin domain-containing protein	AT4G28703	95.3423	112.449	96.0184	1533.49	1475.34	1022.14
A_84_P548213	13.3219	2.19009e-05	hypothetical protein	AT2G31945	107.827	127.478	100.737	1841.37	1351.33	1243.73
A_84_P563616	13.296	0.00061147	hypothetical protein	AT4G37030	95.499	114.643	168.965	2048.6	1755.47	1142.96
A_84_P869434	13.2906	0.000913763	cystine lyase	AT4G23600	2106.44	2599.9	1012.84	32444.5	17716.6	21416
A_84_P14793	13.2634	0.000116173	nodulin MtN21 /EamA-like transporter-like protein	AT1G21890	60.5251	79.7058	90.6371	877.08	1002.95	1096.38
A_84_P535746	13.2469	0.000554332	GCK domain-containing protein	AT2G03230	14.737	20.0328	26.7988	298.01	310.185	188.077
A_84_P23123	13.2327	0.000259852	seven in absentia (SINA) domain-containing protein	AT3G13672	402.589	467.414	360.462	8069.45	3888.27	4735.27
A_84_P17123	13.1677	0.00263614	Pectin lyase-like protein	AT1G78400	48.6366	30.145	12.0173	383.508	380.007	260.935
A_84_P12882	13.1439	0.000782661			167.521	158.753	105.924	2579.8	2220.71	1055.5
A_84_P20323	13.1338	0.00328687	2-oxoglutarate-Fe(II)-dependent oxygenase domain-containing protein	AT3G49620	218.809	774.761	300.713	5080.45	6517.43	3297.29
A_84_P810688	13.1277	2.40371e-05	stress-induced protein KIN1	AT5G15960	15108.4	20889.2	13043.5	228758	188524	204145
A_84_P127161	13.0693	1.34208e-05	sulfate transporter 3.1	AT3G51895	274.546	333.185	274.808	4371.74	3196.47	3796.13
A_84_P820724	13.0472	0.000786169	cystine lyase	AT4G23600	3254.11	3928.1	1563.13	46809.4	26948.2	33256.6
A_84_P14787	12.9917	0.00675538	CAP160 protein	AT4G25580	15.4815	16.7789	50.1666	512.335	211.337	249.484
A_84_P24062	12.914	1.62052e-05	beta-amylase 1	AT3G23920	4122.69	4645.84	3637.23	63381.7	43909.9	50963.4
A_84_P525660	12.9062	0.000290073	hypothetical protein	AT5G52940	8.23774	14.0421	13.4457	171.65	157.3	117.066
A_84_P255380	12.9023	0.000210747	hypothetical protein	AT1G16850	328.22	396.368	281.548	5828.13	2966.73	4301.19
A_84_P12888	12.8483	0.00117836	cystine lyase	AT4G23600	5379.52	6841.68	2375.58	75036.3	44765.8	52188.4
A_84_P808818	12.7909	0.0019336	vegetative storage protein 2	AT5G24770	1073.03	1812.89	782.108	26186.7	10650.1	10792
A_84_P821335	12.7897	0.000161662	tyrosine aminotransferase	AT5G53970	14.748	21.9497	23.8941	264.558	223.74	258.431
A_84_P203128	12.6921	1.92552e-05	Ninja-family protein AFP3	AT3G29575	783.906	881.701	692.606	12171.9	8376.35	9074.76
A_84_P245685	12.6276	0.00031343	nitrilase 2	AT3G44300	361.002	723.812	354.573	6035.74	4960.7	5889.89
A_84_P13464	12.619	0.00832044	NAD(P)H dehydrogenase B4	AT2G20800	36.9756	41.6876	143.215	677.597	1130.47	547.441
A_84_P20728	12.6006	0.000479813	ethylene-responsive transcription factor ABR1	AT5G64750	89.4974	64.176	116.641	1258.52	1198.52	840.016
A_84_P231269	12.5861	0.000209007	hypothetical protein	AT1G24600	394.277	521.583	399.098	7637.34	3975.28	5095.06
A_84_P305070	12.5818	2.06062e-07	hypothetical protein	AT2G15020	1504.98	1430.59	1265.08	16769.2	17583.1	17392.8
A_84_P206748	12.5463	0.00211605			31.1153	20.6899	12.0663	413.151	160.981	218.046
A_84_P11143	12.4833	0.00338801	putative WRKY transcription factor 38	AT5G22570	49.5071	139.904	73.9787	1234.46	1389.27	549.427
A_84_P17191	12.4763	0.00120742	putative protein phosphatase 2C 2	AT1G07160	151.555	58.909	83.0348	1302.47	1257.55	830.922
A_84_P561083	12.438	0.000168216	lipase class 3-like protein	AT5G42930	22.9161	35.7164	26.0389	330.983	439.342	266.6
A_84_P19573	12.3943	1.58791e-05	polygalacturonase	AT1G48100	827.145	975.757	759.935	10890	8713.38	11634
A_84_P14193	12.3574	0.0148199	zinc finger CCCH domain-containing protein 2	AT1G03790	19.7162	16.283	2.71297	122.923	84.0336	150.411
A_84_P12440	12.3213	4.83058e-06	protein phosphatase 2C 16	AT1G72770	589.313	649.383	578.645	8236.76	6410.89	7415.39
A_84_P609053	12.2819	8.36486e-05	glycerol-3-phosphate acyltransferase 7	AT5G06090	253.333	245.079	138.699	2649.08	2312.17	2462.24
A_84_P24163	12.2188	0.000129996	hypothetical protein	AT3G62730	189.271	319.044	193.012	3316.54	2507.07	2417.32
A_84_P22787	12.1608	1.5014e-05	glutathione S-transferase 11	AT1G02920	513.212	564.486	405.047	6957.89	5808.44	4936.12
A_84_P532079	12.1223	0.0145391	Type I inositol-1,4,5-trisphosphate 5-phosphatase 11	AT1G47510	22.713	24.147	3.73908	236.222	115.884	126.153
A_84_P528434	12.0472	0.00178547	putative transcription factor bHLH041	AT5G56960	19.6719	10.3018	21.323	284.156	192.242	130.75
A_84_P301400	12.0241	1.62561e-05	transducin/WD40 domain-containing protein	AT3G18950	183.838	160.511	157.658	2213.41	2151.05	1605.76
A_84_P541841	12.016	0.00265501	hypothetical protein	AT1G51920	101.001	58.1924	172.233	1384.87	1304.42	919.062
A_84_P796587	11.9929	6.35673e-05	hypothetical protein		288.912	237.809	281.338	3858.7	3235.03	2524.99
A_84_P16121	11.9925	2.44794e-05	ethylene-responsive transcription factor RAP2-6	AT1G43160	263.044	347.798	220.715	3689.54	3096.59	2881.67
A_84_P22839	11.976	0.000488764	kunitz trypsin inhibitor 1	AT1G73260	2499.27	5526.93	2688.14	39674.6	35582.3	42708.7
A_84_P17283	11.9519	0.000442435	protein agamous-like 44	AT2G14210	5.02984	5.77202	8.86147	91.9841	69.3405	65.0996
A_84_P13955	11.9288	0.000335432	glutamate receptor 2.5	AT5G11210	26.3209	29.2414	40.7465	433.151	417.216	278.458
A_84_P11465	11.8865	4.709e-05	putative boron transporter 5	AT1G74810	67.8493	50.9778	51.455	771.077	692.764	528.944
A_84_P16890	11.8722	0.000181841	nodulin MtN3-like protein	AT5G50800	161.348	176.7	254.459	2436.06	2197.08	2144.15
A_84_P610481	11.8267	0.00223474	protein TIFY 5B	AT2G34600	21.859	70.7932	35.249	425.298	556.601	360.331
A_84_P13353	11.7861	0.00248596	transcription factor MYB90	AT1G66390	11.3469	35.4767	19.3016	269.315	278.293	160.451
A_84_P162633	11.7393	5.83487e-05	ethylene-dependent gravitropism-deficient and yellow-green-like 3 protein	AT1G17870	224.955	218.996	232.717	3323.1	2117.74	2491.42
A_84_P812834	11.7319	0.00138682	glutaredoxin-C9	AT1G28480	45.5777	21.3554	26.579	425.418	430.573	215.587
A_84_P194544	11.7008	7.17178e-05	UDP-glycosyltransferase-like protein	AT5G49690	15.1447	13.4079	18.7738	192.627	174.261	171.982
A_84_P17481	11.5975	1.25206e-05	xyloglucan:xyloglucosyl transferase	AT3G48580	61.4913	64.1496	44.6555	742.348	588.708	594.356
A_84_P838032	11.5692	1.01736e-05			47.6171	42.9264	44.8232	579.163	448.772	516.003
A_84_P845967	11.5334	0.0011786	putative WRKY transcription factor 38	AT5G22570	65.1921	115.292	77.1194	1136.81	1314.98	562.351
A_84_P15781	11.5257	0.000523887	cytochrome P450, family 81, subfamily D, polypeptide 8	AT4G37370	862.028	603.165	1053.58	10086	11129.5	7063.4
A_84_P154655	11.4885	0.00136047	hypothetical protein	AT2G41730	476.406	396.779	798.982	6551.72	7799.52	4236.53
A_84_P581126	11.479	0.000182881	CCT motif family protein	AT2G46670	18.7997	12.8282	20.6415	198.217	187.482	191.538
A_84_P10418	11.3734	0.00150267	phospholipase A1-Igamma3	AT1G51440	8.00541	20.9428	17.1742	187.346	142.225	150.289
A_84_P820492	11.3133	2.46788e-05	Ninja-family protein AFP3	AT3G29575	722.894	812.803	613.285	9879.89	6852.29	7285.97
A_84_P237173	11.2761	0.000359191	basic helix-loop-helix domain-containing protein	AT1G10585	165.607	149.232	231.5	1597.94	2156.93	2249.82
A_84_P21761	11.2619	1.31374e-07	glutaredoxin-like protein	AT1G64500	5728	5302.39	4707.24	58964.6	57702	56738
A_84_P769549	11.2583	0.00364087			5.1757	11.1777	17.4676	129.143	113.091	93.3384
A_84_P23370	11.1571	0.000484603	putative RNA helicase	AT4G16680	154.355	119.448	157.256	1644.65	2165.46	1068.85
A_84_P16901	11.1137	0.000159695	UDP-glucose:flavonoid 3-o-glucosyltransferase	AT5G54060	388.389	571.689	303.094	5138.94	4744.17	3582.06
A_84_P16082	11.1052	6.21082e-05	flavin-containing monooxygenase FMO GS-OX2	AT1G62540	69.5257	79.702	69.1197	1055.19	679.252	691.848
A_84_P169853	11.0585	0.000259166	response to low sulfur 1 protein	AT3G49580	7.70168	13.4503	12.7374	118.106	120.35	118.672
A_84_P231939	11.0213	9.6877e-05	glucose-6-phosphate/phosphate translocator 2	AT1G61800	656.72	574.573	692.131	8944.68	6461.43	5718.79
A_84_P19323	10.9971	5.14176e-05	ethylene-responsive transcription factor ERF088	AT1G12890	22.567	25.2586	15.1941	254.946	226.498	188.566
A_84_P12011	10.9616	2.11016e-06	inositol-3-phosphate synthase isozyme 1	AT4G39800	843.35	803.886	808.604	9384.34	8168.13	8904.63
A_84_P827147	10.9256	9.87493e-05	glucose-6-phosphate/phosphate translocator 2	AT1G61800	401.489	338.78	403.47	5317.62	3729.86	3411.26
A_84_P603188	10.8775	0.00250842	hypothetical protein	AT1G48325	33.7003	98.1686	33.3308	468.43	450.448	635.819
A_84_P272230	10.8332	1.09045e-05	F-box protein AFR	AT2G24540	1101.6	1255.93	961.985	13750.5	10204.6	11399.7
A_84_P754390	10.7574	0.000395158	RING/U-box domain-containing protein	AT1G67856	24.8118	37.7096	44.6794	428.771	342.155	335.331
A_84_P81559	10.7489	0.000191442	Wound-responsive family protein	AT4G33560	288.124	379.009	225.721	3962.08	2361.43	3092.96
A_84_P21760	10.7405	6.36415e-05	HXXXD-type acyl-transferase family protein	AT1G03940	44.4515	67.1502	43.3412	617.264	532.643	460.872
A_84_P17216	10.7323	0.000105767	putative inositol transporter 2	AT1G30220	41.8481	57.1042	40.7602	576.516	374.737	526.867
A_84_P818437	10.6824	0.000835682	calcium-binding protein CML37	AT5G42380	299.203	206.794	363.063	3498.8	3558.88	2078.92
A_84_P596516	10.6229	0.000102259	hypothetical protein	AT4G14450	247.975	171.664	199.046	2441.12	2311.36	1701.72
A_84_P10874	10.573	8.60635e-05	dehydrin Xero 2	AT3G50970	3570.85	4873.23	3363.21	45987.3	31930.9	44531.6
A_84_P19392	10.5724	0.00505744	putative late embryogenesis abundant protein	AT3G53040	9.67874	18.5417	35.5758	198.068	165.093	218.114
A_84_P841077	10.5578	3.96253e-05	hypothetical protein	AT1G22160	250.668	267.54	234.321	3376.45	2292.96	2258.09
A_84_P23724	10.5103	4.21238e-05	glutathione S-transferase TAU 25	AT1G17180	2844.19	2240.25	2809.97	28944.9	28574.1	23759.5
A_84_P852428	10.4853	0.00180904			90.9926	72.8258	168.753	1326.06	1090.21	842.936
A_84_P809649	10.4797	0.00257753			105.49	124.238	231.404	1246.34	2251.43	1175.91
A_84_P21007	10.4681	4.92383e-05	chitinase class 4-like protein	AT2G43570	515.979	708.733	571.211	7306.19	5236.01	5921.1
A_84_P10208	10.4508	4.31455e-05	dehydration-responsive protein RD22	AT5G25610	5383.62	4187.82	4273.78	57047.4	40376.2	45137.9
A_84_P519046	10.4053	1.36971e-05	hypothetical protein	AT3G09450	211.55	197.146	229.476	2169.3	2130.07	2205.81
A_84_P567058	10.3901	3.01567e-05	hypothetical protein	AT4G03540	318.144	406.214	246.434	3428.64	2974.46	3311.27
A_84_P811603	10.3866	3.86247e-05	dehydration-responsive protein RD22	AT5G25610	363.68	287.49	296.69	3913.12	2810	2988.23
A_84_P23522	10.3842	4.33296e-05	tyrosine aminotransferase	AT5G53970	260.076	194.288	226.921	2619.29	2037.68	2274.04
A_84_P13077	10.3631	0.00119553	calcium-binding protein CML37	AT5G42380	885.037	554.426	1000.4	9607.44	9935.85	5410.23
A_84_P97916	10.3452	0.000895896	hypothetical protein	AT4G29780	388.489	250.431	251.913	3325.64	4131.92	1866.78
A_84_P18229	10.3342	2.93887e-05	protein centroradialis	AT2G27550	857.949	699.444	588.31	7794.7	6167.78	7661.33
A_84_P10042	10.311	0.0035318	late embryogenesis abundant domain-containing protein	AT4G21020	8.02636	8.91477	18.3967	168.728	75.7402	106.744
A_84_P553370	10.289	0.000933968	F-box protein PP2-B13	AT1G56240	30.3857	20.8804	12.7214	227.547	251.21	145.391
A_84_P154335	10.247	5.21981e-05	nicotinamidase 3	AT5G23220	34.9501	51.2134	32.498	438.895	349.63	385.557
A_84_P20292	10.2321	6.91171e-07	zinc finger protein CONSTANS-LIKE 2	AT3G02380	931.934	1039.14	862.504	9070.83	9672.91	9640.36
A_84_P12620	10.2261	0.000707902	ribonuclease 1	AT2G02990	226.686	347.641	148.776	2549.96	1735.49	2678.21
A_84_P11448	10.1385	7.9005e-05	Isochorismate synthase 2	AT1G18870	861.772	977.981	667.925	10778.1	7176.49	7169.65
A_84_P762765	10.1174	0.000257028	hypothetical protein	AT3G27416	28.9893	25.0471	28.6057	274.47	370.821	199.79
A_84_P820417	10.0614	0.000436566	ethylene-responsive transcription factor 6	AT4G17490	1702.02	1307.45	950.656	14701.4	15726	8810.54
A_84_P174471	10.0354	2.70466e-06	1,2-dihydroxy-3-keto-5-methylthiopentene dioxygenase 4	AT5G43850	6270.94	6073.97	5064.32	65051	53485.9	52968
A_84_P11833	10.007	4.56404e-06	Regulator of chromosome condensation (RCC1) family protein	AT3G53830	142.237	151.953	154.177	1571.87	1400.64	1433.8
A_84_P12281	9.94092	2.42291e-05	GDSL esterase/lipase 4	AT3G14225	71.9148	67.9656	64.6539	767.638	719.129	531.617
A_84_P838159	9.92652	1.988e-05	GCN5-related N-acetyltransferase (GNAT) family protein	AT3G22560	14.0973	12.6363	12.0971	150.135	107.323	123.662
A_84_P20780	9.92442	0.000156361	HXXXD-type acyl-transferase-like protein	AT1G03495	78.9087	122.787	69.1545	1003.72	870.503	708.615
A_84_P17806	9.91361	0.000118435	dihydroflavonol-4-reductase	AT5G42800	262.892	373.04	224.449	3339.03	2730.41	2223.71
A_84_P17366	9.90731	1.22776e-05	ethylene-responsive transcription factor ERF023	AT1G01250	147.627	129.812	112.805	1489.69	1162.52	1147.53
A_84_P17286	9.83859	0.000551029	UDP-arabinose 4-epimerase	AT2G34850	90.0885	129.521	94.7286	1513.55	737.649	891.298
A_84_P785469	9.83596	0.000168991	metacaspase 3	AT5G64240	39.6743	34.2465	49.6054	375.362	366.849	440.299
A_84_P13719	9.83357	0.000111646	UDP-glucosyl transferase 73D1	AT3G53150	88.7396	94.2181	87.8189	1043.89	1001.21	631.499
A_84_P292864	9.80785	1.67454e-07	Serinc-domain containing serine and sphingolipid biosynthesis protein	AT3G24460	93.5542	95.9329	89.9419	923.564	883.167	882.647
A_84_P23846	9.75712	3.6886e-05	galactinol synthase 1	AT2G47180	1116.72	1570.15	1134.48	13059.9	10559.7	12666
A_84_P845171	9.72009	0.000118824	dihydroflavonol-4-reductase		503.379	752.884	466.843	6502.84	5322.47	4437.82
A_84_P829291	9.71476	0.000192111	basic helix-loop-helix domain-containing protein	AT1G10585	99.686	93.7911	123.726	818.412	1128.55	1085.53
A_84_P19904	9.70697	1.15489e-06	glutathione S-transferase	AT1G10370	4779.1	4650.38	3905.49	42303	39799.6	44575.2
A_84_P12528	9.70238	0.000479254	putative protein phosphatase 2C 30	AT2G40180	173.288	155.861	203.427	2301.02	1756.56	1173.67
A_84_P522242	9.6972	9.50722e-05	hypothetical protein	AT1G07985	68.5226	82.5617	75.6801	846.365	556.513	783.578
A_84_P502404	9.69179	2.29237e-05	hypothetical protein	AT4G26950	78.7331	98.9369	62.3719	825.116	699.001	724.945
A_84_P833862	9.69018	4.26948e-07			5997.1	5792.22	5510.45	56567.9	52483.9	55456.8
A_84_P17701	9.63343	1.31431e-05	PATATIN-like protein 4	AT4G37050	85.9986	91.0827	91.3514	970.453	753.108	827.438
A_84_P815218	9.60815	0.001942	pyruvate, phosphate dikinase 1	AT4G15530	46.772	18.7855	16.3176	256.365	218.495	214.617
A_84_P608003	9.58636	0.000321037	Optic atrophy 3 protein (OPA3)	AT3G58150	112.367	115.151	156.508	1131.47	1516.19	983.089
A_84_P23967	9.58461	0.00265657	glutamate receptor 2.9	AT2G29100	11.5971	7.35375	18.9057	99.5256	141.809	95.0859
A_84_P12696	9.54982	0.000712365	Dof-type zinc finger domain-containing protein	AT1G26790	45.7308	21.9266	22.083	238.896	292.512	260.887
A_84_P100746	9.54846	0.000297575	TRAF-like family protein	AT3G28220	581.685	962.39	755.12	9158.61	5959.47	6373.81
A_84_P19282	9.53654	0.000491436	alpha/beta-hydrolase domain-containing protein	AT3G02410	91.9249	111.39	98.8634	1463.79	772.017	734.447
A_84_P53240	9.51266	3.54751e-05	hypothetical protein	AT1G22160	663.689	793.848	609.406	8027.67	5817.33	5594.78
A_84_P210278	9.5123	0.000202312	S-adenosylmethionine-dependent methyltransferase domain-containing protein	AT1G66700	590.71	454.277	315.7	5058.3	3906.65	3488.18
A_84_P19698	9.4937	6.91984e-05	HXXXD-type acyl-transferase-like protein	AT5G42830	161.849	180.348	214.824	1882.36	1747.91	1541.58
A_84_P172401	9.46542	0.000228125	RING/U-box domain-containing protein	AT5G01520	583.143	710.525	503.343	7566.8	4138.48	5339.09
A_84_P12435	9.44603	0.00015888	Mitochondrial substrate carrier family protein	AT1G79900	117.539	138.71	105.509	1442.08	827.579	1148.45
A_84_P17546	9.44382	0.000269324	farnesoic acid carboxyl-O-methyltransferase	AT3G44860	210.262	292.36	181.585	2178.18	2664.39	1531.41
A_84_P828692	9.4376	7.65485e-06	Cation efflux family protein	AT1G79520	825.085	958.408	829.283	8800.53	7116.62	8320.23
A_84_P585407	9.43226	6.81872e-07	lipase/hydrolase	AT1G58520	1440.08	1438.75	1300.81	13814.9	13334.8	11605.9
A_84_P16865	9.42974	0.00961629	late embryogenesis abundant domain-containing protein	AT5G44310	17.401	12.9143	48.0562	263.389	237.023	137.116
A_84_P104666	9.42231	0.00282867	O-acyltransferase (WSD1-like) family protein	AT5G53390	6.36857	12.0197	15.324	143.034	79.0865	82.0003
A_84_P281740	9.42055	2.20167e-05	transducin/WD-40 repeat-containing protein	AT1G78070	1731.03	1499.03	1329.23	16527.8	12042.6	13695.8
A_84_P23446	9.4163	0.000344542	ethylene-responsive transcription factor SHINE 3	AT5G25390	35.8664	27.9065	32.2681	427.514	248.636	239.813
A_84_P23516	9.4061	0.00017017	dehydration-responsive element-binding protein 1D	AT5G51990	22.5263	23.2215	21.0551	292.01	180.225	164.64
A_84_P785283	9.39212	1.46981e-05	transducin/WD-40 repeat-containing protein	AT1G78070	732.254	676.181	556.579	7013.39	5232.31	5881.68
A_84_P16802	9.38919	1.66433e-05	GHMP kinase family protein	AT5G14470	234.249	232.719	225.263	2333.91	2354.11	1748.85
A_84_P609485	9.38819	5.01643e-06	Cation efflux family protein	AT1G79520	2079.86	2395.76	1959.99	21851.4	17591.6	19873.5
A_84_P764577	9.38629	0.0005339	hypothetical protein	AT4G14819	84.4084	51.0484	40.012	646.845	437.411	476.357
A_84_P23692	9.37192	2.91489e-05	3-ketoacyl-CoA synthase 17	AT1G04220	320.646	363.754	264.981	3338.42	2404.39	2996.19
A_84_P155845	9.34819	7.99042e-05	hypothetical protein	AT2G47950	165.402	238.88	156.326	2042.41	1592.17	1466.84
A_84_P21265	9.34265	8.8004e-06	carboxyesterase 13	AT3G48700	148.241	176.931	167.78	1623.8	1443.92	1446.85
A_84_P815058	9.32866	3.22391e-05	nuclear transcription factor Y subunit C-2	AT1G56170	27.2417	25.4495	30.9273	279.032	244.88	240.818
A_84_P225559	9.26191	0.015884	putative WRKY transcription factor 51	AT5G64810	158.092	200.831	727.554	3695.29	2629.31	1785.65
A_84_P294924	9.26075	2.39619e-05	putative E3 ubiquitin-protein ligase BAH1-like protein	AT2G38920	104.581	92.3977	79.7515	1017.49	752.476	755.697
A_84_P784432	9.25942	8.48046e-05	abscisic acid 8'-hydroxylase 1	AT4G19230	40.8974	28.8065	24.8691	317.69	252.104	274.534
A_84_P21609	9.25572	1.49597e-06	nuclear transcription factor Y subunit C-2	AT1G56170	522.073	492.846	498.26	4760.91	4411.13	4575.84
A_84_P13436	9.234	4.818e-05	transcription factor bHLH122	AT1G51140	448.176	541.35	405.978	5114.42	3449.36	4155.72
A_84_P10737	9.22251	4.99067e-05	protein phosphatase 2C 37	AT3G11410	2260.44	2335.6	1884.19	24472.3	15855.4	19010.5
A_84_P823530	9.18683	0.00776543	jasmonic acid carboxyl methyltransferase	AT1G19640	12.4106	25.8132	51.1634	224.097	250.521	213.99
A_84_P784916	9.18363	7.89083e-07	glutathione S-transferase	AT1G10370	6919.59	6827.85	5546.06	56957.4	56298.4	59831
A_84_P785012	9.17818	5.07071e-05	galactinol synthase 1	AT2G47180	279.218	402.151	297.213	3066.01	2552.05	3117.37
A_84_P18492	9.16106	0.000145015	S-adenosyl-L-methionine-dependent methyltransferase-like protein	AT3G44870	711.125	891.038	662.367	6985.41	8598.82	5078.42
A_84_P750319	9.15857	0.00897898		AT1G19630	9.19859	38.7709	29.957	246.515	189.279	166.281
A_84_P815065	9.13291	7.06717e-06			36.503	38.5468	39.6702	370.546	322.535	336.335
A_84_P172281	9.12841	0.000210108	tetratricopeptide repeat domain-containing protein	AT5G48850	928.535	754.628	673.121	5326.56	7400.18	8604.01
A_84_P813646	9.1222	0.000226566	hypothetical protein	AT2G26530	498.098	416.345	349.298	4589.64	4285.08	2643.06
A_84_P825792	9.12	0.000176637	expansin-like B1	AT4G17030	325.817	492.331	365.55	4464.41	2914.55	3231.54
A_84_P838958	9.1047	1.3688e-05			61.1028	50.5178	40.4576	457.927	454.389	428.214
A_84_P14118	9.09671	0.000704102	cytochrome P450, family 81, subfamily G, polypeptide 1	AT5G67310	27.0533	39.1072	49.1756	328.186	407.101	277.101
A_84_P16960	9.03057	0.000222665	zinc finger protein CONSTANS-LIKE 1	AT5G15850	1199.09	786.132	1177.06	8694.79	9401.16	9450.02
A_84_P90849	9.0221	3.63376e-05	lipase class 3 family protein	AT3G62590	218.495	241.284	202.507	2368.96	1599.76	1955.7
A_84_P814282	8.977	4.04163e-05	3-ketoacyl-CoA synthase 17	AT1G04220	312.387	390.863	260.41	3216.72	2394.98	2822.51
A_84_P13983	8.96767	3.07744e-06	RNA polymerase sigma factor	AT5G24120	1111.53	982.23	908.967	9725.44	8229.49	8453.16
A_84_P84999	8.93881	0.000680549	AAA-type ATPase family protein	AT3G28580	471.497	590.505	686.703	6334.6	5906.3	3450.31
A_84_P12885	8.93386	8.87578e-05	leucoanthocyanidin dioxygenase	AT4G22880	87.393	120.605	76.7739	992.645	801.522	685.561
A_84_P604152	8.9142	0.001516	RING/U-box domain-containing protein	AT1G74870	112.759	75.8152	115.495	1046.86	1164.25	542.458
A_84_P56360	8.91064	9.15506e-05	calmodulin-binding protein-like protein	AT5G57010	95.2574	82.1871	86.1094	943.506	810.063	589.927
A_84_P832235	8.90706	0.000138984	S-adenosyl-L-methionine-dependent methyltransferase-like protein	AT3G44870	347.814	407.133	304.098	3168.25	3930.84	2309.81
A_84_P799231	8.90355	7.08284e-05	lipase class 3 family protein	AT3G62590	34.758	37.0776	35.1946	394.151	251.776	304.956
A_84_P82909	8.90284	1.42572e-05	hypothetical protein	AT1G17830	275.583	274.866	205.065	2424.07	1906.25	2242.37
A_84_P19588	8.89593	0.000237948	expansin-like B1	AT4G17030	1332.32	2105.29	1530.83	18080.1	11612.7	13610.3
A_84_P842527	8.86398	0.00264177			19.836	53.1922	30.7955	383.649	276.054	201.99
A_84_P842055	8.83102	0.00942687	ABC transporter G family member 28	AT5G60740	5.56607	22.6484	16.9132	134.737	81.9741	125.679
A_84_P18211	8.80051	0.000216546	hypothetical protein	AT2G26530	1207.1	991.947	878.057	10550.7	10254.8	6261.05
A_84_P562774	8.77029	7.61539e-05	hypothetical protein	AT5G12340	1004.72	1164.26	906.838	9596.9	10485.8	6722.29
A_84_P23310	8.71209	0.000640803	hypothetical protein	AT4G27580	20.4422	26.5368	23.6001	195.948	292.577	139.591
A_84_P10365	8.69997	0.0356302	Rossmann-fold NAD(P)-binding domain-containing protein	AT1G54870	5.82261	3.63883	30.0356	92.752	69.382	61.5574
A_84_P226889	8.65674	0.00019248	VQ motif-containing protein	AT4G20000	475.478	442.104	427.826	4767.28	4285.05	2699.85
A_84_P524541	8.65192	1.00129e-05	hypothetical protein	AT4G11350	82.9461	103.708	81.4116	857.163	714.534	700.049
A_84_P786760	8.64542	0.00190679	putative WRKY transcription factor 40	AT1G80840	619.279	283.645	311.888	3838.71	3963.11	2199.78
A_84_P275980	8.63353	0.00178183	protein AtS40-3	AT4G18980	32.815	67.3816	34.1474	529.333	257.64	336.803
A_84_P18522	8.60036	0.000174543	transcription factor TT8	AT4G09820	39.8487	51.8535	32.9612	448.711	334.673	272.734
A_84_P13271	8.55041	0.00226903	putative WRKY transcription factor 40	AT1G80840	610.169	267.898	313.803	3730.81	3880.48	2093.77
A_84_P11388	8.54718	0.000207672	hypothetical protein	AT1G05340	287.857	316.121	301.81	3417.88	1925.88	2462.79
A_84_P791417	8.54016	0.00213669	senescence-associated family protein	AT2G17850	8.63447	17.0775	14.5351	153.699	72.6337	113.044
A_84_P197194	8.50452	0.000204356	leucoanthocyanidin dioxygenase	AT4G22870	616.354	869.246	489.125	6474.77	5471.18	4301.48
A_84_P18803	8.47593	3.07351e-05	protein phosphatase 2C 77	AT5G57050	648.138	698.947	556.135	6322.86	4382.67	5233.4
A_84_P20386	8.46296	0.000249918	vacuolar cation/proton exchanger 3	AT3G51860	903.205	828.771	1240.01	7680.88	8595.7	8055.72
A_84_P18359	8.46074	0.000639893	serine/threonine-protein kinase OXI1	AT3G25250	569.808	444.727	522.019	4719.86	5683.97	2823.14
A_84_P19887	8.45499	0.000369167	aquaporin NIP6-1	AT1G80760	27.1197	48.0011	22.8208	263.774	254.24	253.11
A_84_P17045	8.42953	0.000913615	threonine aldolase	AT1G08630	130.829	75.0428	88.4002	1145.24	635.151	675.595
A_84_P12315	8.38726	2.61512e-05	methionine gamma-lyase	AT1G64660	1096.37	1138.62	881.527	10441.6	7555.3	7780.25
A_84_P19928	8.38021	6.73395e-05	glutathione S-transferase TAU 16	AT1G59700	977.239	713.863	864.016	7612.33	6273.4	7022.02
A_84_P21275	8.31705	0.00040577	cytochrome BC1 synthesis	AT3G50930	2008.86	1824.97	2322.22	19402.8	20096.8	11874.3
A_84_P18062	8.30912	0.000332138	wall-associated receptor kinase-like 5	AT1G16160	73.2717	105.686	76.7289	778.121	842.179	491.708
A_84_P10009	8.30877	2.38492e-05	putative arginase	AT4G08870	5103.61	5010.11	3384.09	38560.6	33813.9	35984.9
A_84_P14441	8.29398	2.17986e-06	glutathione S-transferase	AT2G29460	566.527	544.251	509.452	4937.89	4232.64	4053.6
A_84_P20237	8.28529	0.000177299	FAD-binding and BBE domain-containing protein	AT1G26420	155.617	110.92	126.636	1333.69	1028.75	856.567
A_84_P813757	8.28189	0.000119158	farnesoic acid carboxyl-O-methyltransferase	AT3G44860	2165.61	2652.06	1965.09	19044.6	22663.9	14041.4
A_84_P838689	8.2757	7.87552e-07	glutathione S-transferase	AT1G10370	2145.72	2207.01	1737.21	16827.1	15648.4	16739.6
A_84_P17152	8.24113	4.85467e-05	2-oxoisovalerate dehydrogenase E1 component, alpha subunit	AT1G21400	1651.81	1530.51	1343.96	15164.4	10145.6	11684.9
A_84_P762419	8.23821	0.000195043	hypothetical protein	AT3G15518	724.819	560.414	616.208	6050.19	5771.14	3788.93
A_84_P854328	8.23358	4.75541e-05	hypothetical protein	AT5G02020	70.1101	84.1227	72.947	744.426	606.64	502.685
A_84_P848899	8.20879	6.45399e-05	protein phosphatase 2C 37	AT3G11410	678.826	701.441	558.669	6571.87	4252.41	4977.36
A_84_P849218	8.17887	4.23111e-05	protein phosphatase 2C 37	AT3G11410	4373.03	4502.89	3836.15	41144.7	27689.3	34293
A_84_P764738	8.17258	0.00213413	putative defensin-like protein 235	AT4G22105	19.4889	33.1079	14.9823	271.69	149.215	123.047
A_84_P573393	8.15075	0.000768707	hypothetical protein	AT4G27654	35.9182	44.0989	46.8217	396.734	431.776	221.619
A_84_P567134	8.01125	1.99489e-05	hypothetical protein	AT4G27657	358.642	291.722	272.598	2717.18	2160.26	2361.61
A_84_P581506	8.00176	0.00170628	hypothetical protein	AT5G22555	12.7644	26.0137	25.7625	204.219	143.172	141.702
A_84_P817413	7.97279	0.000139946	chitinase	AT3G12500	448.378	693.488	414.839	4437.44	3502.48	3976.2
A_84_P824281	7.96238	0.000126045	S-adenosylmethionine-dependent methyltransferase domain-containing protein	AT1G66700	419.873	359.799	253.577	3184.8	2592.23	2214.33
A_84_P269630	7.96059	0.00525269	FBD-like domain family protein	AT2G27505	33.5028	16.7731	20.5327	226.74	262.639	92.3992
A_84_P18269	7.95216	0.000309092	dehydrin LEA	AT2G21490	29.2646	30.4294	30.208	288.873	166.454	265.946
A_84_P15250	7.94202	9.99273e-06	MATE efflux family protein	AT1G66760	585.645	696.784	563.927	4965.95	4283.12	5123.52
A_84_P23526	7.9392	0.00060745	mitogen-activated protein kinase kinase kinase 15	AT5G55090	110.813	162.692	98.5972	1168.94	1109.08	648.603
A_84_P855519	7.92682	3.28216e-05	NAC domain-containing protein 2	AT1G01720	182.658	133.483	142.234	1213.38	1225.19	1098.36
A_84_P11034	7.91721	2.88233e-05	FASCICLIN-like arabinogalactan protein 5 precursor	AT4G31370	38.7254	35.2138	26.2484	267.995	228.749	273.921
A_84_P852628	7.9153	7.10107e-05	heavy metal transport/detoxification domain-containing protein	AT5G02600	64.1793	95.4899	60.9007	530.014	590.205	559.331
A_84_P16192	7.90826	1.10384e-05	NAC domain containing protein 32	AT1G77450	1664.65	1387.91	1475.31	12673.7	11741.3	10709.6
A_84_P515522	7.89471	0.000101564	hypothetical protein	AT3G14395	26.4136	38.2756	33.2579	231.093	248.556	272.284
A_84_P592168	7.89042	0.000884889	hypothetical protein	AT5G05300	67.5076	53.1822	55.3979	475.045	653.017	297.738
A_84_P23544	7.88163	0.000794117	heat shock protein 18.2	AT5G59720	785.593	809.026	651.77	9023.7	4086.44	5199.42
A_84_P20799	7.87712	0.000272047	glycerol-3-phosphate acyltransferase	AT1G02390	49.2366	74.9345	60.245	598.432	387.231	443.189
A_84_P157495	7.86893	0.000369641	bifunctional inhibitor/lipid-transfer protein/seed storage 2S albumin-like protein	AT1G05450	64.3219	84.5794	41.3454	565.072	411.44	445.624
A_84_P829284	7.85342	6.37039e-06	UDP-glycosyltransferase-like protein	AT4G19460	432.97	439.486	381.271	3601.34	3355.66	2748.86
A_84_P268920	7.85185	2.52638e-05	F-box protein SKP2A	AT1G21410	1285.81	1407.69	1038.65	10762.6	8087.64	9883.55
A_84_P21186	7.84299	9.59733e-06	major facilitator protein	AT3G21670	1825.45	1560.91	1531.73	13008.6	11486.9	13320.6
A_84_P191914	7.84117	4.57499e-05	B-box zinc finger-like protein	AT2G21320	33.8594	28.6235	33.0227	223.842	275.864	236.212
A_84_P12972	7.83689	0.00421702	cupin family protein	AT4G36700	49.9429	89.5589	127.758	827.335	460.463	682.507
A_84_P18730	7.79859	0.000110879	cytochrome P450 81D1	AT5G36220	92.8666	111.319	71.3496	669.202	848.666	582.31
A_84_P784302	7.79035	0.000112474	NAC domain-containing protein 2	AT1G01720	1720.44	1120.34	1315.02	10992.6	10774.8	9564.57
A_84_P14270	7.76532	0.000147166	jacalin-like lectin domain-containing protein	AT1G73040	194.046	279.565	184.276	2062.54	1485.33	1444.41
A_84_P19986	7.74404	7.68432e-05	NAC domain-containing protein 2	AT1G01720	2738.67	1903.14	2186.17	17183.7	18595	15655.5
A_84_P15062	7.74329	0.000237521	gibberellin 2-oxidase 4	AT1G47990	14.5028	22.1723	20.7389	161.308	148.296	122.354
A_84_P12314	7.72821	4.50934e-05	pectinesterase 6	AT1G23200	266.283	220.171	217.487	2135.73	1537.77	1694.01
A_84_P213008	7.70869	0.000444953	hypothetical protein	AT1G13520	249.494	286.053	347.547	2962.15	1915.49	1893.03
A_84_P20293	7.7039	0.000224444	chitinase	AT3G12500	3699.99	5885.55	3349.75	35634.9	27335.7	32367.2
A_84_P10269	7.67771	2.65364e-05	hypothetical protein	AT1G29640	78.7972	108.028	80.0977	733.977	652.394	609.187
A_84_P610349	7.66662	0.00603012	protein IDA	AT1G68765	67.1804	41.4649	115.1	710.865	530.462	362.202
A_84_P815208	7.66407	8.00141e-07	pyruvate, phosphate dikinase 1	AT4G15530	24.7814	27.7933	23.2924	202.368	180.09	187.331
A_84_P762464	7.65806	5.12158e-05		AT3G25795	174.189	192.174	158.119	1643.58	1270.73	1075.95
A_84_P18655	7.64622	0.000155759	vacuolar-processing enzyme beta-isozyme	AT1G62710	90.7102	121.05	106.106	981.012	644.979	778.149
A_84_P804950	7.64055	7.78964e-05	aldehyde dehydrogenase 7B4	AT1G54100	845.674	996.393	826.866	8332.06	5453.42	6465.49
A_84_P611100	7.61502	0.000182127	hypothetical protein	AT1G10220	25.3012	33.056	26.3643	276.632	199.851	166.492
A_84_P612395	7.60781	0.000930201	protein IDA-LIKE 1	AT3G25655	198.136	241.02	208.538	2003.67	2066.51	1001.15
A_84_P18925	7.59055	0.000217158	S-locus lectin protein kinase-like protein	AT1G61610	35.6375	57.5109	44.1963	382.143	351.538	278.77
A_84_P17584	7.59044	0.000537121	protein TIFY 11A	AT1G17380	81.6421	96.7475	93.0054	798.789	840.493	452.354
A_84_P790823	7.5859	0.000395387	TPX2 (targeting protein for Xklp2) family protein	AT5G28646	39.4643	65.2414	38.9269	394.977	390.9	267.882
A_84_P13172	7.5841	0.000162112	mitogen-activated protein kinase kinase kinase 19	AT5G67080	87.7673	90.4146	111.833	771.851	801.099	591.854
A_84_P845045	7.57847	0.000201379	UDP-D-glucose/UDP-D-galactose 4-epimerase 5	AT4G10960	736.177	1034.24	688.774	7356.79	4765.05	6155.29
A_84_P845705	7.56819	0.00221924	cytochrome P450, family 722, subfamily A, polypeptide 1	AT1G19630	27.0372	64.0126	50.7814	376.938	372.054	256.811
A_84_P19923	7.55363	0.0025237	Uridine diphosphate glycosyltransferase 74E2	AT1G05680	7465.66	4180.69	9868.26	51662.4	56128.1	43276.2
A_84_P762751	7.55141	0.0017511	LURP-one-like protein 9	AT3G10986	29.9193	42.993	35.3949	361.553	327.528	156.507
A_84_P573065	7.52755	0.000562773	carbonic anhydrase	AT2G28210	50.6318	86.0584	42.4057	472.617	464.038	339.72
A_84_P18416	7.52007	0.00189042	C2H2-type zinc finger protein	AT3G46080	787.329	622.017	1045.17	7530.3	7055.19	3873.21
A_84_P16846	7.50053	1.98525e-05	DSBA oxidoreductase family protein	AT5G38900	498.88	559.97	570.217	4214.96	4203.71	3586.18
A_84_P763091	7.49417	2.23037e-05	putative arginase	AT4G08870	1577.54	1507.11	1096.59	11081.8	9106.06	10279.8
A_84_P557326	7.47066	0.00292149	putative wound-responsive protein	AT4G10265	44.9573	85.7975	39.4523	545.895	250.189	439.166
A_84_P827254	7.46673	4.7713e-05	sucrose phosphate synthase 2F	AT5G11110	63.9143	66.4489	56.7241	551.384	373.123	460.808
A_84_P282270	7.46073	9.27384e-06	hypothetical protein	AT5G43150	837.818	1028.26	823.746	7230.17	6001.42	6420.51
A_84_P18652	7.45569	1.63467e-05	RING-H2 finger protein ATL74	AT5G01880	809.769	643.443	667.42	5624.23	4914.89	4928.78
A_84_P17691	7.45426	1.72013e-05	pyruvate, phosphate dikinase 1	AT4G15530	3502.84	3456.35	2473.35	25077.4	20870.3	22403
A_84_P14255	7.44285	7.24204e-06	tocopherol O-methyltransferase	AT1G64970	1041.16	1122.34	1032.93	8913.69	7181.26	7349.44
A_84_P857480	7.4187	0.000155073	dehydrin ERD10	AT1G20450	4836.89	5110.98	3523.61	39015.2	25209.1	34184.6
A_84_P10330	7.39514	0.000196759	concanavalin A-like lectin kinase-like protein	AT5G65600	86.7537	67.6139	72.9724	650.37	609.82	412.612
A_84_P751150	7.37512	0.000813987	NAC domain-containing protein 4	AT1G02230	89.3993	109.604	127.393	761.992	1068.64	581.318
A_84_P562094	7.37171	0.000708701	putative F-box/kelch-repeat protein	AT1G13200	19.9336	19.6645	16.2541	171.197	164.545	85.6514
A_84_P15109	7.35517	0.00010627	dehydrin ERD10	AT1G20450	8631.85	9640.5	6694.27	71083.5	47565.1	61973.9
A_84_P19130	7.34063	5.77884e-05	G-box binding factor 3	AT2G46270	364.204	467.172	351.334	3440.92	2488.13	2610.81
A_84_P290684	7.32046	0.00307141	ethylene-responsive transcription factor 6	AT4G17490	120.61	58.7503	46.8882	601.356	594.279	344.772
A_84_P712636	7.30741	9.03182e-05	hypothetical protein	AT3G27415	43.9012	43.5363	30.81	265.958	341.74	238.992
A_84_P13601	7.30146	0.000111824	RAB GTPase-like protein C2B	AT3G09910	155.06	204.164	135.32	1426.79	987.313	1119.02
A_84_P20023	7.30045	6.61316e-05	alternative NAD(P)H dehydrogenase 1	AT1G07180	2940.68	2443.01	3127.93	20406.8	20920.6	19360.3
A_84_P857309	7.27957	0.0282644			86.6677	125.265	198.672	2649.22	481.948	616.035
A_84_P825916	7.27728	2.02211e-05	glutathione S-transferase TAU 16	AT1G59700	145.029	121.556	131.654	980.257	868.759	992.926
A_84_P561511	7.2768	3.18975e-05	haloacid dehalogenase-like hydrolase domain-containing protein	AT2G36540	70.7891	69.3717	73.8964	596.398	456.679	485.321
A_84_P21709	7.27492	6.60508e-05	sucrose phosphate synthase 2F	AT5G11110	697.23	758.018	575.505	5608.72	3870.94	5099.05
A_84_P825910	7.26835	9.90004e-06			823.239	1014.53	727.241	5986.44	5841.7	6304.47
A_84_P532908	7.26028	6.4638e-05	hypothetical protein	AT1G16515	140.748	139.014	104.616	1105.41	758.123	883.64
A_84_P586009	7.25935	0.000403799	hypothetical protein	AT5G28610	149.731	176.788	133.148	1128.36	1460.97	773.182
A_84_P751371	7.24195	7.2515e-05	abscisic acid-insensitive 5-like protein 5	AT1G45249	770.718	826.583	651.649	6460.33	4271.28	5401.72
A_84_P21473	7.22664	0.0290169	beta-amylase 5	AT4G15210	116.111	116.778	17.4837	538.647	391.511	401.06
A_84_P822179	7.22644	2.85657e-05	hypothetical protein	AT5G02020	324.371	331.465	329.026	2769.59	2282.68	1996.19
A_84_P22895	7.21556	4.44784e-05	remorin-like protein	AT2G41870	523.048	531.128	434.297	4146.36	2876.43	3592.52
A_84_P18751	7.20331	2.47009e-05	putative nitrite transporter	AT1G68570	4670.45	4773.21	3455.83	34428.2	26608.7	29714.1
A_84_P817244	7.18781	2.82256e-05			1170.21	1022.04	962.362	8307.9	6303.89	7715.09
A_84_P12193	7.16964	0.0342115	transcription factor-related protein	AT5G59230	64.9277	15.79	14.6783	387.714	92.0627	146.881
A_84_P15041	7.16418	0.0168871	ethylene-responsive transcription factor ERF114	AT5G61890	178.755	54.5924	43.7627	762.718	653.738	297.72
A_84_P20781	7.15231	0.000273278	CER1 protein	AT1G02205	2969.19	3851.93	3044.12	31326.4	18670.5	20588.8
A_84_P786590	7.13636	4.1706e-06	ERD (early-responsive to dehydration stress) family protein	AT4G15430	101.064	121.25	104.632	803.785	735.838	744.785
A_84_P136665	7.1234	1.07379e-06	ERD (early-responsive to dehydration stress) family protein	AT4G15430	399.562	457.088	382.875	3082.73	2794.34	2773.76
A_84_P581174	7.11948	0.000582611	hypothetical protein	AT3G13130	34.7982	35.1107	43.3349	339.945	193.488	274.598
A_84_P18321	7.10364	8.09157e-06	mechanosensitive channel of small conductance-like 4	AT1G53470	443.034	507.04	370.952	3326.37	2787.09	3045.79
A_84_P819706	7.09594	5.77502e-05	abscisic acid-insensitive 5-like protein 6	AT4G34000	719.42	934.26	644.834	6230.52	4647.91	5055.07
A_84_P10804	7.05968	3.61286e-05	expansin A10	AT1G26770	1196.44	1084.66	1135.61	7331.81	7445.24	8979.66
A_84_P17121	7.04191	0.000219208	Subtilase-like protein	AT1G32940	178.945	179.607	215.146	1256.09	1636.36	1110.53
A_84_P847920	7.04142	1.97536e-05	hypothetical protein	AT5G43150	3964.59	5148.12	4254.07	33030.1	28394.2	30554.4
A_84_P10495	7.04012	0.000219716	acyl activating enzyme 12	AT1G65890	41.3734	65.7978	42.3775	384.846	353.97	279.343
A_84_P126241	7.03427	1.13178e-05	hydrolase, alpha/beta fold family protein	AT5G41900	94.7234	90.9147	91.9824	712.707	575.255	635.715
A_84_P19516	7.0335	0.000249212	dehydration-responsive element-binding protein 1C	AT4G25470	86.9966	70.4544	57.1996	641.558	459.088	391.533
A_84_P817057	7.03285	0.00060517	cytochrome BC1 synthesis	AT3G50930	86.7235	67.6823	80.9972	633.767	661.139	373.107
A_84_P23510	7.03101	3.11814e-05	protein-l-isoaspartate methyltransferase 2	AT5G50240	408.157	508.008	389.93	3544.19	2730.32	2745.28
A_84_P16568	7.0305	0.00019355	Hs1pro-1 protein	AT3G55840	208.773	188.796	125.133	1456.94	1051.12	1057.99
A_84_P20758	7.01587	0.000357586	hypothetical protein	AT1G27990	10.5335	7.51751	10.6858	79.8964	60.1195	57.5092
A_84_P18929	7.0113	1.47082e-05	Pectin lyase-like protein	AT1G60590	988.642	1316.16	972.634	7547.1	7439.88	7343.94
A_84_P17326	7.01002	0.000430037	putative WRKY transcription factor 33	AT2G38470	1686.64	1252.41	1085.59	10884.6	10441	6570.83
A_84_P253555	7.00656	0.000237492	anthocyanin 5-O-glucosyltransferase	AT4G14090	268.051	402.853	236.573	2378.22	2092.7	1669.03
A_84_P535912	7.00045	0.000322581	hypothetical protein	AT3G13500	24.2984	31.0387	21.6132	200.293	210.279	125.515
A_84_P188574	6.97039	4.00629e-05	hypothetical protein	AT5G02020	718.574	786.786	759.427	6202.85	5008.48	4424.55
A_84_P795523	6.96464	1.22227e-05	TerC integral membrane domain-containing protein	AT5G12130	30.6626	35.7427	26.0874	237.542	203.683	188.716
A_84_P611334	6.96055	0.00017618	VQ motif-containing protein	AT2G22880	418.953	364.494	272.938	2755.99	2628.96	1833.88
A_84_P19924	6.95354	6.50455e-05	aldehyde dehydrogenase 7B4	AT1G54100	8284.1	10043.6	8222.09	72842.4	50329.9	59306.9
A_84_P159795	6.94956	0.0046355	hypothetical protein	AT1G19530	203.791	576.639	259.374	2490.01	1545.14	2513.64
A_84_P818915	6.9452	8.76045e-05	protein trichome birefringence-like 26	AT4G01080	42.9814	55.6352	31.7669	287.75	291.072	287.227
A_84_P582920	6.93279	0.0108977	BON1-associated protein 2	AT2G45760	85.3662	78.4986	242.103	932.058	929.076	590.147
A_84_P853089	6.92357	4.72247e-05	expansin A10	AT1G26770	655.657	625.628	651.606	4005.91	4140.8	5055.52
A_84_P805621	6.91991	0.00590681	vegetative storage protein 1	AT5G24780	2336.52	3972.52	1588.4	30082.3	12494.6	12287
A_84_P814174	6.91872	0.00637219	NAC domain-containing protein 2	AT1G01720	315.156	91.6502	121.636	1083.5	1069.83	948.94
A_84_P22732	6.89905	0.000690702	protein BONZAI 3	AT1G08860	21.8076	28.8448	31.9519	165.856	244.32	153.968
A_84_P14936	6.87936	0.00185365	ChaC-like family protein	AT5G26220	1023.97	543.61	616.696	3380.42	5393.69	5794.5
A_84_P13657	6.8535	3.67465e-05	HXXXD-type acyl-transferase-like protein	AT3G29590	100.673	130.314	90.4463	802.473	723.503	621.933
A_84_P820867	6.85029	8.5593e-06	putative protein phosphatase 2C 41	AT3G16800	137.113	161.563	144.959	1047.54	922.353	1009.97
A_84_P18113	6.85027	0.0032343	calcium-binding protein CML39	AT1G76640	41.6851	33.6289	23.6688	177.698	375.305	151.185
A_84_P13923	6.84971	9.13727e-06	CBL-interacting serine/threonine-protein kinase 14	AT5G01820	3142.81	3107.04	2797.57	23572.7	18346.4	19190.4
A_84_P15123	6.84734	0.000267481	mannan endo-1,4-beta-mannosidase 1	AT1G02310	136.329	158.183	90.0466	951.385	686.007	902.981
A_84_P514938	6.84624	6.41309e-05	hypothetical protein	AT5G19875	831.399	1093.66	783.543	6797.96	5119.52	6209.92
A_84_P16470	6.83157	1.44394e-05	CBL-interacting serine/threonine-protein kinase 7	AT3G23000	5553.37	5813.54	5168.81	42484.8	32152.6	36819.7
A_84_P12056	6.83125	0.000163759	glycerophosphoryl diester phosphodiesterase	AT5G08030	21.86	23.6354	28.4929	152.302	159.753	182.339
A_84_P135945	6.82747	2.1505e-05	plant U-box 24 protein	AT3G11840	330.53	384.014	275.554	2472.95	2250.31	1890.89
A_84_P58410	6.82665	0.000136925	UDP-glycosyltransferase-like protein	AT4G19460	270.911	267.106	321.987	2210.94	1988.85	1593.58
A_84_P16138	6.80769	6.62691e-06	FAD-binding and BBE domain-containing protein	AT1G30700	3054.03	3392.01	2558.78	22328.1	19749.1	17928.5
A_84_P840621	6.80552	0.0058414	hypothetical protein	AT1G19530	44.1335	131.356	66.434	605.264	339.074	559.155
A_84_P185874	6.795	0.000238258	putative disease resistance protein	AT4G11170	38.3806	49.6367	35.2876	348.192	276.769	206.894
A_84_P601857	6.78518	3.51526e-05	MFS transporter, OPA family, solute carrier family 37	AT4G17550	946.149	841.738	675.049	6339.4	4834.71	5179.87
A_84_P576436	6.7827	5.72905e-05	abscisic acid-insensitive 5-like protein 5	AT1G45249	2459.65	2669.21	2262.3	20001.3	13550.2	16165.5
A_84_P16803	6.76959	5.14101e-05	Rossmann-fold NAD(P)-binding domain-containing protein	AT5G14700	412.899	386.922	283.778	2798.58	2301.57	2064.21
A_84_P23247	6.76956	0.000243482	heavy-metal-associated domain-containing protein	AT4G08570	610.282	850.101	614.167	5900.78	3756.58	4215.48
A_84_P12920	6.72257	4.03796e-05	Rossmann-fold NAD(P)-binding domain-containing protein	AT4G30470	1430.1	1379.8	1064.44	9770.75	7192.71	8583.59
A_84_P12894	6.71539	2.64212e-05	HVA22-like protein d	AT4G24960	2225.67	2423.97	1751.32	15425	12112.2	14477.7
A_84_P11556	6.71507	0.000554158			93.477	154.309	75.5151	735.505	737.88	574.502
A_84_P149978	6.7137	3.52361e-05	protein trichome birefringence-like 26	AT4G01080	646.045	724.004	464.144	3833.28	4206.83	3851.22
A_84_P18847	6.70277	5.36154e-05	GCN5-related N-acetyltransferase (GNAT) family protein	AT5G67430	192.441	280.163	190.031	1468.28	1425.23	1393.74
A_84_P64584	6.70144	7.87156e-06	F-box protein	AT5G67140	408.657	480.776	430.723	3164.14	2746.59	2770.36
A_84_P243025	6.69398	6.46639e-06	SNARE associated Golgi family protein	AT4G12000	1071.56	1065	857.879	7369.53	5955.12	6325.52
A_84_P174131	6.69245	0.00223045	hypothetical protein	AT5G14730	1933.01	1297.43	2146.17	12968.5	15270.6	7701.46
A_84_P807374	6.68912	2.95398e-05	CBL-interacting serine/threonine-protein kinase 14	AT5G01820	35.7463	32.1627	35.5602	257.723	209.54	214.198
A_84_P258350	6.66563	0.000111757	stress-induced protein KIN2	AT5G15970	28924.8	35820	22771.4	217048	158057	192541
A_84_P558934	6.65992	0.00197425	no apical meristem domain-containing transcriptional regulator	AT3G12910	29.7607	14.6512	15.2914	169.178	109.154	100.825
A_84_P786892	6.65566	1.92105e-06	haloacid dehalogenase-like hydrolase domain-containing protein	AT2G41250	613.218	699.128	610.284	4094.21	4274.87	4166.44
A_84_P219958	6.63997	3.10682e-05	Leucine carboxyl methyltransferase	AT5G42760	1354.42	1088.73	1219.7	7584.28	8238.59	7965.98
A_84_P821803	6.62909	3.90851e-06	SNARE associated Golgi family protein	AT4G12000	603.397	583.974	490.635	4015.55	3317.21	3574.22
A_84_P869667	6.62781	6.87481e-06	haloacid dehalogenase-like hydrolase domain-containing protein	AT2G41250	377.212	454.663	366.394	2468.01	2752.28	2546.11
A_84_P548849	6.62598	0.00313869	hypothetical protein	AT1G13480	175.523	172.972	330.025	1726.43	1562.92	1021.18
A_84_P817161	6.59505	4.35679e-05	Rossmann-fold NAD(P)-binding domain-containing protein	AT4G30470	2646.09	2575.23	2060.77	18237	13093.9	15946.4
A_84_P737847	6.59351	0.000271215		AT2G41312	23.8538	15.8168	13.2953	119.368	100.485	113.323
A_84_P20835	6.57866	3.33124e-06	cinnamoyl-CoA reductase	AT1G80820	354.636	407.852	332.914	2596.44	2228.07	2240.28
A_84_P825746	6.57289	5.96151e-05	Aldolase-type TIM barrel family protein	AT4G21320	133.954	151.93	134.647	1077.16	750.996	909.344
A_84_P787853	6.56527	6.60365e-06	response to low sulfur 1 protein	AT3G49580	1215.17	1042.35	940.021	6823.42	6593.54	7079.62
A_84_P250035	6.56293	1.00038e-05	haloacid dehalogenase-like hydrolase domain-containing protein	AT2G41250	1061.26	1280.82	992.879	6752.86	7746.55	6894.18
A_84_P55910	6.55179	8.95777e-05	putative WRKY transcription factor 41	AT4G11070	169.396	148.003	159.075	1089.35	1180.7	824.384
A_84_P868662	6.53574	5.52445e-05	Rossmann-fold NAD(P)-binding domain-containing protein	AT4G30470	1661.29	1660.14	1232.55	11171.8	8119.48	9890.3
A_84_P867949	6.52298	0.0182276	hypothetical protein	AT4G12735	499.24	257.299	1060.29	3817.43	4148.47	2256.49
A_84_P23014	6.51002	0.000733662	RING/U-box domain-containing protein	AT2G44581	14.1617	26.367	16.8382	134.948	129.528	93.8141
A_84_P16449	6.50959	3.01565e-05	chlorophyll A-B binding, early light-inducible protein	AT3G22840	18489.5	20291.9	15063.7	134227	100065	109724
A_84_P847021	6.50389	2.95439e-05			665.652	761.738	591.504	5014.47	3701.25	4202.79
A_84_P94969	6.50335	2.25563e-05	hypothetical protein	AT5G06980	2246.1	2268.99	2504.45	15300.4	14432.5	15028.8
A_84_P519441	6.4912	0.000124747	protein trichome birefringence-like 4	AT5G49340	23.6486	26.2768	30.2798	166.4	157.9	185.16
A_84_P290454	6.48922	0.000184169	hypothetical protein	AT5G44670	26.6238	28.3047	26.272	225.733	137.308	165.003
A_84_P860582	6.48401	6.6936e-05	abscisic acid-insensitive 5-like protein 6	AT4G34000	2739.05	3572.83	2768.1	22590.1	16563.2	18657.1
A_84_P14585	6.4593	8.92302e-06	putative protein phosphatase 2C 41	AT3G16800	836.538	938.412	730.846	5485.47	4750.15	5609.45
A_84_P555382	6.44609	0.000161872	hypothetical protein	AT3G09950	95.4529	142.347	112.268	831.239	634.065	732.835
A_84_P753234	6.42715	0.0146541			5.47445	11.3763	2.81381	60.8517	23.811	30.3544
A_84_P22977	6.41861	6.30706e-07	serine carboxypeptidase-like 10	AT2G23000	1082.7	1088.92	983.422	7168.58	6286.58	6431.3
A_84_P14602	6.41208	0.00052014	protein ZCF37	AT1G59590	400.203	405.539	362.37	3162.73	2784.38	1664.38
A_84_P831728	6.41095	0.000106447	glutathione S-transferase phi 12	AT5G17220	426.102	574.608	362.837	3309.33	2563.22	2608.67
A_84_P555983	6.40086	0.00679581	hypothetical protein	AT1G30190	36.5373	22.6172	11.5351	205.166	101.845	113.097
A_84_P21627	6.40062	1.52708e-05	Spermine synthase	AT5G53120	2515.5	2848.49	2330.65	18441	14215.3	15791.6
A_84_P814117	6.39944	2.01502e-05	Spermine synthase	AT5G53120	777.162	875.042	687.036	5627.2	4268.12	4819.45
A_84_P846796	6.38899	6.95724e-05	ARM-repeat/tetratricopeptide repeat-like protein	AT3G50030	46.7122	54.7939	53.3844	374.502	331.389	271.432
A_84_P856001	6.38884	0.000158015	hypothetical protein	AT5G17460	3549.47	4133.71	2790.66	24814	17229.7	23609.3
A_84_P856766	6.37453	7.16828e-05	hypothetical protein	AT3G09950	158.517	227.232	163.067	1269.84	1048.37	1080.37
A_84_P20327	6.36088	0.000156241	GDSL esterase/lipase	AT3G50400	269.149	336.075	186.824	1661.01	1488.4	1663.04
A_84_P812454	6.33773	9.46188e-05	glutathione S-transferase 1	AT1G02930	10697.1	12736.8	7647.22	69095.4	65459.7	55435.7
A_84_P220448	6.3372	3.15653e-05	VQ motif-containing protein	AT4G15120	125.237	144.973	99.3718	873.431	721.731	688.575
A_84_P827648	6.32944	0.000225932	hypothetical protein	AT1G52565	199.202	254.392	197.228	1756.03	1095.21	1245.71
A_84_P13120	6.30343	0.000859808	myb domain protein 49	AT5G54230	107.476	167.673	85.346	945.065	623.704	617.773
A_84_P12859	6.29707	8.51509e-05	SAUR-like auxin-responsive protein	AT4G12410	238.632	240.949	179.225	1611.46	1112.41	1356.96
A_84_P21852	6.28621	0.000323596	glutathione S-transferase TAU 22	AT1G78340	4245.17	4004.35	4917.28	31125.4	30425.3	20727.7
A_84_P288904	6.2812	2.91321e-05	response to low sulfur 3 protein	AT3G49570	446.634	355.856	301.335	2252.89	2259.79	2203.82
A_84_P21208	6.27737	0.000137697	HXXXD-type acyl-transferase-like protein	AT3G29670	70.9148	74.5858	80.9104	580.49	421.039	409.445
A_84_P20876	6.26793	2.37263e-05	ammonium transporter 1;2	AT1G64780	940.404	1185.76	890.647	5654.1	6508.86	6282.08
A_84_P849075	6.26659	3.68114e-05	Spermine synthase	AT5G53120	1071.97	1247.61	993.403	7865.92	5777.77	6800.66
A_84_P285230	6.25323	0.000252958	hypothetical protein	AT1G52565	253.481	284.781	250.891	2180.84	1302.7	1473.56
A_84_P23040	6.24566	0.000123547	concanavalin A-like lectin protein kinase-like protein	AT3G08870	183.125	223.209	200.135	1283.21	1024.23	1433.51
A_84_P20230	6.21918	5.97832e-07	beta glucosidase 40	AT1G26560	1001.42	1059.3	827.667	6050.24	5685.59	5804.01
A_84_P10318	6.2161	0.000148945	myb domain protein 96	AT5G62470	930.017	888.921	778.821	6564.99	4135.47	5384.76
A_84_P23442	6.21187	0.00284168	metal-nicotianamine transporter YSL2	AT5G24380	573.022	734.379	725.418	6977.5	2885.58	3435.56
A_84_P24128	6.21169	0.000408802	S-adenosyl-L-methionine-dependent methyltransferase-like protein	AT3G54150	242.88	221.556	163.505	1521.81	1439.57	909.961
A_84_P831052	6.20832	7.93438e-05	cadmium tolerance 1	AT1G52827	544.645	453.662	430.377	3541.13	2512.76	2703.37
A_84_P810116	6.20785	2.6775e-05	amino acid permease 1	AT1G58360	402.777	375.232	326.357	2635.42	1955.69	2164.28
A_84_P125381	6.2003	4.79322e-05	protein trichome birefringence-like 22	AT3G28150	49.5912	47.0762	39.8512	340.544	246.598	249.634
A_84_P19613	6.19131	1.7234e-05	4-hydroxyphenylpyruvate dioxygenase	AT1G06570	3122.62	2691.39	2882.11	18601.5	16351.8	17865.8
A_84_P808278	6.1848	2.56419e-05			2845.61	2327.95	2617.68	16494.2	15356.6	15310.9
A_84_P761667	6.16046	7.4323e-05		AT3G06125	56.6894	83.372	58.5737	422.484	377.879	383.249
A_84_P766536	6.13712	6.20894e-06	homeobox protein knotted-1-like 3	AT5G25220	32.3003	34.987	30.9185	221.675	180.279	191.05
A_84_P561086	6.13176	1.23291e-05	mate efflux domain-containing protein	AT5G44050	556.806	470.656	411.808	3117.12	2720.27	2773.79
A_84_P104316	6.12857	9.25478e-05	abscisic acid-insensitive 5-like protein 6	AT4G34000	3985.54	5390.01	4067.33	32041.8	23915.6	24811.1
A_84_P21841	6.12706	0.000247379	glutathione S-transferase 1	AT1G02930	4289.46	5272.23	2948.66	27813.7	25448.7	20485
A_84_P16923	6.10738	0.00132634	C2H2-type zinc finger protein	AT5G59820	7344.84	4506.06	6440.4	42559.7	41797.5	25804.1
A_84_P553355	6.09349	6.49095e-05	cadmium tolerance 1	AT1G52827	1452.13	1200.76	1116.6	8968.63	6566.41	7071.02
A_84_P14010	6.09074	1.54254e-05	HXXXD-type acyl-transferase-like protein	AT5G39090	257.731	228.304	234.794	1554.27	1302.81	1457.31
A_84_P811601	6.07989	0.000689219			64.1626	72.97	56.9714	495.718	442.866	258.133
A_84_P226239	6.07111	7.68832e-05	hydroxyproline-rich glycoprotein-like protein	AT2G39050	1863.35	1887.69	1457.61	12568.9	8623.4	10006.4
A_84_P75404	6.06693	0.00729647	hypothetical protein	AT5G55150	387.78	419.701	962.941	3955.34	3381.35	2473.65
A_84_P15547	6.06581	4.42639e-05	GCN5-related N-acetyltransferase (GNAT) family protein	AT3G22560	90.6542	96.9006	90.1622	618.497	462.755	583.845
A_84_P12560	6.06192	2.02557e-05	Salt tolerance-like protein	AT2G31380	1194.42	1135.53	1216.22	6623.45	7493.4	6998.64
A_84_P11515	6.05546	1.3135e-05	amino acid permease 1	AT1G58360	3939.66	3791.55	3348.82	25394.7	19638.7	21054
A_84_P18540	6.04814	0.000205771	WRKY DNA-binding protein 28	AT4G18170	231.201	176.917	195.968	1496.33	1122.38	998.211
A_84_P12207	6.04099	0.0017939	protein BROTHER of FT and TFL 1	AT5G62040	136.853	136.484	147.366	1335.51	595.977	720.712
A_84_P23860	6.03865	3.36429e-05	P-loop containing nucleoside triphosphate hydrolase-like protein	AT1G64110	123.487	98.4577	98.9738	691.732	571.848	633.244
A_84_P833665	6.03214	0.00144819	ethylene-dependent gravitropism-deficient and yellow-green-like 3 protein	AT1G17870	19.3674	10.7032	15.4447	113.024	70.5254	83.3375
A_84_P21447	6.02463	0.000477905	transducin/WD40 domain-containing protein	AT4G34380	78.3498	100.211	57.137	427.824	385.594	562.141
A_84_P22596	6.021	0.000239472	WUSCHEL-related homeobox 2	AT5G59340	22.8537	23.1631	21.7069	172.52	103.168	133.215
A_84_P19943	6.01566	0.000237157	WD40 domain-containing protein	AT1G49450	800.513	1015.72	687.468	6193.18	3968.09	4680.93
A_84_P786651	6.01041	0.000162855	WRKY DNA-binding protein 28	AT4G18170	195.166	149.526	165.932	1231.35	942.46	856.446
A_84_P560506	5.9983	0.000137602	hypothetical protein	AT1G69430	24.9411	27.6686	23.8285	195.783	129.759	132.054
A_84_P12371	5.97969	1.49412e-05	SAUR-like auxin-responsive protein	AT1G16510	504.431	430.017	418.926	2840.61	2401.68	2692.24
A_84_P581851	5.96759	1.18191e-05	hypothetical protein	AT1G69610	317.722	298.864	286.76	1980.87	1579.64	1748.25
A_84_P19511	5.9647	0.000502328	hypothetical protein	AT4G24380	2551.14	2515.89	2064.47	16543.6	16782	9574.33
A_84_P16637	5.96105	0.00156197	putative cysteine-rich receptor-like protein kinase 31	AT4G11470	79.5415	47.7725	45.2413	332.641	434.792	238.012
A_84_P561097	5.94283	0.00270445	hypothetical protein	AT5G46295	218.127	104.8	148.929	1109.78	960.592	633.628
A_84_P14664	5.94191	3.1327e-05	UDP-glucosyl transferase 73C7	AT3G53160	73.5876	76.2657	76.894	486.719	467.343	376.246
A_84_P70804	5.93914	0.000140553	octicosapeptide/Phox/Bem1p domain-containing protein	AT5G63130	244.928	176.43	186.915	1342.63	1020.05	1167.97
A_84_P21095	5.93765	3.60621e-05	putative AMP-binding protein	AT2G04350	5122.47	4813.89	3874.75	30740.1	23074.6	26656.6
A_84_P21219	5.92498	7.15179e-05	zinc-finger protein 2	AT3G19580	597.878	674.767	699.592	4418.51	3732.54	3364.91
A_84_P167633	5.92139	3.16472e-06	squamosa promoter-binding-like protein 5	AT3G15270	57.8923	54.3271	45.4407	291.948	311.375	308.563
A_84_P126821	5.91207	0.00310408	two-component response regulator-like APRR9	AT2G46790	130.777	54.4017	54.6236	456.653	409.918	405.549
A_84_P18573	5.91077	6.31077e-05	protein phosphatase 2C 56	AT4G26080	5303.16	5348.87	4377.54	33521.8	23765.6	30427.3
A_84_P14906	5.8864	1.23047e-05	ethylene-responsive transcription factor ERF113	AT5G13330	339.178	321.732	289.652	1976.12	1610.22	1915.28
A_84_P866267	5.88034	0.0022527	expansin A16	AT3G55500	36.3345	38.1946	38.8939	356.24	149.203	195.196
A_84_P17794	5.87994	4.03906e-05	NAC domain containing protein 6	AT5G39610	1285.45	1511.62	1109.37	8610.12	6491.95	7411.2
A_84_P810121	5.87633	1.8091e-05	amino acid permease 1	AT1G58360	577.488	540.06	479.642	3526.1	2706	3007.32
A_84_P22673	5.85303	0.00028267	hypothetical protein	AT2G40435	202.469	295.234	162.752	1344.84	1095.41	1251.77
A_84_P820187	5.8423	2.62564e-05	NAD(P)-linked oxidoreductase-like protein	AT2G37760	534.357	427.616	439.28	2858.94	2482.9	2665.61
A_84_P17676	5.84013	0.00987579	cinnamyl alcohol dehydrogenase 8	AT4G37990	274.816	158.8	478.075	1511.82	1329.47	1954.6
A_84_P17981	5.8338	0.000308501	Zinc-finger domain of monoamine-oxidase A repressor R1 protein	AT1G67270	30.303	29.2611	27.1044	172.502	212.353	123.14
A_84_P597426	5.82121	4.87992e-05	Aldolase-type TIM barrel family protein	AT4G21320	878.963	1060.92	828.428	6112.47	4513.94	5221.04
A_84_P15421	5.81211	4.5583e-06	NAD(P)-linked oxidoreductase-like protein	AT2G37760	2405.49	2078.04	1949.87	12712.3	11732.7	12128.9
A_84_P23992	5.80351	0.000593294	putative protein phosphatase 2C 34	AT3G05640	233.232	306.173	251.192	2006.26	1120.99	1473.76
A_84_P799914	5.79801	0.00164159	putative protein phosphatase 2C 34	AT3G05640	29.3424	31.7748	35.3249	265.59	124.6	183.379
A_84_P834565	5.79738	0.000133939	concanavalin A-like lectin protein kinase-like protein	AT3G08870	102.495	141.819	98.1307	708.897	544.896	680.176
A_84_P760106	5.79489	0.000887204			11.5829	15.954	13.1586	105.316	56.1559	75.636
A_84_P18841	5.79476	5.5658e-05	Transmembrane amino acid transporter family protein	AT5G65990	3688.51	3170.55	2859.43	21017.1	15603.5	18756.7
A_84_P13841	5.78781	9.37084e-05	zinc finger A20 and AN1 domain-containing stress-associated protein 10	AT4G25380	66.9408	57.2079	61.2969	381.047	394.025	286.554
A_84_P217688	5.7878	0.00430369	hypothetical protein	AT1G76600	4005.61	2218.04	4375.31	20058.7	25685.2	13828.7
A_84_P230859	5.76624	6.90787e-06	hypothetical protein	AT3G22550	1814.67	1818.06	1626.4	11223.5	8999.44	9628.23
A_84_P12432	5.759	6.68586e-05	glutathione S-transferase TAU 10	AT1G74590	494.598	605.541	496.411	3491.42	3107.7	2474.1
A_84_P826232	5.7557	4.69781e-05	P-loop containing nucleoside triphosphate hydrolase-like protein	AT1G64110	97.3975	77.7629	69.4185	518.419	426.309	428.812
A_84_P15731	5.74807	0.00193696	small heat shock protein 23.6	AT4G25200	100.157	75.535	85.4984	397.269	760.758	384.24
A_84_P862144	5.7462	4.67837e-05	Endosomal targeting BRO1-like domain-containing protein	AT1G73390	94.6357	92.9509	75.5586	589.838	423.716	476.988
A_84_P23420	5.73825	0.000169849	ABC transporter G family member 6	AT5G13580	2633.27	3213.78	1816.98	14197.2	13191.7	14664.9
A_84_P19381	5.73383	0.000379854	transducin/WD40 domain-containing protein	AT3G50390	33.4776	45.4494	31.2382	258.092	160.027	205.077
A_84_P167453	5.72141	0.000839225	esterase/lipase/thioesterase family protein	AT5G22460	262.799	322.786	215.068	2063.71	1087.9	1438.69
A_84_P242573	5.71889	3.69013e-05	B-box type zinc finger-containing protein	AT5G54470	181.95	155.925	174.833	1006.91	884.568	984.655
A_84_P273140	5.7154	7.33735e-07	hypothetical protein	AT5G20670	226.43	225.682	191.98	1172.12	1270.52	1162.67
A_84_P13969	5.70907	0.000228329	glutathione S-transferase phi 12	AT5G17220	1003.43	1344.88	846.478	7217.21	5651.54	4926.39
A_84_P21055	5.70807	5.56753e-05	nitrate transporter 1.4	AT2G26690	2946.38	3856.84	2553.81	17150.7	16253.4	18303.4
A_84_P14212	5.70651	0.000396094	heavy-metal-associated domain-containing protein	AT1G22990	327.116	458.762	304.754	2560.41	1616.5	1941.08
A_84_P17601	5.68841	0.000108666	CBL-interacting serine/threonine-protein kinase 18	AT1G29230	59.5861	71.3719	47.814	401.01	301.106	293.026
A_84_P765853	5.6765	0.000124472	hypothetical protein	AT4G38092	36.9563	41.581	40.9523	271.364	188.955	212.214
A_84_P825077	5.67501	6.4185e-06	solanesyl diphosphate synthase 1	AT1G78510	388.975	350.608	357.739	2098.55	1948.02	2061.96
A_84_P835680	5.67072	2.45523e-05	MFS transporter, OPA family, solute carrier family 37	AT4G17550	611.226	577.32	455.736	3444.35	2713.64	2965.99
A_84_P787776	5.66299	0.000140868	hypothetical protein	AT3G56260	536.634	389.99	408.349	2745.57	2127.18	2512.14
A_84_P16605	5.65359	0.000214456	transcription factor bHLH14	AT4G00870	44.4482	63.0546	41.6622	286.184	229.389	303.844
A_84_P812175	5.64986	0.00100101	lipoxygenase 2	AT3G45140	737.066	806.727	425.278	4661.53	3087.18	2995.79
A_84_P21931	5.6488	0.000136738	ethylene-responsive transcription factor 11	AT1G28370	582.783	493.266	402.678	2950.47	3065.51	2180.74
A_84_P812177	5.64053	0.000742777	lipoxygenase 2	AT3G45140	257.82	292.028	161.733	1691.03	1134.77	1076.53
A_84_P10949	5.63947	0.000495164	myb domain protein 74	AT4G05100	397.701	472.167	303.689	2840.88	1683.87	2021.23
A_84_P14832	5.63371	0.000950362	serine acetyltransferase 4	AT4G35640	170.81	100.169	92.8189	548.41	700.845	698.425
A_84_P524838	5.6296	2.00289e-05	hypothetical protein	AT5G66740	98.1846	96.4983	77.7943	449.259	547.596	505.322
A_84_P281110	5.62591	0.000203344	heavy-metal-associated domain-containing protein	AT2G35730	58.8706	79.6391	55.0487	437.606	301.877	328.867
A_84_P12428	5.62183	0.000196816	strictosidine synthase	AT1G74010	210.47	332.519	226.105	1535.53	1329.87	1301.56
A_84_P824903	5.62065	0.00101902	esterase/lipase/thioesterase family protein	AT5G22460	512.744	622.737	392.792	3807.5	1995.16	2771.36
A_84_P833880	5.62048	0.00115378	Late embryogenesis abundant-related protein	AT1G54890	75.2981	101.125	85.6692	629.404	540.471	321.861
A_84_P815477	5.61635	1.53762e-05	P-loop containing nucleoside triphosphate hydrolase family protein	AT3G10420	57.0815	51.9712	50.6147	334.358	268.336	280.279
A_84_P505907	5.6116	0.0210998	hypothetical protein	AT4G12735	421.798	151.734	525.893	2153.81	2291.46	1139.22
A_84_P15504	5.61062	1.33109e-06	putative sulfate transporter 3.4	AT3G15990	825.681	923.358	800.17	4742.97	4535.77	4734.54
A_84_P793541	5.60874	2.95661e-05	3-oxoacyl-[acyl-carrier protein] reductase	AT3G04000	236.159	220.195	243.694	1336.45	1197.64	1320.55
A_84_P254015	5.59805	2.69232e-05	tonoplast dicarboxylate transporter	AT5G47560	2717.52	2664.19	2355.5	15959.8	12107.9	14635.7
A_84_P248755	5.58232	3.15748e-05	Endosomal targeting BRO1-like domain-containing protein	AT1G73390	2290.26	2256.47	1871.52	13611.6	10089.7	11581.1
A_84_P19305	5.57699	0.000114233	putative peptide/nitrate transporter	AT3G25260	27.8902	21.8564	17.1858	131.629	111.764	116.769
A_84_P816193	5.57357	0.0335589	threonine aldolase	AT1G08630	289.153	52.8995	75.4937	836.438	460.027	491.194
A_84_P18401	5.54248	0.000255873	heat shock protein 70-4	AT3G12580	7929.65	5084.54	5029.05	34128.2	30800.5	31046.5
A_84_P24102	5.53876	3.24293e-06	GDSL esterase/lipase	AT3G48460	2827.08	2665.83	2517.2	14852.3	13627.4	15055.7
A_84_P786032	5.52809	2.24967e-07	GDP-L-galactose phosphorylase	AT4G26850	9585.54	9525.24	8047.32	48459.1	49312.1	49104.5
A_84_P847741	5.51424	3.97602e-05			953.678	1075.51	860.47	6101.18	4486.73	5110.29
A_84_P834641	5.509	0.00210838	putative calcium-binding protein CML30	AT3G29000	663.534	406.704	331.486	3106.97	2635.45	1726.69
A_84_P851088	5.50839	1.65899e-06	B-box type zinc finger-containing protein	AT4G38960	71.7293	71.51	56.4815	374.857	344.606	354.354
A_84_P606233	5.50479	0.00023449	hypothetical protein	AT3G56260	651.305	456.095	487.878	3243.81	2420.96	2910.13
A_84_P613238	5.50263	4.61565e-05	mechanosensitive channel of small conductance-like 5	AT3G14810	541.224	666.622	446.837	3040.38	2691.82	3102.59
A_84_P860645	5.4958	0.000605331	TIR-NBS-LRR class disease resistance protein	AT4G14370	106.186	112.415	102.569	615.545	761.055	410.118
A_84_P566577	5.4894	0.000312842	hypothetical protein	AT1G16730	1031.79	649.81	789.973	4225.18	4442.42	4412.45
A_84_P595747	5.48118	0.000320768	Lipid transfer-like protein VAS	AT5G13900	249.98	339.5	184.416	1547.42	1235.67	1274.2
A_84_P14899	5.47116	0.000145931	CBL-interacting serine/threonine-protein kinase 5	AT5G10930	1100.76	1376.49	1007.19	7200.96	5045.13	6503.33
A_84_P23737	5.45339	3.27229e-05	heat shock protein 70B	AT1G16030	259.169	215.378	198.678	1367.83	1142.7	1087.8
A_84_P21703	5.43053	6.03759e-05	putative WRKY transcription factor 75	AT5G13080	392.462	430.454	425.055	2637.17	2049.16	2011.71
A_84_P816146	5.43038	3.2198e-06	glutathione reductase, cytosolic	AT3G24170	235.821	216.41	210.721	1231.73	1119.42	1180.68
A_84_P17350	5.42601	0.000242776	ethylene-responsive transcription factor ERF112	AT2G33710	119.142	111.376	108.933	648.132	735.663	457.823
A_84_P22554	5.42502	4.84221e-05	nuclear transcription factor Y subunit B-2	AT5G47640	3764.53	3651.44	3092.68	22043.6	15859.9	18353.2
A_84_P837351	5.42186	0.0062416	ethylene-responsive transcription factor ERF114	AT5G61890	122.415	68.6124	70.203	653.328	528.022	257.536
A_84_P504929	5.41623	0.00326793	putative calcium-binding protein CML30	AT3G29000	991.826	537.066	478.517	4428.52	3668.32	2356.72
A_84_P18976	5.40974	0.00132504	FAD-binding and BBE domain-containing protein	AT1G30730	435.58	752.707	360.059	2872.1	2945.15	2088.68
A_84_P12309	5.40745	3.5425e-05	Rubber elongation factor protein (REF)	AT1G67360	2689.92	2987.26	2366.27	16604	12335.6	13875.9
A_84_P812448	5.40013	1.17372e-06	GDP-L-galactose phosphorylase	AT4G26850	16142.1	15748.5	13920.5	80334.1	78075.2	83991.5
A_84_P21013	5.39001	0.000466597	putative glucose-1-phosphate adenylyltransferase large subunit	AT2G21590	522.926	511.682	459.727	3710.71	2179.81	2251.2
A_84_P700528	5.38888	0.00536277	fasciclin-like arabinogalactan protein 19	AT1G15190	76.5169	47.0964	27.0794	276.758	299.202	174.34
A_84_P10073	5.372	0.000459265	nodulin MtN21 /EamA-like transporter family protein	AT4G28040	1087.16	1592.84	921.995	6405.64	5187.12	7041.94
A_84_P20213	5.37086	5.0981e-05	3-oxoacyl-[acyl-carrier protein] reductase	AT3G04000	1124.51	1001.49	1171.03	6001.25	5520.67	5829.92
A_84_P786837	5.3676	0.000162079	putative WRKY transcription factor 75	AT5G13080	234.116	297.941	276.87	1717.04	1296.32	1268.43
A_84_P52840	5.35673	2.27589e-05	hypothetical protein	AT3G54500	1247.41	1490.44	1381.03	7166.74	6977.85	7460.46
A_84_P277490	5.34803	0.000547263	glutathione S-transferase 16	AT2G02930	1289.65	2118.11	1128.64	8529.11	7051.77	7411.99
A_84_P21184	5.33873	0.000283978	purple acid phosphatase 17	AT3G17790	6697.75	5740.26	4124.4	31158.7	23519.3	31125.1
A_84_P572262	5.33575	0.00129476	RING/U-box domain-containing protein	AT3G10815	169.803	212.114	257.363	1444.77	1070.33	860.817
A_84_P12863	5.32642	0.00134612	Potassium transporter 5	AT4G13420	263.271	287.524	435.026	1960.61	1550.66	1547.3
A_84_P765067	5.32512	0.00115286		AT4G24415	16.9103	27.9025	27.9777	142.907	110.385	119.458
A_84_P852955	5.32393	0.000818746	nodulin MtN21 /EamA-like transporter family protein	AT4G28040	152.45	214.521	116.226	859.65	651.763	967.754
A_84_P516811	5.31828	0.00394389	putative copper transport protein	AT5G52670	27.3127	41.2452	27.407	164.37	257.589	103.692
A_84_P824908	5.31804	0.00117677	esterase/lipase/thioesterase family protein	AT5G22460	30.5451	27.1619	22.1851	201.026	100.299	129.793
A_84_P15231	5.30787	2.2785e-06	Outer arm dynein light chain 1 protein	AT1G78230	499.065	523.263	495.428	2704.64	2545.35	2656.71
A_84_P19214	5.30584	0.000137897	mitogen-activated protein kinase kinase kinase 17	AT2G32510	352.196	442.308	341.235	2233.26	1604.66	2094.52
A_84_P609756	5.30298	5.51735e-05	ARM-repeat/tetratricopeptide repeat-like protein	AT3G50030	61.1337	49.3175	45.8945	310.087	262.747	239.421
A_84_P19740	5.29853	5.01884e-05	hypothetical protein	AT5G54300	61.9586	52.5579	44.2856	255.074	266.749	298.045
A_84_P17520	5.2783	0.00190522	putative mannan synthase 10	AT1G24070	95.5559	122.691	107.994	881.778	468.293	426.243
A_84_P10141	5.27783	0.000336392	Lectin-domain containing receptor kinase A4.2	AT5G01550	333.964	279.979	291.383	1965.15	1618.8	1190.28
A_84_P602187	5.25753	0.000154853	hypothetical protein	AT1G05575	591.642	629.765	460.901	3183.54	3289	2253.19
A_84_P11724	5.23763	0.000236906	Isoaspartyl peptidase/L-asparaginase 2 subunit beta	AT3G16150	5536.97	7498.61	5750.22	35985.9	35750.8	25206.1
A_84_P18034	5.23715	1.561e-06	solanesyl diphosphate synthase 1	AT1G78510	7050.55	6531.3	6016.66	34465.4	32132	33972.1
A_84_P21194	5.23705	3.28265e-05	ethylene-responsive transcription factor 1B	AT3G23240	104.207	93.912	83.849	557.886	482.854	413.615
A_84_P842322	5.23593	3.90558e-05	putative thiol-disulfide oxidoreductase DCC	AT5G50100	3061.88	2626.03	2718.22	16338.6	12975.7	13989.1
A_84_P10646	5.23303	0.000660928	wound-responsive protein-like protein	AT2G14070	46.062	55.1439	31.6217	269.299	173.722	232.583
A_84_P199084	5.21432	0.000247663	class I glutamine amidotransferase domain-containing protein	AT5G38200	2593.18	3036.81	2835.06	15203.3	17424.8	11294.9
A_84_P57860	5.20015	0.000942133	hypothetical protein	AT1G65490	3833.96	2583.22	2429.57	11439.1	17113.6	16339.3
A_84_P191874	5.192	0.000199346	OSBP(oxysterol binding protein)-related protein 4B	AT4G25850	92.3697	98.9159	115.151	591.168	461.666	510.047
A_84_P13256	5.19049	0.000417953	galactinol synthase 4	AT1G60470	611.366	862.25	692.692	4661.17	3053.23	3391.77
A_84_P787273	5.19032	0.000138728	hypothetical protein	AT5G24600	99.9957	81.7029	89.9764	537.492	473.255	381.982
A_84_P15343	5.18617	0.000742211	putative indole-3-acetic acid-amido synthetase GH3.1	AT2G14960	62.8733	76.7752	62.0519	391.371	424.371	237.81
A_84_P195554	5.17589	0.00012409	putative thiol-disulfide oxidoreductase DCC	AT5G50100	2785.6	2166.37	2275.58	14198.8	10618.6	11938.8
A_84_P858544	5.16608	0.000542044	HS1 PRO-1 2-like protein	AT2G40000	204.395	144.059	108.804	857.621	677.596	718.541
A_84_P19414	5.16386	0.00118512	Peptidase S41 family protein	AT3G57680	280.607	394.738	307.035	2391.69	1409.94	1312.79
A_84_P845891	5.13055	1.2404e-05	Outer arm dynein light chain 1 protein	AT1G78230	41.1369	46.8212	42.7516	211.468	216.791	229.305
A_84_P503731	5.12901	8.43519e-05	hypothetical protein	AT1G54575	1944.85	1538.02	1468.7	9688.37	7635.09	7575.27
A_84_P797355	5.12772	0.000921329	SAUR-like auxin-responsive protein	AT4G36110	78.5594	119.751	96.673	509.243	614.507	370.413
A_84_P130466	5.12426	4.07958e-06	P-loop containing nucleoside triphosphate hydrolase family protein	AT3G10420	5482.92	5446.01	4710.19	28616.7	23934	26119.7
A_84_P22914	5.11247	0.000910603	UDP-glycosyltransferase 73B4	AT2G15490	1159.73	815.095	1122.52	4955.45	6422.53	4211.56
A_84_P300490	5.1066	5.65976e-08	GDP-L-galactose phosphorylase	AT4G26850	24025.8	23847.4	21413.5	116785	115079	114922
A_84_P18267	5.09499	3.35666e-05	cysteine/histidine-rich C1 domain-containing protein	AT2G19650	631.155	738.572	513.038	2954.08	3397.54	2979.22
A_84_P23604	5.09385	0.00090217	Late embryogenesis abundant-related protein	AT1G54890	520.966	567.508	526.157	3451.12	3070.21	1834.38
A_84_P287970	5.09034	0.000274768	phosphoenolpyruvate carboxykinase 2	AT5G65690	173.981	236.544	143.822	969.246	1014.64	750.434
A_84_P17119	5.086	0.000454706	NAC domain containing protein 10	AT1G28470	222.837	240.055	258.936	1477.27	1280.23	910.86
A_84_P796347	5.08369	1.99385e-05	nitrile specifier protein 5	AT5G48180	1536.3	1336.81	1307.13	7213.64	6327.22	7304.89
A_84_P578834	5.08274	0.00148204	hypothetical protein	AT5G24600	61.6621	50.5243	84.487	368.703	329.544	268.903
A_84_P14620	5.07741	0.000477093	ABC transporter G family member 27	AT3G52310	60.6686	36.9355	45.332	224.795	244.019	229.145
A_84_P94599	5.07679	7.54715e-05	hypothetical protein	AT3G56290	1808.87	1365.76	1492.07	7463.36	7701.75	7932.26
A_84_P12008	5.0737	2.4882e-05	B-box type zinc finger-containing protein	AT4G38960	307.628	246.961	224.964	1312.37	1263.94	1272.16
A_84_P15734	5.07363	0.00284103	xyloglucan:xyloglucosyl transferase	AT4G25810	254.592	337.545	304.382	1535	2189.04	961.106
A_84_P521040	5.06068	0.0254091	hypothetical protein	AT4G25330	34.1516	28.7553	87.0607	310.871	261.594	128.811
A_84_P17880	5.05889	2.82505e-05	Per1-like family protein	AT5G62130	349.899	294.556	288.557	1535.71	1435.31	1651.33
A_84_P753747	5.04952	0.00178067	hypothetical protein	AT1G51913	47.461	36.9225	47.7797	246.595	279.647	147.777
A_84_P828541	5.04044	5.01589e-05	ER lumen protein retaining receptor-like protein	AT1G19970	889.631	870.437	777.814	5046.5	3667.72	3939.34
A_84_P22020	5.03988	0.000238375	3-ketoacyl-CoA synthase 3	AT1G07720	1553.93	1264.5	1113.35	7612.64	5207.11	6678.69
A_84_P21047	5.0387	5.59733e-05	non-specific lipid-transfer protein 2	AT2G38530	1634.33	1452.01	1598.63	8486.91	6916.64	7815.42
A_84_P23806	5.03255	0.000123447	basic leucine-zipper 58	AT1G13600	255.139	338.003	270.322	1428.34	1243.15	1581.86
A_84_P847703	5.03204	0.00296425			14.3411	28.4794	17.5361	133.036	75.6484	85.7218
A_84_P15574	5.02593	0.00155098	lipoxygenase 2	AT3G45140	25969.6	31104.2	14758.9	144371	100689	98425.8
A_84_P612355	5.02489	0.00134979	calmodulin-binding protein-like protein	AT3G13600	183.439	300.391	204.23	1331.27	1272.07	797.047
A_84_P765621	5.02216	0.00183541			16.68	27.7739	21.2909	122.046	76.6113	126.318
A_84_P826890	5.01887	0.000166591			1613.11	2297.6	1525.98	9792.64	7800.19	8848.79
A_84_P788656	5.01329	0.000124735		AT3G02800	179.441	167.273	137.418	903.505	867.236	627.009
A_84_P819166	5.00529	1.69484e-05	Erythronate-4-phosphate dehydrogenase family protein	AT1G19400	523.748	580.681	537.592	2744.05	2473.84	2855.07
A_84_P825412	5.0012	1.51717e-05	NAD(P)H dehydrogenase B2	AT4G05020	624.42	548.426	583.981	3032.67	2814.3	2770.77
A_84_P17582	4.99818	0.000110891	1-aminocyclopropane-1-carboxylate synthase 6	AT4G11280	1107.64	974.432	1023.53	5769.08	5456.33	4142.49
A_84_P232289	4.99063	0.00105316	Cox19-like CHCH family protein	AT5G09570	953.492	908.783	1344.65	5538.86	5800.25	4261.55
A_84_P17984	4.9762	6.60043e-05	NAD(P)-linked oxidoreductase-like protein	AT1G60730	900.45	847.172	950.024	4070.02	4698.91	4414.15
A_84_P706132	4.97581	5.64526e-05		AT1G69252	1917.12	2044.89	1733.13	10729.1	7796.56	9459.29
A_84_P14407	4.97516	4.7593e-05	Rossmann-fold NAD(P)-binding domain-containing protein	AT2G33590	2059.67	1989.4	1754.51	11397.9	8428.67	8711.54
A_84_P759248	4.97351	4.85163e-05	thioredoxin family protein	AT3G16175	222.404	214.378	156.653	1070.97	867.493	934.951
A_84_P23899	4.95772	0.000202617	HSP20 family protein	AT2G29500	2280.51	1590.24	1631.77	9341.72	9483.08	7694.94
A_84_P532443	4.94611	5.09697e-05	hypothetical protein	AT3G48020	229.641	265.089	202.9	1298.74	973.732	1117.21
A_84_P765062	4.92926	0.000237885		AT4G24415	90.5824	137.549	102.61	587.893	475.804	517.475
A_84_P216708	4.92891	4.54154e-05	hypothetical protein	AT2G42975	699.483	567.468	509.666	3166.45	2645.36	2733.9
A_84_P21035	4.92526	0.000165397	nuclear transcription factor Y subunit B-5	AT2G47810	83.8431	99.5581	79.4284	488.852	340.052	450.472
A_84_P253265	4.92419	3.04798e-05	elicitor peptide 5	AT5G09990	438.98	436.08	329.849	2119.16	1716.99	1958.77
A_84_P17974	4.91891	0.000266096	flavin-containing monooxygenase FMO GS-OX4	AT1G62570	2353.99	3054.56	2160.73	13884.3	9702.67	12975.5
A_84_P11264	4.91819	0.00280782	glutathione S-transferase tau 9	AT5G62480	2679	3754.09	4935.61	22027	18106	13997.1
A_84_P19250	4.91447	8.50817e-05	sugar transporter ERD6-like 12	AT3G05400	315.005	234.349	247.5	1339.1	1190.43	1286.03
A_84_P839806	4.90756	8.6978e-05		AT1G69252	5614.66	6489.68	5237.8	32810.6	23360.3	27821.6
A_84_P810559	4.90594	0.000541175	HS1 PRO-1 2-like protein	AT2G40000	137.929	98.492	83.0808	614.152	494.048	415.202
A_84_P849875	4.90342	2.42737e-05	arginine decarboxylase 2	AT4G34710	3830.17	3311.59	2945.82	18169.4	14970.1	15309.9
A_84_P751564	4.89628	0.0226717	Nucleotide/sugar transporter family protein	AT4G03950	91.5057	22.5361	28.4826	240.888	160.041	169.06
A_84_P302360	4.89429	0.000331853	U-box domain-containing protein 21	AT5G37490	79.5098	58.4983	76.8503	362.323	366.559	298.278
A_84_P722311	4.88842	4.65932e-05	metal ion binding protein	AT5G05365	605.172	495.231	523.782	2842.66	2635.93	2313.48
A_84_P818252	4.88398	1.75675e-05	non-symbiotic hemoglobin 1	AT2G16060	577.095	674.777	609.002	3204.26	2761.59	2951.51
A_84_P17817	4.88384	2.86224e-05	CBL-interacting serine/threonine-protein kinase 19	AT5G45810	208.25	236.966	203.616	1169.81	914.048	1034.83
A_84_P200884	4.87701	2.41221e-06	zinc induced facilitator-like 1 protein	AT5G13750	4530.88	4130.04	4037.83	20827.6	20269.8	19626.3
A_84_P236753	4.87424	5.69601e-05	sec.4-like phosphatidylinositol transfer-like protein	AT1G75170	533.861	478.671	416.896	2703.02	2029.8	2125.65
A_84_P14702	4.86164	0.000323346	auxin-responsive protein IAA30	AT3G62100	65.2104	93.921	73.147	418.711	392.257	296.292
A_84_P787318	4.85847	7.44041e-05	hypothetical protein	AT4G37295	274.33	280.073	233.465	1502.16	1256.2	1030.55
A_84_P175491	4.85777	0.000932949	RCD one 5-like protein	AT5G62520	213.894	201.399	297.114	1311.35	1046.15	1011.02
A_84_P836732	4.85641	4.89682e-05	mechanosensitive channel of small conductance-like 5	AT3G14810	25.7626	30.236	22.0307	137.234	107.784	125.618
A_84_P20281	4.85591	0.00345627	Ca2+-transporting ATPase	AT3G22910	407.269	298.423	549.456	2503.81	1907.39	1513.56
A_84_P158805	4.85066	8.90134e-07	myb-like HTH transcriptional regulator family protein	AT3G13040	367.834	379.302	320.322	1753.35	1596.57	1722.46
A_84_P809041	4.84441	4.63008e-05	non-specific lipid-transfer protein 2	AT2G38530	5784.39	4982.15	5394.95	28293.3	23392.3	25246.9
A_84_P860855	4.84139	0.000243513	zinc-finger protein 2	AT3G19580	63.068	71.4898	77.4038	390.017	342.825	279.996
A_84_P21958	4.82207	1.48539e-06	defensin-like protein 195	AT2G43510	1823.41	1951.98	1790.76	9028.71	9011.02	8303.82
A_84_P56690	4.81986	3.21503e-05	tocopherol cyclase	AT4G32770	1131.35	1006.78	914.66	5597.46	4526.9	4351.95
A_84_P15402	4.81573	2.20809e-05	non-symbiotic hemoglobin 1	AT2G16060	4040.4	4580.68	4270.05	22168.4	18621.1	20212.2
A_84_P831206	4.80806	0.000379636	Rossmann-fold NAD(P)-binding domain-containing protein	AT1G76470	16.2877	16.2522	19.5849	86.0173	68.8533	91.9755
A_84_P11045	4.80585	1.7831e-05	cinnamyl alcohol dehydrogenase 5	AT4G34230	8328.74	8459.26	7161.47	43418.9	33868	36002.8
A_84_P805256	4.80508	0.000609603	glutathione S-transferase PM24	AT4G02520	2704.04	4379.86	2320.22	15335.8	13806	13611.6
A_84_P800880	4.79958	8.15651e-05	sulfotransferase 2A	AT5G07010	51.3599	70.5558	50.4534	284.399	246.565	272.509
A_84_P15329	4.79242	0.000547332	HS1 PRO-1 2-like protein	AT2G40000	747.785	552.176	403.449	2909.81	2639.93	2256.47
A_84_P15682	4.79	6.19517e-05	putative RING-H2 finger protein ATL37	AT4G09130	30.7495	28.1826	27.2926	162.857	124.946	120.76
A_84_P785766	4.7875	0.00249525	peroxidase 62	AT5G39580	67.4288	53.8206	33.5401	275.174	279.541	164.139
A_84_P822777	4.78322	0.000102497	hypothetical protein	AT5G44670	17.7338	22.8461	14.7456	93.9807	77.6584	84.6823
A_84_P10354	4.77122	0.000151736	ABC transporter B family member 13	AT1G27940	251.019	190.697	155.84	979.997	874.902	893.332
A_84_P220608	4.75594	3.63272e-05	peroxiredoxin (PRX)-like 2 domain-containing protein	AT5G65840	175.759	165.2	150.199	903.425	689.665	711.794
A_84_P849261	4.75332	0.000601667			32.66	46.6211	33.5622	207.861	135.133	184.708
A_84_P22155	4.74864	1.36349e-06	glutathione reductase, cytosolic	AT3G24170	8999.53	8937.65	8017.27	42701.6	37798.6	40442.5
A_84_P259470	4.73328	2.07721e-05	MATE efflux family protein	AT1G61890	1144.54	1214.78	948.008	5644.96	4523.37	5174.73
A_84_P16777	4.73034	0.000250457	sulfotransferase 2A	AT5G07010	43.1088	67.3547	50.0156	255.917	234.222	242.421
A_84_P10931	4.72958	7.40216e-06	transcription factor UNE10	AT4G00050	871.682	756.411	711.159	3637.18	3769.85	3420.13
A_84_P10470	4.72934	6.5018e-05	responsive to abscisic acid 28	AT1G03120	44.5358	47.1545	41.4342	251.627	190.992	181.051
A_84_P567982	4.7243	0.0327352	beta-amylase 5	AT4G15210	187.682	238.509	46.425	799.364	501.554	516.669
A_84_P118252	4.71975	6.78357e-06	Sulfite exporter TauE/SafE family protein	AT2G36630	2544.2	2207.23	2178.09	11088.3	10666.5	10278.5
A_84_P10316	4.71581	5.70184e-05	heat stress transcription factor B-2a	AT5G62020	1112.05	1102.27	918.58	5772.66	4210.02	4593.19
A_84_P11805	4.70944	3.39176e-05	phosphate starvation-induced protein	AT3G47420	1762.37	1579.49	1432.37	7751.51	6468.59	7851.69
A_84_P788434	4.70644	0.000455276	hypothetical protein	AT2G21640	1293.67	1415.18	1759.06	7403.11	7252.93	5910.85
A_84_P555310	4.70448	0.00167898	hypothetical protein	AT2G36650	181.709	188.492	155.088	984.142	1020.25	520.714
A_84_P22819	4.70417	0.00277333	haloacid dehalogenase-like hydrolase domain-containing protein	AT1G35910	354.554	196.524	189.761	1474.19	1016.64	868.186
A_84_P20496	4.701	3.17396e-05	glutaredoxin-C6	AT4G33040	1416.17	1460.73	1366.04	7679.47	6058.24	5965.17
A_84_P789439	4.69915	2.36882e-06	Serinc-domain containing serine and sphingolipid biosynthesis protein	AT3G24460	403.989	393.883	365.112	1745.77	1764.1	1850.51
A_84_P850729	4.69807	1.93032e-05	Tyrosine-sulfated glycopeptide 2	AT3G47295	2234.38	2235.83	2090.2	11467.6	9050.66	9862.09
A_84_P21787	4.69161	5.27471e-05	integral membrane transporter family protein	AT1G04570	84.0154	95.7598	89.4969	474.11	370.147	400.537
A_84_P22924	4.69156	0.00432406	pectinesterase 20	AT2G47550	363.006	424.886	279.048	1918.6	2283.19	959.114
A_84_P834493	4.68341	0.000601434	mannan endo-1,4-beta-mannosidase 1	AT1G02310	46.9931	61.8249	45.5732	288.239	178.555	249.832
A_84_P862560	4.6812	6.23367e-05	hypothetical protein	AT3G17800	107.196	104.215	97.9224	574.362	426.912	432.634
A_84_P20831	4.68094	0.000790827	F-box protein	AT1G61340	478.477	320.107	275.382	1818.79	1734.24	1296.52
A_84_P869273	4.67823	0.000405288	putative CCR4-associated factor 1-9	AT3G44260	342.481	283.982	250.03	1340.7	1668.2	1052.36
A_84_P540888	4.6769	0.000210773	Endosomal targeting BRO1-like domain-containing protein	AT1G17940	572.205	624.154	516.051	3134.85	2072.79	2742.95
A_84_P850865	4.67642	0.0001285	manganese tracking factor for mitochondrial SOD2	AT4G27940	450.137	437.718	499.578	2389.15	2165.34	1839.48
A_84_P561670	4.67547	1.64244e-05	Tyrosine-sulfated glycopeptide 2	AT3G47295	1018.89	1051.69	935.502	5315.01	4226.23	4311.81
A_84_P20939	4.67416	8.75345e-05	myb domain protein 122	AT1G74080	84.4856	107.665	73.3083	460.554	371.265	376.474
A_84_P555359	4.6733	0.000154865	tyrosine specific protein phosphatase-like protein	AT3G02800	367.151	334.319	292.893	1692.14	1713.38	1196.4
A_84_P857237	4.67253	4.38437e-05			587.865	570.187	460.397	2834.8	2151.82	2439.69
A_84_P532167	4.67181	0.000148648	Rossmann-fold NAD(P)-binding domain-containing protein	AT1G76470	21.9699	23.2559	26.5369	115.15	100.12	113.361
A_84_P18566	4.67134	0.00533091	dicarboxylate carrier 2	AT4G24570	1970.49	1042.48	925.711	5887.05	7729.45	4026.96
A_84_P78279	4.65951	0.000308538	hypothetical protein	AT1G67920	470.642	493.942	412.499	2794.19	1836.37	1787.21
A_84_P220938	4.65747	9.62257e-05	SRPBCC ligand-binding domain-containing protein	AT1G02470	382.546	455.625	414.645	1715.97	2176.2	1848.38
A_84_P243515	4.65671	4.81552e-05	manganese tracking factor for mitochondrial SOD2	AT4G27940	823.018	791.524	859.977	4137.88	3833.51	3371.36
A_84_P816398	4.65171	6.01449e-05	Rossmann-fold NAD(P)-binding domain-containing protein	AT2G33590	1476.83	1372.79	1243.91	7461.72	5500.29	5846.82
A_84_P11841	4.64537	0.0129236	expansin A16	AT3G55500	320.991	141.888	120.464	1253.26	570.254	727.49
A_84_P16831	4.64394	0.000720611	E3 ubiquitin-protein ligase ATL31	AT5G27420	624.146	459.584	388.342	2720.43	2260.01	1715.38
A_84_P809484	4.64145	2.33167e-06	S-adenosylmethionine decarboxylase-like protein	AT5G15950	310.802	304.021	296.815	1429.17	1351.74	1372.26
A_84_P21874	4.63945	0.00281736	zinc finger protein STZ/ZAT10	AT1G27730	2822.26	1455.12	2088.06	11095.8	10055.5	7255.29
A_84_P861864	4.63794	0.000129996	hydroxyproline-rich glycoprotein family protein	AT5G09530	677.191	707.803	453.487	2896.82	2508.33	2821.23
A_84_P294564	4.63515	0.000102954	hypothetical protein	AT3G11420	937.366	941.782	755.793	4800.66	3362.73	3890.83
A_84_P11283	4.62957	0.00182607	hypothetical protein	AT1G47980	57.5949	59.4708	47.8928	189.026	225.758	360.577
A_84_P585163	4.62249	0.00192063	hypothetical protein	AT5G49120	42.9817	81.2366	52.7607	331.292	222.891	232.945
A_84_P550081	4.62021	0.000200216	Pectin lyase-like protein	AT3G09405	231.969	272.646	226.379	1296.95	1192.4	863.157
A_84_P206058	4.6108	0.00135082	hypothetical protein	AT4G37290	115.959	92.1703	55.4304	441.954	381.935	325.227
A_84_P20438	4.60169	5.11577e-05	Glycosyl hydrolase family protein with chitinase insertion domain	AT4G19720	172.932	158.618	139.894	837.301	688.948	612.763
A_84_P16733	4.58656	0.00901123	1-Cys peroxiredoxin PER1	AT1G48130	36.0954	24.664	41.6876	100.348	236.36	142.72
A_84_P259160	4.57688	8.33675e-05	hypothetical protein	AT4G17840	3370	2799.21	3001.38	15743.3	12455.3	13086.6
A_84_P11613	4.57213	0.00137573	disease resistance-like protein/LRR domain-containing protein	AT2G34930	517.006	529.552	306.667	1699.75	2589.54	1723.46
A_84_P806792	4.57153	0.000763766			27.453	16.6795	19.3855	95.3214	82.8379	101.531
A_84_P87399	4.56898	2.57566e-05	agenet domain-containing protein	AT3G06520	456.194	429.796	331.295	1952.7	1665.1	1801.32
A_84_P859031	4.56687	5.10961e-05			199.17	187.391	178.677	1008.4	774.29	769.022
A_84_P816758	4.56104	9.91877e-05			707.853	725.748	486.137	2940.3	2570.09	2964.29
A_84_P135385	4.56092	3.69916e-05	NAD(P)H dehydrogenase B2	AT4G05020	6446.68	5608.27	6242.87	28369.5	27732.5	25730.4
A_84_P17463	4.5564	0.000233792	putative CCR4-associated factor 1-9	AT3G44260	254.038	223.997	183.578	1017.75	1165.58	787.458
A_84_P850541	4.55439	0.00065348	glutathione S-transferase PM24	AT4G02520	8857.06	13947.1	7330.46	46230.4	41540.2	42109.7
A_84_P18661	4.54959	0.000427177	cytochrome P450, family 77, subfamily A, polypeptide 4	AT5G04660	132.534	179.476	136.647	835.918	547.841	631.85
A_84_P22736	4.54766	0.00188862	Rossmann-fold NAD(P)-binding domain-containing protein	AT1G09500	1540.19	1182.51	2050.56	7303.59	6325.87	7186.82
A_84_P828652	4.54459	0.000493637	Endosomal targeting BRO1-like domain-containing protein	AT1G17940	609.557	609.068	511.107	3314.14	1959.65	2592.42
A_84_P137619	4.54322	0.000921345	pinoid-binding protein 1	AT5G54490	2724.85	2359.36	2079.42	14121.3	11013.6	7619.93
A_84_P787734	4.53209	0.000194664	CAPRICE-like MYB3	AT4G01060	2109.22	1875.64	1809.29	10894.3	7636.82	7570.85
A_84_P24091	4.5318	0.00210964	expansin-like A3	AT3G45960	171.322	222.346	185.523	1015.26	1094.97	559.315
A_84_P785475	4.53018	0.000344921	lipoxygenase 3	AT1G17420	71.5262	66.0366	54.5745	259.138	364.382	239.928
A_84_P820018	4.52786	2.10276e-05	hypothetical protein	AT3G54500	109.353	127.045	102.111	543.23	524.945	436.539
A_84_P22045	4.52122	0.000332488	laccase 5	AT2G40370	535.791	726.229	423.39	2727.97	2165.88	2436.05
A_84_P863273	4.51969	0.000218103	hydroxyproline-rich glycoprotein family protein	AT5G09530	2676.82	2779.2	1750.11	10918.4	9344.91	11137.3
A_84_P840629	4.50402	2.91809e-05			325.161	399.196	319.248	1562.15	1415.69	1618.46
A_84_P532498	4.50174	0.000221254	CAPRICE-like MYB3	AT4G01060	2357.45	2200.42	2099.89	12625.3	8769.51	8484.98
A_84_P831408	4.49506	0.000410705	hypothetical protein	AT4G30830	77.1762	101.813	74.9478	473.136	310.074	344.655
A_84_P818011	4.49131	1.32632e-06			238.075	229.639	203.419	1040.8	930.916	983.051
A_84_P21616	4.48804	0.000186871	Predicted AT-hook DNA-binding family protein	AT5G49700	51.6761	53.6723	63.9724	249.736	240.253	252.717
A_84_P816625	4.48744	0.000883482			801.493	826.599	623.033	4369.44	2431.62	3318.67
A_84_P752604	4.48239	0.00211758	Rossmann-fold NAD(P)-binding domain-containing protein	AT1G09500	1620.29	1238.73	2150.68	7464.41	6386.02	7709.63
A_84_P834894	4.48107	0.00196644	homeobox-leucine zipper protein ATHB-21	AT2G18550	146.095	250.787	147.042	923.072	585.804	847.46
A_84_P21705	4.46987	0.000257965	mannose-binding lectin-like protein	AT5G28520	923.459	1083.92	814.535	3765.69	3650.34	5007.4
A_84_P13315	4.46689	0.00274868	organic cation/carnitine transporter 6	AT1G16370	517.235	507.555	286.693	2032.51	2398.65	1300.73
A_84_P20004	4.46427	0.00146264	P-loop containing nucleoside triphosphate hydrolase-like protein	AT1G72660	104.33	55.4608	61.8908	329.239	294.179	310.98
A_84_P814300	4.46055	2.98802e-05	tonoplast dicarboxylate transporter	AT5G47560	3239.12	3048.95	2723.41	14383.8	11484.3	13660.3
A_84_P785932	4.45861	0.000196243	hypothetical protein	AT1G25400	639.953	574.515	502.311	3093.61	2463.33	2030.55
A_84_P764077	4.45711	0.000102098	CAPRICE-like MYB3	AT4G01060	7964.69	7272.68	7610.14	39922.3	30179.3	30624.8
A_84_P186644	4.45461	1.74472e-05	Thioredoxin-like protein	AT2G37240	3245.76	2961.1	3125.54	14532	13286.4	13000.9
A_84_P22136	4.45331	0.00154246	histidine-containing phosphotransfer protein 4	AT3G16360	311.593	191.143	185.831	1267.33	860.703	847.132
A_84_P210598	4.4481	0.00128609	hypothetical protein	AT3G14280	1959.5	3015.19	1752.78	10932.5	7383.51	10673.6
A_84_P13948	4.44562	0.000664016	hydroxyproline-rich glycoprotein family protein	AT5G09520	1590.19	1649.01	908.475	6094.57	5292.98	6133.68
A_84_P14108	4.44523	4.82008e-06	putative ABC transporter	AT5G64940	1524.96	1472.22	1469.52	6543.59	6438.4	6502.46
A_84_P801414	4.44489	2.27349e-05	GDSL esterase/lipase	AT3G48460	30.7864	30.7143	31.8028	143.108	127.179	137.167
A_84_P819105	4.44347	5.48971e-05	hypothetical protein	AT3G11420	104.952	106.905	95.1019	532.104	391.824	424.464
A_84_P558950	4.44323	2.02759e-05	plant invertase/pectin methylesterase inhibitor domain-containing protein	AT3G17130	704.341	832.549	609.798	3267.86	2875.11	3156
A_84_P845538	4.44063	3.14021e-06	Sulfite exporter TauE/SafE family protein	AT2G36630	236.666	214.344	200.453	934.016	953.67	944.979
A_84_P837561	4.43865	2.82999e-05	hypothetical protein	AT5G06790	140.466	149.54	144.534	585.067	678.54	632.195
A_84_P547572	4.43557	0.000662005	hypothetical protein	AT4G02360	543.949	566.438	414.195	2938.99	1731.16	2069.25
A_84_P831720	4.43316	0.000736679	cysteine-rich receptor-like protein kinase 17	AT4G23250	685.604	412.578	468.293	2074.69	2296.23	2290.08
A_84_P173611	4.43156	2.53012e-05	F-box protein	AT2G41170	776.285	717.122	607.984	3439.86	2755.17	2938.11
A_84_P312153	4.42804	8.8538e-05	glycerol-3-phosphate acyltransferase 5	AT3G11430	766.256	903.993	591.551	3353.68	2960.12	3387.79
A_84_P137629	4.42746	1.38148e-05	dentin sialophosphoprotein-like protein	AT5G64170	1372.96	1408.11	1353.43	6651.32	5550.36	5814.96
A_84_P524292	4.41751	0.000514196	cellulose synthase-like protein B3	AT2G32530	175.8	233.266	124.955	709.506	810.415	726.234
A_84_P524813	4.41634	0.000605516	hypothetical protein	AT5G59760	151.298	207.858	151.619	960.578	640.142	631.409
A_84_P16612	4.41472	0.000701891	glutathione S-transferase PM24	AT4G02520	13530.5	21405.4	11410.7	70001.3	60865	63090.9
A_84_P856918	4.41377	0.00038205	hypothetical protein	AT5G61820	541.547	373.322	471.722	2034	1855.1	2054.46
A_84_P293424	4.41291	0.000272739	glycine-rich protein	AT2G05510	48.0478	62.7983	55.684	223.9	220.076	277.003
A_84_P21935	4.40952	7.09436e-05	putative peptide/nitrate transporter	AT1G59740	883.17	1083.55	925.738	4842.68	3963.02	3741.33
A_84_P235483	4.40744	2.42801e-05	esterase/lipase domain-containing protein	AT2G18360	801.418	951.407	706.476	3637.43	3252.79	3684.8
A_84_P180664	4.40044	0.015953			55.9046	54.2211	120.747	403.214	364.586	200.553
A_84_P279650	4.39662	1.10181e-05	bZIP transcription factor-like protein	AT1G19490	106.046	117.663	110.516	509.089	457.374	475.806
A_84_P511702	4.39225	0.00179899	hypothetical protein	AT1G53625	141.934	228.744	206.84	1026.97	815.51	642.279
A_84_P12477	4.3828	0.0295648	wall-associated receptor kinase-like 10	AT1G79680	137.552	38.2183	36.7473	329	258.007	181.122
A_84_P848914	4.37997	0.000100737	hypothetical protein	AT4G17840	1200.18	1013.37	1128.08	5378.87	4313.47	4697.16
A_84_P13504	4.37984	1.5757e-05	Potassium transporter 11	AT2G35060	2813.37	2527.87	2424.14	12071.1	10177.6	11145.6
A_84_P14480	4.37752	0.00388527	DNA-binding protein	AT2G38250	378.1	239.609	443.119	1778.55	1521.63	1176.31
A_84_P22048	4.37659	0.0030626	homeobox-leucine zipper protein ATHB-21	AT2G18550	257.162	486.13	280.979	1684.7	1056.4	1564.12
A_84_P847349	4.37617	3.71215e-06	GDSL esterase/lipase	AT4G26790	132.038	121.147	111.844	564.069	502.412	500.148
A_84_P19248	4.37413	0.000323517	phosphoenolpyruvate (pep)/phosphate translocator 2	AT3G01550	819.437	1225.15	1062	4460.42	4445.63	4253.81
A_84_P140999	4.36675	1.06658e-05	Erythronate-4-phosphate dehydrogenase family protein	AT1G19400	1476.44	1629.26	1387.98	6385.84	6005.09	6853.42
A_84_P11922	4.36329	0.00016741	glycine-rich cell wall protein-like protein	AT4G18280	3051.82	2542.18	2454.76	13475.6	9651.81	11498.6
A_84_P765048	4.36054	0.00128132	hypothetical protein	AT4G33467	511.935	637.338	418.493	2679.27	1591.14	2510.43
A_84_P266810	4.35704	0.000621964	hypothetical protein	AT2G21640	1456.58	1573.23	2031.94	7392.5	7667.43	6423.22
A_84_P285270	4.35576	0.000128424	hypothetical protein	AT3G51750	1880.78	2340.42	1987.54	10088.4	7573.24	8945.8
A_84_P23582	4.35404	6.44754e-07	S-adenosylmethionine decarboxylase-like protein	AT5G15950	5391.02	5257.85	4854.68	22773.2	21361.1	22072.3
A_84_P12057	4.34587	0.000373875	cytochrome P450 86B1	AT5G08250	116.624	160.05	92.7959	577.72	462.235	503.275
A_84_P852818	4.34219	3.81549e-05	Late embryogenesis abundant protein, group 6	AT2G23120	9972.41	10467.6	8385.64	46348.8	35616.2	41039.9
A_84_P55560	4.33841	8.66619e-06	conserved peptide upstream open reading frame 47	AT5G03190	891.779	897.018	731.53	3881.26	3255.67	3574.79
A_84_P137719	4.33801	0.000703459	sinapoylglucose-choline O-sinapoyltransferase	AT5G09640	34.1894	24.3829	20.3757	134.986	99.1518	97.9382
A_84_P14827	4.33401	1.66401e-05	arginine decarboxylase 2	AT4G34710	23836.1	21949.5	19890.3	102060	83918.8	93505
A_84_P569688	4.33238	0.00100381	cytokinin riboside 5'-monophosphate phosphoribohydrolase LOG4	AT3G53450	98.8765	138.052	122.267	544.584	614.912	383.114
A_84_P14035	4.32733	6.43663e-06	GDSL esterase/lipase	AT5G45960	99.3986	102.625	77.879	415.748	400.171	365.781
A_84_P193424	4.31651	0.000263602	protein TIFY 10A	AT1G19180	3631.44	3545.65	2699.82	16749.4	14399.9	10958
A_84_P577170	4.31636	0.00034023	hypothetical protein	AT5G64190	39.6195	56.174	39.2534	221.113	160.752	186.847
A_84_P20984	4.31297	0.000664292	beta glucosidase 11	AT1G02850	2397.41	1602.1	2245.12	8954.88	8589.29	8502.86
A_84_P175541	4.30993	6.09932e-05	dsRNA-binding protein 5	AT5G41070	369.421	310.653	347.294	1475.2	1523.25	1342.35
A_84_P14140	4.30896	3.6211e-05	hydrolase, alpha/beta fold family protein	AT5G19850	2274.31	1866.83	1823.73	8489.93	7919.36	8710.06
A_84_P603397	4.30887	0.00038875	LOB domain-containing protein 17	AT2G42440	30.2074	46.6958	33.0611	169.932	156.32	132.768
A_84_P107472	4.30591	8.27729e-05	UDP-glucosyl transferase 89B1	AT1G73880	50.0647	51.8451	39.6883	228.015	169.49	201.174
A_84_P814395	4.30004	1.74948e-07	putative ABC transporter	AT5G64940	233.973	228.715	209.9	980.161	940.075	916.245
A_84_P18337	4.28529	0.000727261	alternative oxidase 1B	AT3G22360	112.547	85.3364	117.354	514.479	432.551	376.776
A_84_P566307	4.28381	6.30831e-05	hypothetical protein	AT5G06790	335.609	318.275	300.796	1172.9	1461.45	1392.94
A_84_P14893	4.28164	0.000295765	hydroxyproline-rich glycoprotein family protein	AT5G09530	6203.87	6135.91	3903.22	23417	19847.9	23721
A_84_P820750	4.27888	0.000696908	hypothetical protein	AT1G23710	109.81	102.744	105.398	563.51	476.81	327.762
A_84_P11946	4.27633	2.08068e-05	endoglucanase 21	AT4G24260	140.471	130.369	104.667	542.007	555.059	471.003
A_84_P537328	4.27278	0.00382763	nucleotide binding protein	AT1G12805	136.307	245.943	109.548	743.981	505.451	720.159
A_84_P17328	4.26191	0.000108831	ABC transporter G family member 1	AT2G39350	1112.19	1286.25	1127.58	5805.8	4228.89	4807.92
A_84_P15898	4.25896	0.000115535	Protein kinase family protein	AT5G38240	33.2789	34.02	31.8603	165.681	117.241	135.61
A_84_P11342	4.25432	0.000325173	putative desiccation-related protein LEA14	AT1G01470	8215.35	8998.95	6714.54	41281.4	26727.6	32748.4
A_84_P811260	4.24739	6.16077e-05			1399.34	1543.11	1302.97	6680.66	5039.63	6053.21
A_84_P802987	4.24735	0.000324717	HS1 PRO-1 2-like protein	AT2G40000	87.5975	72.7697	55.2954	341.004	303.426	246.748
A_84_P245045	4.24727	0.000305377	U-box domain-containing protein 27	AT5G64660	878.726	785.111	732.692	3784.05	3782.95	2557.59
A_84_P22583	4.2467	0.000792975	MATE efflux family protein	AT1G33110	1066.47	722.262	1017.35	3674.21	3807.45	4055.6
A_84_P504670	4.24416	2.38412e-05	core-2/I-branching beta-1,6-N-acetylglucosaminyltransferase-like protein	AT1G73810	435.715	423.077	366.754	1846.92	1498.17	1765.81
A_84_P601401	4.24296	2.16024e-06	putative UPF0497 membrane protein	AT1G49405	105.535	106.408	87.044	449.5	402.044	390.564
A_84_P512722	4.2415	5.60342e-06	hypothetical protein	AT2G25690	356.486	413.63	338.51	1654.98	1500.12	1450.26
A_84_P594418	4.23041	0.00924188	RPM1-interacting protein 4-like protein	AT2G17660	22.4784	42.3616	56.7797	162.156	150.599	158.456
A_84_P16958	4.22766	3.02544e-05	casein lytic proteinase B3	AT5G15450	3478.94	3002.05	2823.09	14389.6	11889.3	12310.3
A_84_P312323	4.2238	0.000982768	auxin-responsive GH3 family protein	AT5G13370	1228.08	753.225	970.697	4181.75	3572.64	4281.33
A_84_P856591	4.219	0.000886495	NAC domain-containing protein 102	AT5G63790	6429.69	4367.23	5379.12	23278.9	25790.5	17860.5
A_84_P10327	4.21676	5.1601e-06	ABC transporter F family member 5	AT5G64840	9269.46	8512.99	8172.35	38438.8	34284.3	34684.4
A_84_P12385	4.2137	7.37479e-05	F-box protein PP2-B11	AT1G80110	372.921	412.209	315.109	1742.5	1551.19	1267.45
A_84_P757035	4.21219	0.00197724	UDP-glycosyltransferase 73B4	AT2G15490	597.1	348.722	450.277	1857.41	2312.48	1542.14
A_84_P11868	4.21002	6.00255e-05	putative protein phosphatase 2C 49	AT3G62260	3382.45	3000.14	3107.84	14846.4	13075.4	11460
A_84_P764325	4.20909	0.00145066	protein STAY-GREEN2	AT4G11910	194.386	243.614	215.556	1244.99	676.945	853.796
A_84_P21754	4.20713	0.000909321	hypothetical protein	AT1G23710	1176.69	921.004	1070.31	5397.64	4617.81	3275.91
A_84_P868186	4.20047	0.0018815	protein STAY-GREEN2	AT4G11910	132.969	174.373	159.445	896.22	482.049	599.53
A_84_P15935	4.19943	1.54604e-05	nitrile specifier protein 5	AT5G48180	56257.7	53827.2	48099.2	216734	200670	234458
A_84_P846684	4.19865	2.58565e-06	hydroquinone glucosyltransferase	AT4G01070	910.36	945.145	759.715	3666.29	3400.03	3669.13
A_84_P821091	4.19438	1.74825e-05	hypothetical protein	AT2G31560	4365.1	4866.62	3881.87	19229	16152	18521.1
A_84_P20571	4.19198	0.000186618	protein kinase-like protein	AT1G68690	346.63	312.439	306.977	1414.19	1535.1	1066.44
A_84_P22531	4.19142	1.29087e-06	RING/U-box domain-containing protein	AT5G41400	330.768	352.763	306.501	1431.95	1286.36	1351.49
A_84_P801407	4.19066	1.96227e-05	tonoplast dicarboxylate transporter	AT5G47560	225.977	257.373	210.862	1005.74	856.746	990.182
A_84_P98486	4.18718	4.74216e-05	Late embryogenesis abundant protein, group 6	AT2G23120	7393.78	8119.45	6262.13	33524.9	25980.4	29953.6
A_84_P21833	4.18444	0.000140141	protein SRG1	AT1G17020	1256.25	1646.87	1137.44	6138.76	4860.08	5462.99
A_84_P20359	4.17741	0.000285632	Remorin family protein	AT3G57540	490.729	559.637	403.993	2231	1588.09	2157.99
A_84_P820316	4.17304	2.64459e-06	GDSL esterase/lipase	AT4G26790	250.814	267.36	204.703	1029.36	965.585	948.745
A_84_P816606	4.17296	5.71038e-05	zinc finger A20 and AN1 domain-containing stress-associated protein 9	AT4G22820	1910.58	1838.25	1604.11	8535.12	6361.84	7127.31
A_84_P245795	4.16174	0.00199127	cysteine/histidine-rich C1 domain-containing protein	AT5G40590	264.98	263.916	224.043	1043.35	1445.58	707.857
A_84_P857583	4.16141	0.00313295	nucleotide binding protein	AT1G12805	149.037	270.742	138.624	845.693	561.045	803.118
A_84_P846313	4.15693	5.8879e-05	hypothetical protein	AT3G11420	964.999	1040.64	833.29	4518.99	3375.95	3724.66
A_84_P818959	4.15558	0.000835224	MATE efflux family protein	AT1G33110	4716	3292.2	4672.51	16759	16097.4	18242.5
A_84_P12722	4.15446	0.00013333	ABC transporter G family member 21	AT3G25620	730.083	812.317	701.654	3615.64	2554.48	3053.93
A_84_P21394	4.15201	1.92322e-05	Potassium channel AKT2/3	AT4G22200	2693.15	3005.07	2175.19	11139.3	9942.45	10755.2
A_84_P20724	4.15009	0.000571824	NAC domain-containing protein 102	AT5G63790	8623.16	6126.77	7279.28	30570.2	34284.6	24793.8
A_84_P790164	4.14718	0.000850837	glycerophosphoryl diester phosphodiesterase family protein	AT5G41080	736.938	753.519	631.026	3846.9	2908.38	2111.78
A_84_P20016	4.14576	0.000423602	putative leucine-rich repeat transmembrane protein kinase	AT1G66830	211.811	191.438	186.322	1034.82	655.367	750.383
A_84_P843419	4.1433	1.19979e-05	hypothetical protein	AT2G31560	3063.78	3441.7	2718.96	13638.7	11459.3	12334.5
A_84_P584450	4.13873	0.00407109	putative CCR4-associated factor 1-4	AT1G27890	47.7293	33.8909	46.8484	167.517	245.798	123.341
A_84_P23419	4.1346	0.000153103	GEM-like protein 5	AT5G13200	2576.07	2513.6	2285.32	12249.2	8444.83	9558.39
A_84_P13439	4.13005	1.56777e-05	HXXXD-type acyl-transferase-like protein	AT2G39980	3040.55	2719.22	2300.09	11226.1	10209.6	11049.8
A_84_P832776	4.12917	8.34714e-06	BTB and TAZ domain protein 3	AT1G05690	239.219	210.813	209.059	901.694	906.781	858.166
A_84_P14857	4.12881	0.000599051	ethylene-responsive transcription factor ERF039	AT4G16750	332.349	420.114	292.789	1809.55	1148.88	1308.36
A_84_P543246	4.12483	0.00142082	hypothetical protein	AT4G37295	380.195	265.479	212.547	1391.29	1144.35	893.96
A_84_P21889	4.12117	0.000211824	putative LRR receptor-like serine/threonine-protein kinase	AT1G74360	348.482	261.963	291.684	1357.69	1223.49	1060.66
A_84_P20353	4.11742	0.000161663	dehydration-responsive protein-like protein	AT3G56080	594.064	500.888	399.19	2242.83	1760.01	1985.64
A_84_P843020	4.10898	3.21667e-06	calcineurin-like metallo-phosphoesterase-like protein	AT1G07010	1665.55	1513	1442.59	6399.76	6068.75	6138.47
A_84_P823227	4.1078	4.08893e-05	myb family transcription factor	AT5G17300	453.769	533.937	424.315	2124.05	1689.55	1877.09
A_84_P166733	4.10556	0.00237047	hypothetical protein	AT5G17350	46.4066	33.4376	37.781	175.479	201.662	108.377
A_84_P14635	4.10554	0.000118032	Pectin lyase-like protein	AT1G02460	222.893	254.983	211.891	994.045	778.444	1018.07
A_84_P16685	4.09953	1.07612e-06	GDSL esterase/lipase	AT4G26790	446.748	471.055	368.469	1765.19	1723.65	1659.88
A_84_P204568	4.09065	0.000105591	hypothetical protein	AT1G54120	1831.56	1683.33	1679.03	8360.47	6262.3	6397.97
A_84_P11935	4.08769	0.00449534	NADH dehydrogenase	AT4G21490	61.6185	65.1861	109.843	343.933	329.652	251.261
A_84_P856502	4.08713	0.00172344	conserved peptide upstream open reading frame 47	AT5G03190	51.4545	98.5256	63.939	309.46	274.301	246.459
A_84_P594944	4.08584	0.000166521	Pollen Ole e 1 allergen and extensin family protein	AT5G47635	110.473	150.212	98.4431	517.785	435.898	466.698
A_84_P824750	4.08144	7.1713e-05	UDP-glucosyl transferase 89B1	AT1G73880	449.273	429.479	367.88	1819.75	1415.88	1770.69
A_84_P182564	4.07784	0.000426907	Subtilase family protein	AT4G21323	21.2357	25.0504	23.3401	114.514	75.429	92.1424
A_84_P786806	4.07752	8.96765e-05	ABC transporter G family member 21	AT3G25620	576.816	625.739	523.931	2725.31	1972.4	2254.57
A_84_P597183	4.07685	6.26312e-05	Phosphatidylinositol N-acetyglucosaminlytransferase subunit P-like protein	AT2G45900	242.271	308.519	226.372	1123.58	940.837	1025.28
A_84_P808866	4.07544	2.78899e-05	nitrilase 1	AT3G44310	1248.32	1044.2	926.279	4256.55	4210.32	4311.1
A_84_P12212	4.07406	0.00154217	hypothetical protein	AT1G56060	717.459	796.436	575.874	2881.59	3711.06	1967.03
A_84_P208048	4.07219	0.000142461	hypothetical protein	AT5G44580	18649.7	15847	13098	56473.7	70023.4	62488
A_84_P89769	4.07115	0.000197042	E3 ubiquitin-protein ligase PUB23	AT2G35930	1496.87	1622.25	1139.99	6143.19	6266.39	4586.91
A_84_P751920	4.0695	0.00175118			33.5657	65.2596	38.4476	179.029	167.516	178.909
A_84_P519526	4.06543	0.000128917	transcription factor bHLH117	AT3G22100	260.772	271.6	261.593	1231.04	894.041	1069.27
A_84_P233709	4.0616	0.00042612	hypothetical protein	AT5G15190	221.429	262.684	193.357	1068.89	705.773	944.281
A_84_P14748	4.05966	0.000585258	lipoxygenase 3	AT1G17420	994.215	1010.63	730.295	3505.19	4586.97	2886.57
A_84_P87249	4.05923	2.23828e-05	hypothetical protein	AT3G17800	11427.8	11256.9	10797.2	50125.4	40637	43114.6
A_84_P12957	4.05872	0.000559148	Myosin heavy chain-related protein	AT4G40020	49.2839	58.5159	55.9717	242.994	251.569	166.896
A_84_P11303	4.05667	6.95981e-05	sucrose synthase 1	AT5G20830	2736.7	2657.21	2165.39	11238.6	8589.23	10294.8
A_84_P266040	4.05462	0.00024167	concanavalin A-like lectin kinase-like protein	AT4G02420	102.712	80.4184	91.7187	421.047	326.538	347.216
A_84_P517162	4.05248	0.00013934	putative protein phosphatase 2C 20	AT2G20630	75.4304	82.5788	60.6517	346.798	279.471	245.239
A_84_P11548	4.05236	0.000637897	phospholipase A1-Igamma2	AT2G30550	711.23	792.572	884.697	3870.31	2661.45	3045.67
A_84_P18265	4.05173	0.000153489	putative polyol transporter 3	AT2G18480	601.353	813.632	616.852	3073.43	2564.07	2408.17
A_84_P558402	4.03885	6.97184e-05	hypothetical protein	AT5G37550	473.696	480.789	375.242	2043.68	1540.87	1690.21
A_84_P11230	4.03721	0.000191496	protochlorophyllide reductase A	AT5G54190	102.833	127.098	125.125	434.049	489.753	478.549
A_84_P113182	4.02891	0.000194254	glycolipid transfer protein	AT4G39670	902.362	947.412	905.999	4530.96	3361.82	3143.58
A_84_P173831	4.02665	2.00185e-05	hypothetical protein	AT1G29195	194.162	223.271	181.296	797.924	726.651	836.586
A_84_P166653	4.02268	3.18871e-06	calcineurin-like metallo-phosphoesterase-like protein	AT1G07010	1409.72	1264.75	1157.78	5130.65	5019.62	4932.3
A_84_P161503	4.02031	0.000100002	myb family transcription factor	AT5G17300	557.93	605.819	534.035	2618.63	1901.96	2226.26
A_84_P815273	4.01189	0.000587339	putative WRKY transcription factor 53	AT4G23810	218.227	168.456	136.158	740.788	755.275	546.097
A_84_P115562	4.00948	0.000328416	Kunitz family trypsin and protease inhibitor protein	AT1G73325	475.89	536.9	313.135	1734.6	1785.83	1573.75
A_84_P251265	4.00737	1.3107e-05	hypothetical protein	AT1G63720	588.76	581.687	490.183	2403.48	1971.78	2155
A_84_P17274	4.00613	5.98381e-05	photosystem II oxygen-evolving complex 23kDa protein	AT2G30790	31.8428	39.8033	31.8923	136.424	124.547	144.593
A_84_P784658	4.00567	6.18438e-05	hypothetical protein	AT5G56980	286.457	301.102	209.68	1130.97	955.919	1016.4
A_84_P17867	3.99674	3.71999e-07	haloacid dehalogenase-like hydrolase domain-containing protein	AT5G59480	2137.91	2099.63	1835.36	7919.56	7851.38	7996.6
A_84_P20750	3.99654	0.00489454	peroxidase 59	AT5G19890	1518.86	3356.14	1934.29	10481	7154.57	7934.63
A_84_P821073	3.99577	9.21281e-05	putative anion transporter 6	AT5G20380	101.828	85.1999	90.1803	407.726	327.997	352.827
A_84_P869312	3.99327	0.00119998	phosphate starvation-induced protein 2	AT1G73010	160.265	134.387	82.1095	545.865	445.324	437.922
A_84_P791592	3.99045	0.00199546			111.819	60.2369	74.2996	308.331	289.613	336.647
A_84_P603377	3.98671	5.75585e-05	hypothetical protein	AT2G36895	2914.69	3216.72	2291.92	12429.8	10358.5	9997
A_84_P825052	3.98597	0.00168723	ethylene-responsive transcription factor 8	AT1G53170	39.1736	46.5318	58.422	208.732	205.532	148.606
A_84_P22012	3.98413	4.22537e-05	myb domain protein 14	AT2G31180	140.607	167.567	117.02	594.211	516.254	537.323
A_84_P198244	3.98117	0.000171716	LOB domain-containing protein 16	AT2G42430	327.907	419.407	304.986	1549.71	1415.41	1140.64
A_84_P24173	3.96747	2.27798e-06	hydroquinone glucosyltransferase	AT4G01070	5476.47	5751.48	4758.48	21256	19572.8	21268.6
A_84_P208548	3.96481	0.000430098	elicitor peptide 1	AT5G64900	978.919	972.328	805.301	3598.61	4473.62	2805.26
A_84_P53100	3.95781	0.00370298	F-box protein	AT2G39490	15.2121	27.5411	25.7497	101.445	71.7552	86.857
A_84_P807994	3.95775	0.000440927	chlorophyll a-b binding protein CP29.1	AT5G01530	113.735	101.518	87.9511	510.311	352.658	330.686
A_84_P521345	3.95722	2.97685e-06	BTB and TAZ domain protein 3	AT1G05690	215.038	202.617	190.668	771.681	815.102	773.692
A_84_P787419	3.95647	1.18748e-05	hypothetical protein	AT4G28290	1153.32	1295.25	1008.65	4756.3	4114.45	4507.77
A_84_P84909	3.95475	9.13926e-05			6717.09	6930.54	6026.88	30908.6	22769.1	23310.6
A_84_P15067	3.9539	0.000212862	bZIP transcription factor 60	AT1G42990	5939.6	5065.09	5056.39	22671.4	23299.6	16827.4
A_84_P21485	3.9516	9.46548e-05	methyl esterase 9	AT4G37150	1141.77	1223.39	1023.62	4511.78	3755.92	4921.72
A_84_P10332	3.95062	0.00161218	heavy metal transport/detoxification domain-containing protein	AT5G66110	159.455	179.684	156.84	864.217	459.442	659.67
A_84_P12043	3.94782	5.53981e-05			220.129	241.632	215.757	980.374	763.07	892.264
A_84_P14772	3.94633	2.17776e-05	WRKY DNA-binding protein 31	AT4G22070	138.761	149.579	135.39	615.976	501.2	528.827
A_84_P16506	3.94534	3.38005e-05	nodulin MtN3-like protein	AT3G14770	697.362	739.833	652.398	2647.04	2478.04	2978.99
A_84_P13477	3.94437	0.000259055	late embryogenesis abundant domain-containing protein	AT2G03850	58.9962	81.1441	72.6088	293.357	252.768	271.935
A_84_P825699	3.93988	2.92264e-06	putative DNA-binding protein	AT5G35970	49.8782	49.7861	40.3221	180.38	189.077	169.734
A_84_P138279	3.93418	0.00676598	hypothetical protein	AT1G58420	322.813	170.688	223.09	1058.08	1111.35	601.739
A_84_P817347	3.93363	3.12105e-05	ADP,ATP carrier protein 2	AT5G13490	464.263	430.798	405.279	1834.37	1754.73	1448.95
A_84_P786720	3.93199	0.000475525	protein ATAF2	AT5G08790	8713.35	7168.18	7558.5	33494.8	34499.3	23477.9
A_84_P11975	3.92358	0.00109019	glycine-rich protein	AT4G30460	1448.76	2274.12	1595.95	7915.87	5462.83	6942.9
A_84_P841569	3.92207	0.000294199	hypothetical protein	AT3G20300	73.1458	59.3757	59.2816	287.316	204.312	250.145
A_84_P814018	3.92112	0.000601781	lysine-ketoglutarate reductase/saccharopine dehydrogenase bifunctional enzyme	AT4G33150	42.4804	53.4866	39.6839	218.609	138.654	169.535
A_84_P529548	3.92054	2.22905e-05	UDP-glycosyltransferase-like protein	AT2G16890	507.196	547.218	417.367	2078.48	1716.38	1849.75
A_84_P550488	3.91318	0.000499633	hydroxyproline-rich glycoprotein family protein	AT5G51680	198.915	282.379	197.717	1053.79	772.496	772.795
A_84_P20887	3.91074	4.25645e-06	solanesyl diphosphate synthase 2	AT1G17050	3114.41	2826.34	2555.92	11167.5	10457	10893
A_84_P869292	3.90922	0.00203389	ethylene-responsive transcription factor 1A	AT4G17500	1738.03	1998.9	1653.8	8391.56	8409.55	4598
A_84_P806808	3.909	6.52381e-05	hypothetical protein	AT3G17800	690.644	613.413	525.615	2704.02	2172.96	2139.88
A_84_P18939	3.90592	0.000344098	S-like receptor protein kinase	AT1G61360	633.129	619.557	525.315	2618.98	2549.4	1738.5
A_84_P13791	3.90482	0.00034034	putative RING-H2 finger protein ATL35	AT4G09110	33.406	36.8263	38.6927	165.42	119.067	136.024
A_84_P12035	3.89719	1.62977e-05	haloacid dehalogenase-like hydrolase domain-containing protein	AT5G02230	2289.18	2564.81	1955.88	8977.3	9200.99	7779.11
A_84_P22091	3.89549	5.08218e-05	cytochrome P450, family 87, subfamily A, polypeptide 9	AT3G03470	2824.15	2673.05	2438.13	11235.8	8785.88	10419.2
A_84_P737687	3.89501	0.000206795			54.1138	70.8256	58.7962	264.956	202.987	234.052
A_84_P21247	3.89357	2.50786e-05	nitrilase 1	AT3G44310	10408.1	9242.75	8093.85	34609.4	33659.5	37295.2
A_84_P17578	3.8915	0.00367393	putative wound-responsive protein	AT4G10270	853.844	1433.85	829.142	4931.43	2797.67	4098.97
A_84_P54300	3.8898	2.06975e-05	hypothetical protein	AT4G38730	863.478	894.13	818.134	3578.67	2941.96	3337.97
A_84_P863388	3.88742	3.66565e-05			61.8137	56.2909	51.6943	241.71	192.763	214.395
A_84_P24100	3.88402	0.000448424	ABC transporter A family member 7	AT3G47780	537.473	523.32	511.796	2463.97	2099.43	1541.38
A_84_P13829	3.88272	0.000420544	haloacid dehalogenase-like hydrolase domain-containing protein	AT4G22592	843.229	770.795	745.389	3392.45	3444.65	2294.03
A_84_P14313	3.8793	0.000105951	ER lumen protein retaining receptor-like protein	AT1G19970	712.452	749.155	685.193	3227.37	2347.7	2663.73
A_84_P855428	3.87864	1.38464e-05	haloacid dehalogenase-like hydrolase domain-containing protein	AT5G02230	731.004	799.278	603.116	2792.24	2845.41	2446.48
A_84_P56650	3.87852	0.00136181	glycerophosphoryl diester phosphodiesterase family protein	AT5G41080	1318.98	1373.45	1121.62	6569.88	4924.66	3463.73
A_84_P10142	3.87315	0.00234555	ENTH/VHS/GAT family protein	AT5G01760	53.2063	29.9425	37.2507	177.881	149.9	122.244
A_84_P846200	3.87061	0.00296059	lysine-ketoglutarate reductase/saccharopine dehydrogenase bifunctional enzyme	AT4G33150	46.0088	33.8008	23.3462	163.182	99.6964	122.335
A_84_P812535	3.86827	0.00701869	osmotin-like protein OSM34	AT4G11650	3000.56	7265.2	3825.54	18411.4	13884.1	17851.4
A_84_P16004	3.86577	0.000493739	sulfurtransferase 18	AT5G66170	2708.68	3912.45	2411.84	11567.2	9966.07	12108.5
A_84_P534067	3.86416	1.43741e-05	protein LURP-one-related 8	AT2G38640	159.209	177.841	130.793	605.198	559.507	596.526
A_84_P53310	3.86134	2.38411e-05	putative glycosyltransferase	AT3G42180	175.053	191.01	181.937	764.043	663.623	652.988
A_84_P85269	3.85936	0.000410477	anthranilate synthase beta subunit 1	AT1G25220	121.114	118.938	86.5444	469.084	450.281	320.735
A_84_P14288	3.85914	6.29685e-05	ethylene-responsive transcription factor 8	AT1G53170	958.661	1039.02	916.543	4320.22	3276.58	3504.04
A_84_P739644	3.85772	0.0226711	nodulin MtN21 /EamA-like transporter protein	AT1G70260	9.76816	34.1034	20.0545	83.8791	74.1345	58.3071
A_84_P17242	3.85487	0.000221455	aquaporin PIP2-3	AT2G37180	1079.26	1420.03	901.261	4172.61	3972.2	4512.76
A_84_P805186	3.85063	0.000951002	glutathione S-transferase PM24	AT4G02520	22169	35119.8	18831.2	99122.6	89434.4	89264.4
A_84_P863099	3.85052	7.8494e-05	hypothetical protein	AT1G56580	8039.13	7875.19	7202.59	34635.4	25713.7	27632.1
A_84_P765186	3.85004	0.0121324	photosystem II manganese-stabilising protein (PsbO)	AT4G37225	183.174	487.01	174.582	1017.68	866.831	952.427
A_84_P11450	3.84496	0.000780227	NAC domain protein 13	AT1G32870	1941.16	1641.75	2132	7750.72	8024.98	5869.81
A_84_P248605	3.84427	0.0104705	cytochrome P450 71B21	AT3G26190	181.417	173.357	145.716	549.71	1110.4	403.215
A_84_P10049	3.84354	5.88138e-05	zinc finger A20 and AN1 domain-containing stress-associated protein 9	AT4G22820	8928.55	8520.29	7607.65	36450.6	27603.4	30874.1
A_84_P13801	3.8348	0.00659884	osmotin-like protein OSM34	AT4G11650	4330.34	10441.6	5175.75	25252.2	20442.6	24167.8
A_84_P10220	3.8339	4.98573e-05	putative DNA-binding protein	AT5G35970	2501.5	2168.71	2371.67	9063.92	8536.16	8858.9
A_84_P234129	3.83229	0.000310957	CLAVATA3/ESR-related protein 14	AT1G63245	295.815	395.987	262.896	1367.69	1190.8	1006.04
A_84_P815000	3.83119	4.69519e-05	reticulon-like protein B2	AT4G11220	3980.61	4063.06	3478.53	16450.7	12594.7	14434.7
A_84_P92299	3.8304	0.00201231	phosphate starvation-induced protein 2	AT1G73010	1495.73	1263.5	733.483	4979.85	3888.41	3803.17
A_84_P17612	3.82729	0.000206286	myb domain protein 85	AT4G22680	42.2846	59.3058	47.7053	204.012	174.085	178.518
A_84_P817981	3.82563	0.000465445	hypothetical protein	AT2G36895	401.292	305.454	281.781	1507.63	1118.5	1084.12
A_84_P254110	3.82493	0.000101557	hypothetical protein	AT3G20300	1097.8	985.705	841.407	4046.28	3139.95	3790.95
A_84_P21921	3.8245	0.00128613	putative WRKY transcription factor 71	AT1G29860	60.1229	101.787	63.4859	319.5	276.207	232.815
A_84_P21529	3.82367	6.40984e-06	Telomere repeat-binding protein 4	AT5G13820	371.784	424.631	359.708	1558.25	1411.87	1364.09
A_84_P309203	3.8221	0.000151768	hypothetical protein	AT1G76070	363.621	411.06	358.589	1611.54	1521.46	1153.82
A_84_P823098	3.82196	6.97337e-05	nodulin MtN3-like protein	AT3G14770	188.125	192.998	174.986	698.187	615.853	779.814
A_84_P89489	3.81962	1.37066e-05	hypothetical protein	AT3G16330	1138.11	1080.23	953.398	4193.86	3601.57	4087.99
A_84_P824845	3.81947	6.51529e-05			838.577	969.932	766.828	3732.42	2885.45	3050.48
A_84_P14014	3.81921	0.0222417	nodulin MtN21 /EamA-like transporter family protein	AT5G40210	60.4723	67.9057	146.036	462.399	285.454	239.26
A_84_P10054	3.81716	0.000171385	cellulose synthase-like protein G3	AT4G23990	318.312	436.955	373.886	1467.8	1416	1315.53
A_84_P22797	3.81585	0.000689266	O-methyltransferase-like protein	AT1G33030	243.784	189.492	264.829	884.812	895.866	810.633
A_84_P15076	3.81523	1.69558e-05	heptahelical transmembrane protein1	AT5G20270	4794.57	4286.32	3753.87	16819.3	14867.2	16196.4
A_84_P17224	3.81436	0.0034739	zinc finger CCCH domain-containing protein 20	AT2G19810	518.859	621.085	614.541	3227.49	1588.12	2026.98
A_84_P60140	3.81405	0.000199436	Core-2/I-branching beta-1,6-N-acetylglucosaminyltransferase family protein	AT3G15350	1676.29	1569.76	1337.24	6904.03	4799.38	5569.9
A_84_P14417	3.80857	6.61686e-05	DNAJ heat shock protein-like protein	AT2G20560	728.729	713.714	725.018	2997.71	2401.92	2735.01
A_84_P562050	3.80496	0.000198166	U-box domain-containing protein 2	AT5G67340	456.611	606.703	420.902	2114.91	1683.09	1705.83
A_84_P108532	3.79686	0.00120548	hypothetical protein	AT2G37880	31.7002	39.5753	31.6309	174.435	101.957	115.452
A_84_P855752	3.7955	4.59492e-05			341.057	376.483	343.476	1502.17	1195.52	1269.36
A_84_P13476	3.79522	2.03179e-05	soluble inorganic pyrophosphatase 2	AT2G18230	880.043	939.55	849.514	3715.09	3036.8	3217.36
A_84_P279940	3.79173	0.00152785	hypothetical protein	AT4G30830	104.217	149.94	93.3845	552.907	342.373	397.259
A_84_P11481	3.78919	0.000275767	peroxidase 11	AT1G68850	2230.94	2967.02	1787.99	8775.41	8051.38	8615.07
A_84_P750311	3.78919	8.0237e-05	putative peptide/nitrate transporter	AT1G72120	1345.75	1656.09	1198.24	5609.51	4636.27	5281
A_84_P12655	3.78564	0.00401282	Polygalacturonase QRT2	AT3G07970	382.138	598.735	266.147	1826.97	1450.58	1178.43
A_84_P14408	3.7827	0.00107084	major facilitator protein	AT2G16990	140.833	210.293	169.905	761.017	520.974	649.401
A_84_P13151	3.78166	0.000360056	hypothetical protein	AT5G61820	28202.1	20569.5	24494.2	89675.7	84787	95541.4
A_84_P282890	3.78034	0.0003893	RING-H2 finger protein ATL79	AT5G47610	1381.07	1027.75	993.464	4847.18	3613.54	4111.59
A_84_P817566	3.77511	0.000656755	phosphate starvation-induced protein 2	AT1G73010	240.223	226.433	145.442	885.783	681.558	666.481
A_84_P13100	3.77291	1.48807e-05	glutamate receptor 1.3	AT5G48410	72.8955	73.7126	61.154	248.361	244.002	275.298
A_84_P850898	3.77152	0.00053609	alternative oxidase 1A	AT3G22370	10390.4	8473.98	10978.6	39471.5	39133.2	31737.3
A_84_P20535	3.77006	0.00171089	ethylene-responsive transcription factor 1A	AT4G17500	5972.72	7117.44	5803.88	27338.7	28461.1	16062.4
A_84_P18177	3.7697	3.20686e-05	putative inositol transporter 1	AT2G43330	1437.07	1589.96	1212.61	5784.34	4709.55	5150.52
A_84_P818622	3.76966	0.000197609	bifunctional inhibitor/lipid-transfer protein/seed storage 2S albumin-like protein	AT3G22600	1572.52	2067.38	1453.77	7211.35	5626.06	5899
A_84_P19291	3.76861	0.000767516	alternative oxidase 1C	AT3G27620	130.72	121.132	165.43	548.808	519.699	464.695
A_84_P11694	3.76701	0.00279822	putative calcium-binding protein CML40	AT3G01830	701.937	479.799	637.827	2699.71	2497.21	1610.12
A_84_P565031	3.76677	0.000560873	phospholipase A1-Igamma2	AT2G30550	757.879	786.998	870.419	3625.55	2491.08	2904.21
A_84_P826815	3.76235	0.00557321	ethylene-responsive transcription factor SHINE 3	AT5G25390	21.3883	41.0809	32.8513	147.615	114.485	85.9898
A_84_P17249	3.76129	1.70729e-06	NAD+ transporter 1	AT2G47490	926.878	977.021	820.606	3240.6	3414.46	3378.34
A_84_P17383	3.75834	0.000544819	myb domain protein 107	AT3G02940	51.8657	66.5921	37.2329	203.642	173.428	182.73
A_84_P15401	3.75788	3.79712e-05	nuclear transcription factor Y subunit A-4	AT2G34720	2417.04	2162.03	2180.29	9081.93	7602.83	8277.87
A_84_P858176	3.74826	2.76267e-05	aquaporin PIP2-1	AT3G53420	3695.99	4111.88	3101.28	13780.2	12197.2	13959.3
A_84_P544532	3.74198	0.00692839	hypothetical protein	AT1G58225	18.5502	24.7742	34.3873	92.5275	118.579	71.3429
A_84_P840181	3.73897	5.86299e-05	RPM1-interacting protein 4 (RIN4)	AT3G48450	269.534	287.506	237.965	1115.22	990.851	824.596
A_84_P289964	3.73858	0.000519287	hypothetical protein	AT1G19020	1479.87	1193.79	1197.59	5522.57	5124.54	3692.89
A_84_P300030	3.73358	0.000643681	protein ATAF2	AT5G08790	16681.9	13803.8	15552.4	59895.9	66277.3	44385
A_84_P588837	3.73081	0.000140062	hypothetical protein	AT1G13530	106.174	129.295	117.559	472.65	452.758	370.205
A_84_P175871	3.72324	3.6861e-05	hypothetical protein	AT4G28290	935.434	1076	871.745	3868.83	3137.74	3526.67
A_84_P812170	3.72195	0.00321111	lipoxygenase 2	AT3G45140	149.193	146.427	74.3274	534.892	396.301	373.353
A_84_P180334	3.72031	0.000163704	carbohydrate-binding X8 domain-containing protein	AT2G43660	32.5041	38.3705	30.6504	144.074	104.717	123.336
A_84_P291304	3.71812	0.0110368	cold regulated 314 inner membrane 1	AT1G29395	1553	2807.57	1348.61	10518.1	5220.69	5203.26
A_84_P16754	3.71635	0.000296466	homeobox protein 40	AT4G36740	372.596	447.09	358.005	1737.02	1193.52	1395.78
A_84_P829713	3.71079	0.000125642	U-box domain-containing protein 2	AT5G67340	326.058	391.957	271.527	1369.44	1090.16	1122.78
A_84_P19082	3.70012	2.36767e-05	ethylene-responsive transcription factor ERF058	AT1G22190	990.703	956.152	772.051	3667.87	3055.34	3125.15
A_84_P23879	3.69966	6.24977e-06	heat stress transcription factor B-3	AT2G41690	138.557	135.938	109.367	490.595	438.556	458.326
A_84_P88069	3.69944	8.17507e-05	hypothetical protein	AT1G56580	19445.8	19472.4	17332.9	80514	59680.7	65373.5
A_84_P571918	3.69747	0.000315823	hypothetical protein	AT1G15385	138.387	139.686	167.431	579.43	504.367	529.213
A_84_P19584	3.69704	0.000163529	RING-H2 finger protein ATL17	AT4G15975	202.443	166.538	148.32	685.767	659.595	528.091
A_84_P15235	3.69667	0.000261109	protein kinase domain-containing protein	AT1G69790	346.694	355.016	394.34	1524.21	1321.79	1150.46
A_84_P23476	3.69622	0.000262063	omega-hydroxypalmitate O-feruloyl transferase	AT5G41040	1863.89	2472.7	1594.85	7650.83	6327.6	7248
A_84_P183494	3.68699	1.78978e-05	hypothetical protein	AT4G24700	1610.47	1607.8	1434.48	5216.11	6116.84	5515.77
A_84_P10711	3.68512	0.0318591	myrosinase-binding protein-like protein	AT2G39330	48.2301	175.754	58.0103	376.665	244.685	252.408
A_84_P195654	3.68211	0.000178334	Subtilase family protein	AT3G14067	7025.55	8249.13	6721.81	31372.3	22549.8	25987.1
A_84_P18059	3.6818	1.54863e-05	plastocyanin-like domain-containing protein	AT1G22480	117.667	131.385	97.3596	433.985	391.956	417.473
A_84_P14449	3.68074	0.000359301	FAD-binding and BBE domain-containing protein	AT2G34810	1550.46	1883.92	1327.95	6856.45	4773.93	5586.22
A_84_P21643	3.67929	0.000105105	octicosapeptide/Phox/Bem1p domain-containing protein kinase	AT5G57610	1925.69	1961.21	1688.81	8008.84	5826.57	6435.5
A_84_P19987	3.67854	0.00036708	thioesterase-like protein	AT1G52990	158.739	213.266	145.661	720.827	533.981	602.837
A_84_P13191	3.67604	5.17767e-06	L-ascorbate oxidase	AT5G21100	2999.47	3117.27	2399.32	10304.6	9961.4	10263.1
A_84_P18473	3.67255	0.00186115	multidrug resistance-associated protein 14	AT3G59140	1569.1	1033.17	1604.71	4877.47	5147.51	4851.88
A_84_P17179	3.67126	0.000986598	NmrA-like negative transcriptional regulator-like protein	AT1G75300	64.836	94.3249	58.3009	316.783	223.424	235.641
A_84_P141659	3.67095	0.00362371	hypothetical protein	AT4G01360	887.046	748.215	1218.21	3996.2	3495.89	2706.49
A_84_P13757	3.6693	0.00166248	transcription factor PIF6	AT3G62090	61.1352	101.25	62.2605	312.387	219.22	262.818
A_84_P115322	3.66601	0.00976458	hypothetical protein	AT5G24040	73.4976	136.059	110.522	428.042	496.1	242.412
A_84_P754336	3.66504	0.000195432	hypothetical protein	AT1G33102	217.254	162.814	185.28	682.617	663.705	673.213
A_84_P21745	3.66406	5.07113e-05	gibberellin 2-oxidase 6	AT1G02400	1031.1	1256.84	891.826	4124.88	3606.83	3612.37
A_84_P805591	3.6632	0.000812891			2585.28	3199.43	2294.12	11341.1	7429.46	10465.2
A_84_P819810	3.66304	0.000137228			625.184	788.361	612.319	2655.5	2111.1	2501.28
A_84_P809044	3.65921	0.00568496			114.865	57.341	82.361	360.404	239.322	291.303
A_84_P752539	3.65688	9.78846e-05	sugar transporter ERD6-like 3	AT1G08920	1053.16	1263.78	1002.46	4594.05	3536.15	3796.84
A_84_P168853	3.6557	0.000960163	LOB domain-containing protein 41	AT3G02550	141.854	152.057	97.8103	557.868	366.629	476.394
A_84_P204458	3.65397	3.25835e-05	plastid division2 protein	AT2G16070	594.1	507.192	498.792	1861.11	1885.64	1975.14
A_84_P860746	3.65003	8.60184e-05	hypothetical protein	AT3G47510	220.784	260.173	187.308	906.102	725.124	752.777
A_84_P17832	3.64483	0.0018796	myb domain protein 78	AT5G49620	53.8781	100.737	61.3446	247.751	261.917	234.862
A_84_P16775	3.64445	7.28477e-06	nuclear transcription factor Y subunit A-10	AT5G06510	123.306	135.456	115.563	490.003	422.372	426.76
A_84_P13740	3.64366	0.00099751	protein kinase family protein	AT3G57740	132.178	116.806	91.5921	451.813	475.89	300.755
A_84_P815546	3.63522	0.000141857	alpha/beta-hydrolase domain-containing protein	AT3G48690	2640.96	2105.33	2078.88	8820.34	7224.05	8237.94
A_84_P13405	3.63277	0.00260761	TRAF-like protein	AT1G58270	563.862	766.827	628.404	3256.65	1761.61	2146.47
A_84_P10351	3.63201	0.000310008	putative anion transporter 6	AT5G20380	1909.02	1461.84	1590.98	6283.5	5140.91	6225.22
A_84_P13855	3.6288	0.00122762	concanavalin A-like lectin kinase-like protein	AT4G28350	433.12	331.875	281.734	1453.86	1350.31	931.826
A_84_P848231	3.62736	3.51651e-06	quinone oxidoreductase-like protein	AT1G23740	2148.76	2017	1830.39	7611.77	6785.25	6930.12
A_84_P15784	3.62214	0.00108729	cinnamyl-alcohol dehydrogenase	AT4G37970	303.593	426.905	326.928	1618.92	1083.65	1085.02
A_84_P22433	3.62207	4.35305e-06	carbohydrate-binding domain-containing protein	AT5G01260	1221.55	1159.37	1080.26	4250.54	3886.96	4159.67
A_84_P282640	3.6209	0.000846615	indole-3-acetic acid-amido synthetase GH3.3	AT2G23170	1741.56	1668.53	1994.93	7897.36	6259.93	5262.34
A_84_P785093	3.62005	2.0723e-08	zinc transporter 11	AT1G55910	3834.66	3945.58	3392.85	13302.7	13273.4	13037.8
A_84_P552133	3.62005	3.79731e-05	hypothetical protein	AT5G10625	809.138	951.996	710.304	3067.15	2669.32	2997.03
A_84_P16956	3.61992	0.00114043	cell wall / vacuolar inhibitor of fructosidase 1	AT1G47960	974.53	1190.75	805.582	4265.64	2660.15	3694.14
A_84_P867721	3.61399	0.000746043	catalytic/ cation binding / hydrolase	AT4G16260	1926.54	2980.98	1825.45	8526.78	7016.19	7819.22
A_84_P211958	3.61072	6.5116e-05	Serine protease inhibitor, potato inhibitor I-type family protein	AT5G43580	13467.1	17359.1	13995.3	52636.8	51204.3	54019.7
A_84_P14828	3.60862	6.26232e-05	neutral invertase-like protein	AT4G34860	1009.27	992.915	927.667	4076.86	3213.89	3151.8
A_84_P764437	3.60662	5.02791e-05	cinnamyl alcohol dehydrogenase 7	AT4G37980	1702.71	1629.68	1619.56	6592.12	5295.17	5709.76
A_84_P842431	3.6036	2.9352e-05			183.771	192.826	194.543	680.29	657.719	681.576
A_84_P812914	3.60123	5.89935e-07			160.44	173.495	140.429	579.878	546.459	544.623
A_84_P75444	3.59501	2.97915e-07	hypothetical protein	AT2G24100	681.486	711.889	630.311	2380.96	2388.44	2361.79
A_84_P67034	3.59333	1.93723e-07	zinc transporter 11	AT1G55910	1529.71	1569.62	1305.7	5164.03	5243.7	5078.05
A_84_P23106	3.59205	4.435e-05	nudix hydrolase 12	AT1G12880	586.367	542.744	461.821	2119.59	1837.43	1653.43
A_84_P596819	3.58986	0.00013677	hypothetical protein	AT1G04490	80.4521	93.7425	82.3892	357.69	286.648	265.034
A_84_P217518	3.58599	2.26754e-05	hypothetical protein	AT1G79270	2863.25	2797.86	2487.04	10333.8	8554.65	9824.55
A_84_P15965	3.58527	5.83293e-05	hypothetical protein	AT5G56980	2807.93	3459.06	2376.88	10570.8	9813.26	9695.69
A_84_P785362	3.58493	9.1095e-06	haloacid dehalogenase-like hydrolase domain-containing protein	AT2G38740	3336.57	3555.61	3041.12	12930.8	10888.7	11160.1
A_84_P856574	3.58343	1.45536e-05	Dof zinc finger protein DOF5.2	AT5G39660	526.702	604.265	516.941	2100.26	1821.88	1870.33
A_84_P11606	3.5832	0.000777017	glutathione S-transferase	AT2G29480	286.431	269.433	296.18	1047.82	1212.82	782.24
A_84_P15440	3.58098	0.0137366	class I heat shock protein	AT1G07400	2082.76	802.176	1165.88	4849.12	5105.65	3415.35
A_84_P827163	3.58018	2.94173e-06	zinc transporter 11	AT1G55910	348.195	387.173	342.388	1295.53	1273.45	1213.71
A_84_P815551	3.57943	0.000160276	alpha/beta-hydrolase domain-containing protein	AT3G48690	6780.47	5195.31	5108.99	21462.3	18323.8	19839.9
A_84_P13916	3.57933	0.00186322	peroxidase 49	AT4G36430	1145.89	1792.03	910.277	4939.45	3856.19	4254.13
A_84_P846303	3.57782	0.000537843	WRKY transcription factor 6	AT1G62300	184.019	154.231	173.879	666.106	668.972	479.475
A_84_P784342	3.57089	1.20828e-05	squamosa promoter binding protein-like 4	AT1G53160	135.252	138.606	122.305	486.038	422.056	481.105
A_84_P843544	3.57065	0.000247616	hypothetical protein	AT2G01340	180.372	201.833	173.577	751.845	696.95	518.976
A_84_P850320	3.56661	0.0011389			25.613	43.792	27.6565	114.914	103.873	111.462
A_84_P595805	3.56234	0.00867282	hypothetical protein	AT5G36925	322.846	171.181	273.03	947.344	1094.75	621.769
A_84_P825287	3.55917	0.000715931	UDP-glucosyl transferase 73B5	AT2G15480	12489.8	9366.35	11478.8	38061.3	44790.5	33572.3
A_84_P825311	3.5518	0.000125778	hypothetical protein	AT5G23460	158.14	208.438	154.531	659.144	552.276	592.688
A_84_P20632	3.55026	2.72675e-06	Dof zinc finger protein DOF5.2	AT5G39660	200.994	219.459	184.861	749.11	667.649	689.687
A_84_P819984	3.54997	5.95899e-05	hypothetical protein	AT1G79270	1631.79	1630.45	1392.61	5910.66	4683.06	5660.98
A_84_P12012	3.54984	0.00330401	serine/threonine-protein kinase SRK2F	AT4G40010	821.988	1161.31	734.859	4445.26	2454.35	2718.91
A_84_P16807	3.54722	5.76031e-05	AAA-type ATPase family protein	AT5G17760	2244.36	2168.92	2021.36	8491.59	6585.92	7423.73
A_84_P570004	3.5472	0.000249137	SAUR-like auxin-responsive protein	AT5G53588	1010.47	1091.91	956.647	4427.93	3104.34	3239.9
A_84_P18656	3.54686	0.00293697	glutathione transferase lambda 1	AT5G02780	198.368	292.124	315.448	1119.96	890.534	773.091
A_84_P16493	3.54116	0.00031229	bifunctional inhibitor/lipid-transfer protein/seed storage 2S albumin-like protein	AT3G22600	4294.77	5794.51	3908.9	18460.3	14457.3	15300.4
A_84_P567849	3.53701	0.00132106	hypothetical protein	AT3G24750	98.9251	111.977	96.1409	494.732	297.85	302.321
A_84_P23557	3.5359	5.23309e-05	Dof zinc finger protein DOF5.5	AT5G62430	239.386	209.319	190.167	820.459	669.676	724.772
A_84_P19231	3.5356	0.0169749	heat stress transcription factor A-2	AT2G26150	522.468	192.678	214.922	1082.3	1075.22	776.785
A_84_P824053	3.5353	5.09336e-06	Dof zinc finger protein DOF5.5	AT5G62430	485.532	466.319	404.923	1680.7	1468.34	1551.74
A_84_P814311	3.53509	0.00129171	catalytic/ cation binding / hydrolase	AT4G16260	1951.04	3163.62	1772.87	8339.5	7003.37	7824.62
A_84_P592444	3.53391	0.00248228	hypothetical protein	AT1G19200	211.393	207.91	129.637	734.403	462.332	700.086
A_84_P15244	3.53057	0.000154042	thaumatin-like protein 3	AT1G75030	685.514	748.665	570.506	2192.63	2100.58	2644.71
A_84_P524320	3.5305	0.000310078	hypothetical protein	AT2G40475	1682.94	1214.57	1311.73	5192.11	4478.55	4796.77
A_84_P16592	3.52482	0.000144614	SAUR-like auxin-responsive protein	AT3G61900	313.065	402.245	282.739	1100.06	1092.1	1226.95
A_84_P810008	3.52163	0.000323713			2765.39	2114.53	2342.86	9433.13	7447.05	8051.77
A_84_P50790	3.51678	0.000776069	bifunctional inhibitor/lipid-transfer protein/seed storage 2S albumin-like protein	AT3G22620	7473.32	10766.6	6227.31	30795.2	24822	26951.8
A_84_P14749	3.51619	2.32617e-05	haloacid dehalogenase-like hydrolase domain-containing protein	AT4G12432	267.908	252.604	235.418	977.8	805.376	831.411
A_84_P844786	3.51602	0.000215108	UDP-glycosyltransferase-like protein	AT2G16890	173.561	214.444	160.606	723.597	538.289	630.596
A_84_P16730	3.51542	5.93597e-05	cinnamyl alcohol dehydrogenase 7	AT4G37980	12112.6	11068	11193.5	44490.5	36113.6	38357.2
A_84_P16882	3.51397	0.000312526	cysteine-rich repeat secretory protein 55	AT5G48540	3381.54	2575.98	2409.32	10206	10322.9	8170.84
A_84_P22452	3.50563	3.95746e-06	Polygalacturonase inhibitor 1	AT5G06860	8495.43	9347.91	7995.84	29873.3	31191.5	27754
A_84_P752556	3.50529	2.24927e-05	squamosa promoter binding protein-like 4	AT1G53160	177.646	169.043	141.69	601.092	508.086	567.236
A_84_P851376	3.50433	0.00123395			182.665	213.41	150.702	710.576	737.931	455.784
A_84_P538813	3.5033	0.00252715	DEMETER-like protein 3	AT4G34060	198.328	135.438	107.319	624.847	433.033	433.032
A_84_P20398	3.49999	4.38021e-05	Rossmann-fold NAD(P)-binding domain-containing protein	AT4G03140	235.873	280.249	218.982	843.295	779.371	892.669
A_84_P132045	3.49882	0.000198545	serine/threonine-protein kinase SRK2E	AT4G33950	1974.26	1696.31	1664.9	6848.53	5188.43	6353.47
A_84_P24057	3.49547	0.000696679	putative beta-D-xylosidase 5	AT3G19620	744.151	878.473	798.397	3586.12	2518.15	2333.47
A_84_P274730	3.4885	0.00163121	protein CLAVATA3/ESR-related 13	AT1G73965	242.016	206.59	177.523	734.712	920.912	526.467
A_84_P827972	3.48524	0.000119093			77.0553	99.4844	87.2569	319.733	289.235	289.467
A_84_P16072	3.48365	7.62856e-06	late embryogenesis abundant (LEA) hydroxyproline-rich glycoprotein	AT1G65690	1833.8	1977.77	1707.17	6920.2	5935.26	6024.61
A_84_P14964	3.4831	3.22259e-05	WRKY DNA-binding protein 24	AT5G41570	189.456	214.88	174.527	631.959	633.203	709.273
A_84_P302190	3.48256	0.000227285	hypothetical protein	AT5G23460	202.979	277.821	204.523	858.321	702.623	763.598
A_84_P19128	3.48232	0.000130105	WRKY DNA-binding protein 43	AT2G46130	88.5677	105.791	78.0799	320.123	272.281	335.055
A_84_P152088	3.48151	2.74386e-05	sequence-specific DNA binding transcription factor	AT3G54390	2790.66	3138.07	2569.3	10935.4	9030.59	9089.02
A_84_P14349	3.48109	0.000534052	myb domain protein 52	AT1G17950	181.304	264.709	156.454	685.716	659.851	661.759
A_84_P19081	3.47702	4.76591e-05	lysine histidine transporter-like 6	AT1G25530	2863.05	2790.33	2467.16	10452.5	8163.8	9178.51
A_84_P784166	3.47656	0.000308281	abscisic acid 8'-hydroxylase 3	AT5G45340	422.909	367.213	319.568	1533.59	1211.59	1060.94
A_84_P118162	3.47584	5.27971e-05	SEC14 cytosolic factor family protein / phosphoglyceride transfer family protein	AT3G46450	3070.08	2824.1	2577.24	10970.2	8656.88	9340.47
A_84_P22343	3.47584	8.70215e-06	PAS domain-containing protein tyrosine kinase family protein	AT4G23050	2240.09	2217.6	1994.5	7996.96	6776.44	7257.99
A_84_P809155	3.47533	0.00010909			11940.5	15185.3	10513.2	43751.4	39577.6	43682.7
A_84_P167973	3.47487	0.000383787	RPM1-interacting protein 4 (RIN4)	AT3G48450	1008.11	1234.56	793.202	3837.22	3563.75	2863.36
A_84_P835193	3.47387	0.000265297			43.9185	48.4771	32.4843	164.988	127.997	129.786
A_84_P856656	3.47187	0.000206677			1145.28	924.449	947.373	3974.8	3109.67	3210.42
A_84_P20015	3.47162	1.61926e-05	putative beta-1,3-galactosyltransferase 8	AT1G33430	81.2344	84.0872	82.8465	297.152	271.541	277.401
A_84_P10209	3.47091	0.000724094	Protein kinase family protein with leucine-rich repeat domain	AT5G25930	1398.96	1315.37	1099.31	4693.43	5195.47	3279.21
A_84_P830735	3.47066	5.16791e-05	glycine-rich protein	AT4G32920	1002.93	926.268	854.771	3600.46	2843.1	3065.65
A_84_P826990	3.46838	0.000127713	hypothetical protein	AT1G63720	131.859	122.363	107.407	459.268	348.963	426.492
A_84_P854874	3.46701	2.34542e-05	SEC14 cytosolic factor family protein / phosphoglyceride transfer family protein	AT3G46450	83.3911	82.192	71.0298	304.593	247.23	254.692
A_84_P785574	3.46671	2.10135e-05	putative sucrose-phosphatase 3b	AT3G52340	4028.7	3507.45	3418.37	13295.6	11923.3	12000.6
A_84_P12143	3.46517	0.000315702	abscisic acid 8'-hydroxylase 3	AT5G45340	279.335	249.336	199.933	974.492	824.826	681.41
A_84_P510878	3.4632	1.82593e-06	GNS1/SUR4 membrane-like protein	AT1G75000	407.405	452.704	360.527	1406.04	1404.75	1321.9
A_84_P261020	3.45761	6.01692e-05	putative inactive purple acid phosphatase 16	AT3G10150	287.758	333.332	262.344	955.35	1120.1	918.894
A_84_P849144	3.45701	0.000113954	TIR-NBS-LRR class disease resistance protein	AT5G41750	122.312	134.398	104.859	423.499	461.482	344.461
A_84_P16060	3.45598	3.46136e-05	cell division protease ftsH-8	AT1G06430	8145.76	7034.62	7067.1	27068.2	23845.4	24482
A_84_P17388	3.45541	3.21684e-05	putative neutral invertase	AT3G06500	3503.4	3522.62	3147.99	13103.1	10420.5	11097
A_84_P15156	3.4534	0.00182698	putative CCR4-associated factor 1-5	AT1G61470	74.3917	78.927	76.1416	253.833	350.814	195.465
A_84_P206488	3.45001	0.00402319	arabinogalactan protein 5	AT1G35230	52.0191	47.7156	57.2087	200.268	228.819	120.289
A_84_P17116	3.44989	0.00132774	wall associated kinase-like 4	AT1G16150	68.3428	81.0909	74.5899	306.478	282.271	185.472
A_84_P21203	3.44684	0.000361389	phosphate transporter PHO1-7	AT1G26730	121.54	132.742	105.13	477.387	432.108	318.304
A_84_P818893	3.44632	1.40831e-06	quinone oxidoreductase-like protein	AT1G23740	19530.5	19775.4	16398.2	67220.4	61230.6	59540.5
A_84_P130146	3.44101	0.000247848	trichome birefringence-like 37 protein	AT2G34070	4599.92	3595.19	4066.34	12901.7	14214.9	14122.9
A_84_P260920	3.43987	1.5563e-05	haloacid dehalogenase-like hydrolase domain-containing protein	AT2G38740	495.245	568.099	490.191	1877.67	1646.69	1716.27
A_84_P15864	3.4394	7.81472e-05	curculin-like (mannose-binding) lectin family protein	AT5G18470	1352.91	1460.41	1016.58	4712.6	4079.63	4018.19
A_84_P791657	3.4392	0.000169013	SAUR-like auxin-responsive protein	AT3G61900	257.7	339.118	227.388	887.355	910.332	945.998
A_84_P289954	3.43915	1.27874e-05	tetratricopeptide repeat domain-containing protein	AT3G47080	1203.98	1145.55	970.063	3983.47	3445.72	3748.23
A_84_P604788	3.43745	0.000287989	protein rotundifolia like 5	AT5G59510	156.16	181.639	161.18	592.886	645.288	458.832
A_84_P11087	3.4361	0.00129673	Lectin-domain containing receptor kinase A4.3	AT5G01560	140.765	101.453	103.829	407.578	461.972	302.015
A_84_P17628	3.43547	0.00240232	1-aminocyclopropane-1-carboxylate synthase 7	AT4G26200	671.305	499.023	416.46	2180.86	1898.12	1291.83
A_84_P206918	3.43509	4.1453e-06	J-domain protein required for chloroplast accumulation response 1	AT1G75100	1896.2	1839.23	1601.43	5762.94	6230.11	5960.52
A_84_P16699	3.4346	0.000296752	transcription factor bHLH27	AT4G29930	369.442	498.756	326.86	1332.08	1226.7	1411.68
A_84_P125591	3.42573	0.00703257	peptide methionine sulfoxide reductase B7	AT4G21830	303.337	356.243	327.303	1331.5	1491.11	677.039
A_84_P21537	3.42566	3.03695e-05	Sodium/calcium exchanger family protein	AT5G17850	464.575	499.078	412.991	1736.78	1392.96	1504.17
A_84_P569682	3.42194	8.51238e-06	putative sucrose-phosphatase 3b	AT3G52340	4528.29	4081.56	3680.71	14579.9	13773.6	12831.8
A_84_P17683	3.42037	0.000180756	F-box/kelch-repeat protein	AT4G39580	194.03	168.299	151.823	668.273	579.443	484.31
A_84_P11947	3.4196	0.000118392	protein kinase family protein	AT4G24480	337.44	432.117	312.645	1290.44	1094.7	1219.9
A_84_P67084	3.41701	0.000185331	hypothetical protein	AT1G25400	234.739	229.557	195.053	876.099	744.881	607.449
A_84_P572395	3.4164	0.000166408	syntaxin-73	AT3G61450	62.281	71.2278	54.7164	248.107	182.578	201.987
A_84_P517322	3.4129	0.000157435	hypothetical protein	AT3G19200	149.11	192.554	143.571	518.607	601.5	496.598
A_84_P791176	3.40979	0.000757883	hypothetical protein	AT3G13432	63.6599	80.856	78.4463	289.038	257.715	203.152
A_84_P22296	3.40844	0.000257286	F-box protein	AT4G05010	852.105	1081.09	745.586	3068.66	3301.05	2538.05
A_84_P19369	3.40446	1.27559e-05	Dof zinc finger protein DOF3.3	AT3G47500	2916.65	2963.42	2752.86	10378.8	8880.88	9629.05
A_84_P14505	3.39606	0.0091099	transmembrane receptor protein	AT2G32140	122.739	122.694	145.995	588.447	524.933	263.535
A_84_P20180	3.39213	0.00130286	GCN5-related N-acetyltransferase-like protein	AT2G32030	152.991	138.475	116.3	575.736	473.998	333.132
A_84_P24124	3.39171	9.94932e-05	aquaporin PIP2-1	AT3G53420	21847.8	26299.9	18760.8	76285.6	67034.5	77751.7
A_84_P849049	3.3908	0.00109138			213.009	171.318	207.89	729.514	740.403	517.634
A_84_P11537	3.3903	0.000988171	kinase domain-containing protein	AT1G16670	1124.49	1238.52	1079.18	4456.21	4418.15	2812.17
A_84_P21451	3.38849	0.00015786	catalase 2	AT4G35090	54234.5	41540.7	43963.1	153327	151983	156324
A_84_P822865	3.38767	0.000177763	dehydration-responsive element-binding protein 2A	AT5G05410	322.188	288.121	286.29	1162.7	999.264	840.677
A_84_P504684	3.38714	6.77455e-05	mechanosensitive channel of small conductance-like 6	AT1G78610	1366.76	1364.12	1232.58	5042.94	3865.68	4330.41
A_84_P20319	3.38659	0.000311503	alpha/beta-hydrolase domain-containing protein	AT3G48690	13779.3	10275.3	10453.9	41109.9	34143.1	38718.2
A_84_P110112	3.38497	0.00830333	elicitor peptide 4	AT5G09980	426.524	493.721	432.804	1388.43	2391.86	1006.25
A_84_P821801	3.38353	2.59555e-05	SNARE associated Golgi family protein	AT4G12000	383.999	375.065	300.88	1276.32	1072.89	1158.79
A_84_P13148	3.38145	0.0111108	cytochrome P450, family 89, subfamily A, polypeptide 3	AT5G61320	52.8764	26.9807	53.8202	171.368	125.419	130.573
A_84_P816091	3.38142	0.000984643	alternative oxidase 1A	AT3G22370	1743.05	1395.96	1925.63	5922.75	5779.09	5003.26
A_84_P52180	3.3794	0.00064347	agamous-like MADS-box protein AGL8	AT5G60910	160.785	135.406	118.081	580.28	404.275	399.803
A_84_P15489	3.37901	8.4788e-06	SPA1-related 4 protein	AT1G53090	1713.38	1606.13	1389.34	5408.19	4885.56	5277.5
A_84_P12005	3.37748	0.000125856	putative dehydrin	AT4G38410	335.621	441.856	354.065	1284.65	1165.54	1277.21
A_84_P858027	3.37507	0.0101223	flavonol sulfotransferase-like protein	AT2G03760	365.127	250.505	472.865	1281.73	1415.89	866.158
A_84_P606611	3.37311	0.000116586	RWP-RK domain-containing protein	AT2G43500	263.415	278.886	298.174	942.595	896.184	940.784
A_84_P817093	3.36786	0.00227829	TRAF-like protein	AT1G58270	793.448	1046.65	809.249	4002.31	2269.76	2671.51
A_84_P23924	3.36783	0.00237686	peroxidase 15	AT2G18150	531.572	698.357	346.295	1983.3	1500.45	1559.95
A_84_P280220	3.36245	9.53793e-05	hypothetical protein	AT2G32210	238.393	216.108	199.652	738.922	807.994	619.129
A_84_P763476	3.36119	0.000221386	putative cinnamyl alcohol dehydrogenase 9	AT4G39330	7678.29	6166.01	6608.9	25135.1	20157.1	22169.2
A_84_P850566	3.35797	0.000485724			47.3964	34.5605	41.7118	131.07	142.972	130.509
A_84_P12420	3.3573	8.21434e-05	Cytochrome b561/ferric reductase transmembrane-like protein	AT1G14730	2243.77	2833.99	2083.1	8050.97	7290.76	8072.67
A_84_P311403	3.35438	2.38296e-06	nicotinate phosphoribosyltransferase	AT2G23420	2312.99	2208.12	2025.34	7052.69	7303.84	7164.86
A_84_P556364	3.35064	0.000118132	hypothetical protein	AT3G47510	341.722	415.849	330.596	1375.28	1083.71	1120.91
A_84_P761408	3.34925	0.00344729			131.558	72.019	99.6357	323.593	298.429	347.187
A_84_P756116	3.34303	0.000176189	hypothetical protein	AT2G01340	622.159	671.884	564.279	2409.89	2050.89	1685.59
A_84_P19196	3.34174	0.000111483	dehydration-responsive element-binding protein 2D	AT1G75490	152.893	128.863	115.708	446.188	472.764	381.256
A_84_P835781	3.3416	0.00257655	RPM1-interacting protein 4-like protein	AT2G17660	39.9153	62.2515	63.3813	182.711	164.869	184.413
A_84_P187664	3.33705	0.000159784	hydroxyproline-rich glycoprotein family protein	AT2G22510	911.903	1016.17	701.192	2841.42	2603.33	3085.7
A_84_P19252	3.33618	1.69454e-05	sodium/hydrogen exchanger 2	AT3G05030	627.032	676.39	525.984	2091.21	1839.45	2035.67
A_84_P787353	3.33232	0.00218543	hypothetical protein	AT5G17350	321.294	269.938	227.249	1018.01	1074.48	630.289
A_84_P301340	3.32712	9.68125e-05	protein LURP-one-related 5	AT1G80120	546.042	574.876	443.234	1783.34	1878.69	1445.87
A_84_P15108	3.32444	0.046906	plant invertase/pectin methylesterase inhibitor domain-containing protein	AT1G23205	2236.54	609.483	1618.09	3578.47	4653.47	4600.5
A_84_P130476	3.31967	1.09403e-05	hypothetical protein	AT5G62140	1527.01	1518.64	1221.83	4424.04	4763	4650.25
A_84_P799971	3.3186	0.000286981	hypothetical protein	AT2G01340	61.1046	52.6678	47.9243	203.635	181.991	143.786
A_84_P22181	3.31704	0.00108699	zinc finger AN1 domain-containing stress-associated protein 12	AT3G28210	1169.9	970.191	1228.62	3920.7	4120.31	2978.24
A_84_P757737	3.31539	0.000327247		AT2G21187	147.94	196.573	138.056	588.177	456.395	515.228
A_84_P13239	3.31081	1.41175e-05	phototropic-responsive NPH3-like protein	AT1G50280	174.063	168.397	138.778	494.38	535.591	527.051
A_84_P10407	3.30782	1.26744e-06	quinone oxidoreductase-like protein	AT1G23740	22821.9	22622.5	19194.2	74398.5	67299.7	67716.1
A_84_P21415	3.30504	0.0065866	mitogen-activated protein kinase kinase kinase 16	AT4G26890	71.6284	103.174	95.3443	244.292	424.149	232.078
A_84_P830975	3.2946	0.000290292	hypothetical protein	AT1G30755	234.962	218.867	207.762	820.591	767.389	573.576
A_84_P766757	3.29287	0.00015157	putative pectinesterase 48	AT5G07410	61.3253	61.1965	66.9689	209.291	190.73	212.509
A_84_P10183	3.29239	0.000250155	peroxidase 55	AT5G14130	873.537	1075.58	692.708	3018.73	2559.94	2841.44
A_84_P19697	3.29233	0.00894302	receptor like protein 7	AT1G47890	53.0954	33.4891	61.7524	167.018	183.898	120.604
A_84_P808808	3.29185	7.87102e-06	NADP-dependent glyceraldehyde-3-phosphate dehydrogenase	AT2G24270	3793.52	3453.53	3179.89	11220.8	10966.2	11416.7
A_84_P810015	3.29056	0.000168653	putative cinnamyl alcohol dehydrogenase 9	AT4G39330	32400.5	26331.9	27111.1	102132	83112.9	91777.9
A_84_P15894	3.28997	3.79019e-05	RING/U-box domain-containing protein	AT5G37280	31.7147	34.5443	33.4977	116.306	105.506	100.676
A_84_P835044	3.28915	0.000654284	Gibberellin-regulated protein	AT1G10588	45.932	63.7729	52.7468	175.288	152.583	194.322
A_84_P158475	3.28865	0.00127145	Glycosyltransferase family 61 protein	AT2G41640	710.011	533.181	508.567	1954.96	2253.93	1469.07
A_84_P808706	3.28458	0.00183951	photosystem II light harvesting complex protein 2.3	AT3G27690	7697.96	12805.7	9649.55	37219.6	30962.7	27650.1
A_84_P18124	3.28121	0.0192566	heavy metal transport/detoxification-like protein	AT1G06330	257.687	157.752	105.763	422.203	810.648	419.501
A_84_P812308	3.2794	0.00216642	lactoylglutathione lyase / glyoxalase I-like protein	AT1G80160	255.826	382.803	298.085	1191.07	775.298	1053.94
A_84_P809159	3.27859	0.000209015	aquaporin PIP2-1	AT3G53420	12767.8	15836	10449	43181.9	37882.5	43026.6
A_84_P169313	3.27493	0.000321989	proline transporter 3	AT2G36590	545.106	442.665	436.111	1356.46	1525.29	1688.82
A_84_P75064	3.27152	0.0007782	hypothetical protein	AT3G63050	59.3995	82.6569	74.8872	260.221	204.286	228.939
A_84_P835999	3.27144	0.000176415	putative peptide/nitrate transporter	AT1G59740	89.9321	109.698	102.576	360.663	304.445	305.034
A_84_P23314	3.27056	0.000109584	receptor-like protein kinase 5	AT4G28490	946.612	975.726	795.451	3456.09	2644	2658.97
A_84_P15519	3.26937	0.000516075	ubiquitin-conjugating enzyme E2 32	AT3G17000	4370.13	4554.84	3882.6	17547.7	11629.1	12511.2
A_84_P767219	3.26671	0.000459978	haloacid dehalogenase-like hydrolase domain-containing protein	AT5G65140	175.94	159.374	165.078	666.894	473.687	482.878
A_84_P828102	3.2653	6.05985e-06	hypothetical protein	AT5G62140	265.264	279.943	236.913	796.086	856.027	849.65
A_84_P231009	3.26503	0.00057582	nodulin MtN21 /EamA-like transporter family protein	AT1G01070	89.8565	128.454	108.884	371.774	314.89	353.237
A_84_P285710	3.26456	3.47227e-05	GDSL esterase/lipase CPRD49	AT3G11210	2401.09	2376.62	1836.48	7563.72	6492.27	7019.03
A_84_P147508	3.26287	0.000367109	hydroxyproline-rich glycoprotein family protein	AT5G49280	1416.48	1386.49	1266.71	5482.1	3838.78	3881.9
A_84_P15993	3.26234	0.000138356	cytochrome P450, family 94, subfamily B, polypeptide 1	AT5G63450	276.957	307.065	208.541	934.636	802.508	776.083
A_84_P12931	3.26173	0.00177914	lysine-ketoglutarate reductase/saccharopine dehydrogenase bifunctional enzyme	AT4G33150	3950.36	4872.28	3350.75	15938.7	9698.09	13686.6
A_84_P17693	3.26135	0.00150349	catalytic/ cation binding / hydrolase	AT4G16260	13691.2	22079.7	12302.4	53380.7	46566.2	49061.6
A_84_P575300	3.2612	2.52732e-06	hypothetical protein	AT5G39330	87.8489	81.6932	71.1947	263.038	253.553	251.186
A_84_P756101	3.25409	0.0225152			218.756	327.686	569.215	1290.34	1105.12	932.071
A_84_P23262	3.2539	0.007773	myb domain protein 42	AT4G12350	39.5235	80.6275	62.5541	229.879	184.801	152.822
A_84_P828509	3.25289	0.000112514	sucrose synthase 4	AT3G43190	555.468	653.545	496.969	2080.78	1627.66	1733.26
A_84_P135175	3.24495	0.00950667	heavy metal transport/detoxification domain-containing protein	AT5G52750	80.5996	60.8677	95.8451	331.25	269.847	169.912
A_84_P20875	3.24244	2.28389e-05	sigma factor A	AT1G64860	2333.37	2094.79	2001.65	6959.65	6430.77	7044.66
A_84_P816695	3.24121	2.11914e-05	SOUL heme-binding-like protein	AT2G37970	5060.9	4804.92	4358.75	15868.7	13765.4	15618.8
A_84_P87559	3.24	0.000129159	Pre-mRNA cleavage complex II	AT1G66500	44.4955	48.7795	48.2328	168.686	149.829	133.18
A_84_P15301	3.23653	0.000409751	MATE efflux family protein	AT1G58340	278.354	344.425	344.074	1056	937.253	1068.18
A_84_P145439	3.23385	0.00277088	putative poly(ADP-ribose) glycohydrolase 2	AT2G31865	1065.22	1007.72	1375.02	4099.4	4063.83	2832.55
A_84_P119582	3.23305	0.00160583	bifunctional inhibitor/lipid-transfer protein/seed storage 2S albumin-like protein	AT5G48490	3079.31	5110.48	4105.77	12333.4	13304.1	12579.4
A_84_P11822	3.23286	0.00283782	strictosidine synthase family protein	AT3G51450	882.627	1195.43	902.466	3240.46	4097.53	2290.57
A_84_P229519	3.23072	0.00182419	LOB domain-containing protein 12	AT2G30130	100.584	131.536	99.937	363.791	441.598	262.361
A_84_P786619	3.22997	0.000388126	methyl-CPG-binding domain 11	AT3G15790	305.996	320.769	214.982	1029.51	793.91	822.399
(+)eQC-42	3.22442	1.01569e-05			223.159	218.526	199.596	675.228	643.384	710.044
A_84_P854022	3.22298	4.37337e-05	Formate dehydrogenase	AT5G14780	1507.93	1498.82	1138.45	4454.05	4057.34	4506.14
A_84_P10773	3.22269	0.000612805	alternative oxidase 1A	AT3G22370	4486.43	3604.3	4533.64	14083	14021.3	11746.8
A_84_P18628	3.21775	0.000113588	putative cinnamyl alcohol dehydrogenase 9	AT4G39330	21678.3	17946.7	18435.6	67185.8	56520.7	59487.1
A_84_P59240	3.21499	6.10847e-06	putative Mn-specific cation diffusion facilitator transporter	AT2G39450	4020.74	4244.11	3532.7	13074.2	11541.5	12550
A_84_P17025	3.21456	0.000510779	aldehyde dehydrogenase 2B7	AT1G23800	1911.64	2401.95	1666.56	6738.98	5226.94	6821.7
A_84_P511590	3.21415	0.00029284	hypothetical protein	AT1G07120	62.9739	67.4132	59.0088	246.282	188.768	169.139
A_84_P288954	3.21239	0.00417231	Heat shock protein HSP20/alpha crystallin family protein	AT2G03020	49.0385	50.2816	42.0285	143.501	214.183	105.661
A_84_P807727	3.21216	7.30886e-05	Formate dehydrogenase	AT5G14780	778.617	773.817	564.88	2264.47	2076.43	2267.82
A_84_P834058	3.2118	8.63775e-05	proton pump interactor 2	AT3G15340	147.58	156.488	143.495	500.767	515.396	402.16
A_84_P848912	3.21038	0.000251045	DCD (Development and Cell Death) domain protein	AT5G42050	824.672	721.965	673.382	2818.76	2128.18	2090.47
A_84_P832028	3.21019	4.541e-05	glycosyltransferase 18	AT5G62220	1423.8	1389.86	1189.16	4669.03	3739.19	4215.29
A_84_P846853	3.20031	4.60128e-05	hypothetical protein	AT4G02830	754.779	897.457	675.573	2529.74	2251.65	2489.36
A_84_P23286	3.19614	0.000104607	putative plastid-lipid-associated protein 2	AT4G22240	27129.5	25804.6	22321.6	90757.9	69018.7	76997.1
A_84_P835531	3.19613	2.87496e-05	dentin sialophosphoprotein-like protein	AT5G64170	135.242	137.956	109.704	447.079	371.591	380.261
A_84_P17898	3.195	0.00112983	hypothetical protein	AT5G66670	123.861	175.236	125.432	508.606	357.667	461.422
A_84_P799508	3.1948	7.39312e-05	NAC domain-containing protein 3	AT1G02220	733.312	865.642	741.73	2687.66	2213.42	2439.76
A_84_P18951	3.19473	2.9922e-06	putative beta-1,3-galactosyltransferase 2	AT1G05170	604.865	604.031	548.079	1972.85	1750.74	1787.01
A_84_P814026	3.18963	0.00141775	lysine-ketoglutarate reductase/saccharopine dehydrogenase bifunctional enzyme	AT4G33150	4969.98	6129.56	4158.73	18845.8	12199.8	16903.7
A_84_P805516	3.1882	0.000571965	hypothetical protein	AT5G40690	839.982	1021.98	999.482	3311.45	3199.96	2480.54
A_84_P23445	3.18775	0.00584651	cytochrome P450 71B13	AT5G25140	52.7482	47.7306	31.9645	99.9481	136.507	180.624
A_84_P788437	3.1868	0.00520218	hypothetical protein	AT1G35210	122.76	88.7033	76.4061	356.586	353.311	202.044
A_84_P10767	3.18375	7.48495e-05	heat stress transcription factor A-1e	AT3G02990	261.648	251.233	206.398	848.333	749.669	650.824
A_84_P16728	3.18222	8.57349e-06	formamidase	AT4G37560	1332.58	1271.96	1047.16	3997.36	3621.4	3735.08
A_84_P580951	3.18106	0.00171161	Core-2/I-branching beta-1,6-N-acetylglucosaminyltransferase family protein	AT1G68390	129.222	129.319	131.376	507.625	442.892	297.147
A_84_P18218	3.1809	0.000102075	homeobox-leucine zipper protein ATHB-17	AT2G01430	111.546	137.905	111.268	421.384	347.584	355.549
A_84_P12117	3.17952	5.3397e-05	putative polyketide cyclase/dehydrase and lipid transport-like protein	AT1G55960	3956.31	3962.98	3547.5	10801.3	12896.5	12132.5
A_84_P809145	3.17501	0.000158843	aquaporin PIP2-1	AT3G53420	39617.6	45306.2	30559.8	123359	109119	123294
A_84_P91669	3.17422	1.81674e-05	glycosyltransferase 18	AT5G62220	2285.76	2364.63	1946.16	7569.09	6291.2	6678.66
A_84_P118232	3.16972	0.000410989	NC domain-containing protein-like protein	AT5G16360	594.519	824.53	633.239	2419.81	1946.21	1984.32
A_84_P502161	3.16626	0.00147447	hypothetical protein	AT3G05390	218.561	252.372	230.545	717.466	937.648	567.219
A_84_P23633	3.16564	0.0292665	P-loop containing nucleoside triphosphate hydrolase-like protein	AT1G43910	1188.42	2099.3	3352.7	7260.44	6639.28	5203.78
A_84_P833206	3.16448	0.00574067	Late embryogenesis abundant (LEA) protein	AT4G36600	43.4668	48.5878	55.0562	224.72	126.372	122.656
A_84_P24021	3.16247	0.00223841	photosystem II light harvesting complex protein 2.3	AT3G27690	20466.8	35048.1	27024.8	94400.1	81859.3	75006.3
A_84_P12873	3.16227	0.00032255	Glycosyl hydrolase family protein with chitinase insertion domain	AT4G19810	990.705	826.306	842.382	3216.4	2395.03	2676.03
A_84_P15803	3.15435	1.43537e-05	peroxisomal acyl-coenzyme A oxidase 1	AT4G16760	8713.27	9211.08	8032.51	29449.6	24746.3	26245.9
A_84_P588374	3.15307	0.000117956	phytosulfokine-beta	AT3G44735	3267.54	3515.03	2691.5	11369.8	8790.22	9165.86
A_84_P761767	3.15218	0.0013168	hypothetical protein	AT3G13432	103.28	150.284	120.384	438.41	410.2	307.638
A_84_P20128	3.15114	0.0101973	flavonol sulfotransferase-like protein	AT2G03760	8174.73	5982.62	10830.6	27355.1	30193	18969.6
A_84_P817496	3.15031	3.98302e-05	putative polyketide cyclase/dehydrase and lipid transport-like protein	AT1G55960	2654.46	2780.48	2355.94	7335.25	8651.5	8098.36
A_84_P10781	3.14921	0.00113127	phospholipase/carboxylesterase family protein	AT3G15650	1009.31	942.427	831.252	3451.29	3177.2	2128.95
A_84_P757762	3.14642	0.000981939		AT2G41312	23.0378	28.8648	20.716	92.2621	60.3519	72.8509
A_84_P797556	3.14558	9.188e-05			348.43	330.152	345.956	1017.05	1028.23	1119.69
A_84_P15849	3.14476	0.000234352	glutaredoxin-C10	AT5G11930	230.015	287.063	244.956	910.969	731.51	713.578
A_84_P592063	3.14427	0.000316217	hypothetical protein	AT4G14746	723.123	604.274	618.864	2320.93	1738.48	1969.47
A_84_P21681	3.14404	0.000514142	mannan endo-1,4-beta-mannosidase 7	AT5G66460	719.21	765.59	635.533	2742.89	1827.42	2051.11
A_84_P23069	3.14355	0.00438439	cyclic nucleotide gated channel 19	AT3G17690	101.963	77.6692	72.117	277.724	337.011	179.19
A_84_P19916	3.14052	0.000102028	NAC domain-containing protein 3	AT1G02220	831.215	991.655	891.99	2950.2	2555.16	2855.96
A_84_P838015	3.13962	0.000109464	F-box protein	AT4G02760	108.912	141.506	107.798	363.034	386.966	345.985
A_84_P235233	3.13645	0.00105611	hydrolase, alpha/beta fold family protein	AT4G36610	1427.14	1811.01	1071.42	4892.21	3703.38	4458
A_84_P21132	3.13475	0.000295755	cytochrome P450, family 709, subfamily B, polypeptide 2	AT2G46950	125.07	131.68	148.994	428.373	424.019	393.388
A_84_P823096	3.13112	0.000767354			168.432	205.802	149.838	674.401	456.616	489.45
A_84_P18072	3.13024	0.006835	lipoxygenase 4	AT1G72520	256.111	192.412	140.699	631.705	770.87	412.829
A_84_P828117	3.1294	4.32638e-05	putative peptide/nitrate transporter	AT1G72120	221.407	261.203	203.465	745.497	643.991	710.061
A_84_P799589	3.12931	5.04112e-05	RWP-RK domain-containing protein	AT2G43500	76.6734	68.6187	66.503	243.251	207.804	200.515
A_84_P19888	3.126	0.000354103	WRKY transcription factor 6	AT1G62300	2042.14	1627.82	1707.91	5962.12	5904.29	4657.31
A_84_P820634	3.1253	0.000477525	C3H4 type zinc finger protein	AT5G59550	94.8599	89.5484	77.668	313.24	288.39	210.757
A_84_P10152	3.12421	3.32305e-05	duplicated SANT DNA-binding domain-containing protein	AT5G04760	2757.48	2588.59	2336.7	8829.33	7264	7496.84
A_84_P786287	3.11933	0.000549045	dehydration-responsive element-binding protein 2A	AT5G05410	928.691	823.312	765.547	3143.73	2580.22	2070.47
A_84_P575222	3.11859	0.00115264	U-box domain-containing protein 28	AT5G09800	356.579	339.399	254.917	1226.38	947.057	761.585
A_84_P12926	3.11782	0.0011655	glutathione peroxidase 7	AT4G31870	693.846	447.638	503.492	1579.46	1701.43	1667.24
A_84_P17183	3.11764	1.20641e-06	mannose-6-phosphate isomerase	AT1G67070	540.532	529.596	443.542	1588.91	1566.06	1461.69
A_84_P13113	3.11571	0.00532172	mate efflux domain-containing protein	AT5G52050	660.865	591.561	648.385	1854.88	2792.88	1399.04
A_84_P823500	3.11448	7.04589e-05	myb domain protein 7	AT2G16720	345.789	400.268	296.57	1148	960.319	1063.33
A_84_P20908	3.11411	0.000681708	ABC transporter G family member 10	AT1G53270	451.821	588.726	356.312	1512.47	1243.5	1438.68
A_84_P12090	3.11039	0.000322145	cytochrome P450 86B1	AT5G23190	827.204	960.862	624.141	2501.52	2193.07	2572.33
A_84_P19540	3.10918	0.00807258	stearoyl-acyl-carrier protein desaturase-like protein	AT1G43800	506.706	965.669	468.095	2187.54	1482.61	2006.57
A_84_P241489	3.10892	0.000134935	hypothetical protein	AT4G24130	3372.79	3640.15	2640.77	11034.2	8749.22	9539.76
A_84_P14682	3.10812	0.000281517	strictosidine synthase family protein	AT3G57010	12867.1	13451.6	10730	42235.8	31216.8	39981.4
A_84_P12227	3.10798	2.35294e-05	zeaxanthin epoxidase (ZEP) (ABA1)	AT5G67030	13674.5	12887	11623	43288.6	36234.1	37060.1
A_84_P185254	3.10665	0.000180274	hypothetical protein	AT5G45310	240.078	271.53	206.674	839.543	631.811	719.918
A_84_P132075	3.10664	1.10905e-05	SOUL heme-binding-like protein	AT2G37970	10204.1	10043.2	9235.55	31255.4	27878.4	30787.5
A_84_P502328	3.10514	4.60982e-05	hypothetical protein	AT4G02830	627.22	724.163	530.872	1969.01	1779.55	1947.65
A_84_P823333	3.10135	0.00010148	serine/threonine-protein kinase SRK2E	AT4G33950	854.851	737.865	686.898	2524.78	2068.51	2339.44
A_84_P20740	3.10122	2.5201e-05	L-aspartate oxidase	AT5G14760	1033.75	902.871	878.085	2910.09	2958.97	2683.54
A_84_P807721	3.09831	3.56936e-05	Formate dehydrogenase	AT5G14780	1166.47	1202.6	926.634	3392.42	3090.18	3486.28
A_84_P10283	3.09823	5.54214e-05	UDP-glycosyltransferase-like protein	AT5G53990	537.372	587.443	442.896	1675.83	1433.78	1635.89
A_84_P528560	3.09799	0.000672461	late embryogenesis abundant hydroxyproline-rich glycoprotein	AT1G54540	484.911	611.581	382.858	1691.32	1289.32	1463.48
A_84_P10329	3.09771	6.99588e-05	protein GCR2-like 1	AT5G65280	1069.15	1119.47	870.169	3413.74	3205.3	2674.6
A_84_P22292	3.09711	0.00194694	putative plastid-lipid-associated protein 1	AT4G04020	8330.57	5212	5332.88	21674.1	17769.1	16884.5
A_84_P22483	3.09673	0.000141839	calcium exchanger 7	AT5G17860	1258.15	1046.63	1104.48	3406.29	3290.63	3642.65
A_84_P108742	3.09561	5.12804e-05	ethylene-responsive transcription factor RAP2-1	AT1G46768	113.174	106.021	87.0643	316.991	284.183	325.202
A_84_P171073	3.08688	0.00327836	hypothetical protein	AT1G35210	232.098	180.412	147.74	621.128	682.633	405.702
A_84_P17227	3.08609	6.46615e-05	malate dehydrogenase (oxaloacetate-decarboxylating)(NADP+)	AT2G19900	1592.93	1679.53	1464.29	4740.18	4367.67	5257.45
A_84_P840007	3.08235	4.99203e-06	alpha/beta-hydrolase-like protein	AT1G18460	72.6516	82.0623	64.3206	229.24	219.596	210.887
A_84_P15140	3.0774	0.000112048	actin binding protein family	AT1G52080	1123.84	1296.39	974.663	3833.36	3038.52	3358.79
A_84_P804310	3.07696	0.010158	stearoyl-acyl-carrier protein desaturase-like protein	AT1G43800	181.062	241.747	102.52	585.725	383.376	550.333
A_84_P848192	3.0762	0.00240249	Rossmann-fold NAD(P)-binding domain-containing protein	AT4G03140	37.691	62.1836	34.2034	123.429	127.025	140.703
A_84_P18474	3.07585	1.77218e-05	tetrapyrrole-binding protein	AT3G59400	5155.13	5700.47	5248	16231.8	15903.9	16434.2
A_84_P24005	3.07572	4.45024e-06	zinc finger CCCH domain-containing protein 33	AT3G02830	3283.6	3445.3	2758.68	9297.21	9634.46	9583.43
A_84_P869669	3.07439	0.00235847	hydrolase, alpha/beta fold family protein	AT4G36610	1093.56	1476.91	780.51	3781.75	2797.4	3273.34
A_84_P22203	3.0733	0.000420008		AT3G46650	90.102	107.737	72.5682	281.924	233.551	293.583
A_84_P812958	3.0727	0.00258315	putative plastid-lipid-associated protein 1	AT4G04020	2523.75	1533.26	1639.34	6633.39	5206.3	5037.39
A_84_P23300	3.07265	1.23617e-06	hypothetical protein	AT1G32520	3488.24	3529.28	3106.23	10567.1	9718.32	10211.7
A_84_P581112	3.06983	5.75311e-06	DNA-binding bromodomain-containing protein	AT2G42150	58.3349	61.1501	55.1412	171.272	184.401	170.324
A_84_P286360	3.06971	9.28922e-05	phospholipase A(1) LCAT3	AT3G03310	1302.73	1548.17	1188.51	4496.27	3647.08	3997.19
A_84_P14755	3.06908	7.73826e-05	protein phosphatase 2C 7	AT1G17550	874.959	992.245	760.175	3008.65	2450.8	2445.94
A_84_P10399	3.06875	0.000354424	D-3-phosphoglycerate dehydrogenase	AT1G17745	6149.69	7086.45	5234.04	22244.6	16069.5	17432.5
A_84_P594026	3.06793	0.000304357	hypothetical protein	AT5G35110	83.1192	103.288	78.8362	272.205	231.264	293.486
A_84_P10432	3.06713	0.000998034	5'-adenylylsulfate reductase 2	AT1G62180	8377.48	6168.03	5977.57	17508.8	22300.6	21576.9
A_84_P16727	3.06271	0.000272458	indole-3-acetic acid-amido synthetase GH3.2	AT4G37390	61.6735	83.8334	61.9321	217.79	216.904	184.088
A_84_P14529	3.06242	0.000432708	WRKY DNA-binding protein 45	AT3G01970	964.453	1359	932.038	3293.77	2990.3	3367.46
A_84_P582979	3.06231	6.02825e-05	proton pump interactor 2	AT3G15340	302.467	317.499	302.642	994.408	974.995	813.79
A_84_P832189	3.06081	8.47851e-05	zeaxanthin epoxidase (ZEP) (ABA1)	AT5G67030	749.362	635.131	627.016	2195.23	1861	1980.14
A_84_P10434	3.06039	9.60886e-05	putative receptor serine/threonine kinase	AT1G70250	125.676	116.462	124.664	351.706	382.769	367.259
A_84_P15190	3.05912	0.000519542	hypothetical protein	AT1G04330	91.3783	80.9354	66.5153	275.127	251.834	192.143
A_84_P298514	3.05754	0.000853244	hypothetical protein	AT5G40690	4355.58	5728.09	5078.22	16702.7	16613.2	12337.5
A_84_P706642	3.05592	0.00313991	hypothetical protein	AT5G10946	142.148	241.056	135.768	589.585	438.502	485.455
A_84_P573423	3.0558	0.00353752	Late embryogenesis abundant (LEA) protein	AT4G36600	91.4517	75.6903	87.7295	358.051	219.064	208.841
A_84_P818681	3.05324	0.000390663	protein kinase domain-containing protein	AT3G07700	5298.24	4197.85	4401.85	15830.4	12260.7	13572.3
A_84_P715787	3.05282	0.00158847	hypothetical protein	AT1G32928	816.617	679.362	657.121	2590.42	2367.41	1598.84
A_84_P807259	3.05157	2.52684e-06	transcription factor MYB44	AT5G67300	403.058	411.612	334.235	1218.42	1130.28	1081.62
A_84_P19356	3.04949	4.87198e-05	putative fatty acyl-CoA reductase 4	AT3G44540	772.819	892.272	639.972	2284.45	2220.24	2332.48
A_84_P869953	3.04914	3.08142e-05	putative fatty acyl-CoA reductase 4	AT3G44540	1324.41	1532.94	1203.85	4059.47	3823.05	4220.43
A_84_P701779	3.04586	0.00304137			169.177	207.773	101.735	516.839	437.018	422.92
A_84_P12764	3.04564	0.000159047	putative galacturonosyltransferase-like 2	AT3G50760	507.529	450.401	387.389	1556.19	1267.76	1198.75
A_84_P778653	3.04379	0.000175559	RNA-directed DNA polymerase (reverse transcriptase)-related protein	AT3G24255	2509.43	2842.96	2379.8	9172.01	6999.12	7050.22
A_84_P117132	3.04272	4.4035e-07	nucleobase:cation symporter-1, NCS1 family	AT5G03555	4675.14	4807.71	4183.75	14177.6	13116.6	13466
A_84_P789336	3.04062	0.000108445	metallo-beta-lactamase family protein	AT4G33540	3143.69	2728.99	2637.12	9128.86	7568.1	8702.36
A_84_P21686	3.03922	0.000133493	Formate dehydrogenase	AT5G14780	15496.1	16208	11478.1	41860.5	40398.1	45240.3
A_84_P530790	3.03713	0.00026388	hypothetical protein	AT4G23880	331.602	346.474	284.108	1122.06	804.401	957.758
A_84_P22231	3.03712	0.00022582	cell division control protein 48-D	AT3G53230	1652.75	1321.16	1430.31	4634.87	4547.23	3924.44
A_84_P790487	3.03543	2.04008e-05	hypothetical protein	AT5G44565	427.197	390.823	385.615	1193.73	1254.11	1137.01
A_84_P853245	3.0349	0.000155199	aquaporin PIP2-1	AT3G53420	52792.3	64212.8	45598.1	160322	148623	171424
A_84_P532737	3.03474	7.89063e-05	hypothetical protein	AT5G41460	594.815	608.119	458.438	1851.49	1529.12	1547.51
A_84_P14934	3.03185	0.000126151	3-ketoacyl-CoA synthase 1	AT1G01120	13145.4	12590.9	10039.9	37107.9	31272.8	37725.1
A_84_P14320	3.03141	0.00139941	heat shock protein 101	AT1G74310	671.495	438.798	508.211	1730.52	1638.59	1390.66
A_84_P194204	3.03001	4.65724e-05	hypothetical protein	AT4G33666	1838.81	1993.69	1860.05	6293.51	5504.85	5176
A_84_P268870	3.02765	0.000518699	nucleotide-diphospho-sugar transferase domain-containing protein	AT2G35710	665.757	698.568	562.619	2008.18	2250.89	1518.72
A_84_P213598	3.02762	0.000141746	hypothetical protein	AT1G56320	1390.48	1643.78	1194.65	4297.77	3753.91	4440.28
A_84_P787132	3.0271	0.000320988	ankyrin repeat-containing protein	AT5G51160	280.097	384.849	257.001	934.339	859.206	904.884
A_84_P16304	3.02321	0.000217868	myb domain protein 7	AT2G16720	637.385	783.676	564.034	2166.61	1725.88	1968.06
A_84_P563059	3.02269	3.00018e-05	heavy-metal-associated domain-containing protein	AT1G29000	143.386	161.914	126.77	423.313	404.447	448.793
A_84_P767846	3.02217	1.93838e-05			106.069	92.5465	88.5608	290.473	278.955	279.952
A_84_P855287	3.02103	1.51441e-05	putative sucrose-phosphatase 2	AT2G35840	533.021	509.537	456.66	1588.92	1367.01	1488.29
A_84_P822818	3.02032	0.000107933	phospholipase A(1) LCAT3	AT3G03310	1482.66	1741.52	1353.98	5124.74	4073.18	4362.31
A_84_P800991	3.01966	0.00120071	dehydrin COR47	AT1G20440	6257.04	6938.72	4669.29	20203.1	13901.5	18787.7
A_84_P546142	3.01768	2.29839e-05	zinc finger CCCH domain-containing protein 26	AT2G32930	87.4688	93.3414	87.4707	288.582	261.847	245.512
A_84_P795124	3.01701	0.00350877	hypothetical protein	AT2G41730	118.413	102.678	139.105	379.546	423.597	273.094
A_84_P561987	3.01593	0.000744387	putative auxin-responsive protein	AT5G47530	538.4	708.821	475.008	1896.64	1420.26	1745.17
A_84_P602009	3.01378	5.94678e-05	hypothetical protein	AT5G23850	1236.92	1201.45	1023.26	3713.1	3602.01	2942.19
A_84_P18637	3.01306	0.00149743	indole-3-acetate beta-D-glucosyltransferase	AT4G15550	4171.92	2898.35	3398.42	9266.24	11885.7	9648.08
A_84_P13014	3.01069	4.9115e-05	Elongation factor 1-beta 1	AT5G12110	3007.46	2796.08	2345.94	7507.03	8126.48	8342.06
A_84_P18604	3.00956	0.0039207	zinc transporter 9	AT4G33020	151.457	212.636	202.727	543.348	709.753	436.258
A_84_P728581	3.00758	0.000412967	Rossmann-fold NAD(P)-binding domain-containing protein	AT3G01980	81.2157	114.184	77.5133	285.822	248.662	260.106
A_84_P176954	3.00602	0.000144997	protein kinase domain-containing protein	AT3G07700	4894.15	4035.89	3837.59	14025.2	11660.8	11901.4
A_84_P15742	3.00397	0.00567564	aluminum induced protein with YGL and LRDR motifs	AT4G27450	1202.29	2035.41	1304.31	5706.56	3414.4	4197.8
A_84_P854687	3.00131	0.000185399	hypothetical protein	AT5G35460	132.662	112.791	118.361	395.981	322.349	354.603
A_84_P846038	2.9976	0.000279257	hypothetical protein	AT1G27200	78.8078	86.5487	79.9759	278.966	205.865	241.856
A_84_P809147	2.99694	0.000165404	aquaporin PIP2-1	AT3G53420	51371.7	64711.1	45796.6	159151	147090	165486
A_84_P13021	2.99385	2.60961e-05	Shaggy-related protein kinase epsilon	AT5G14640	3248.86	3401.64	3153.8	10658	9057.12	9159.21
A_84_P276900	2.99377	1.0818e-05	hypothetical protein	AT5G35460	1423.65	1526.31	1202.35	4138.26	3848.78	4160.77
A_84_P823337	2.99332	0.00010016	serine/threonine-protein kinase SRK2E	AT4G33950	169.356	146.679	139.543	503.266	411.42	424.455
A_84_P15627	2.98992	0.000138951	strictosidine synthase family protein	AT3G57020	8883.1	8586.93	6559.57	24481.9	20954.1	24644.7
A_84_P209728	2.98879	0.000217431	hypothetical protein	AT3G04040	359.155	352.651	333.302	1201.61	883.567	1003.53
A_84_P207868	2.9879	0.000618742	Dof zinc finger protein DOF4.1	AT4G00940	245.632	345.267	234.761	916.408	747.807	732.601
A_84_P16332	2.98739	3.46102e-05	glutathione S-transferase 103-1A	AT2G29450	10002.9	10128.8	7621.29	28812.5	25679.7	26302.7
A_84_P584249	2.98306	0.00104814	serine/threonine-protein phosphatase PP1 isozyme 7	AT5G43380	94.5906	82.8489	74.9694	305.123	252.405	191.432
A_84_P20685	2.98271	0.00033637	SPFH/Band 7/PHB domain-containing membrane-associated protein	AT5G54100	2005.11	1952.38	2191.34	5923.91	6636.93	5473.31
A_84_P176434	2.98129	0.0022945	AP2/B3 domain-containing protein	AT5G25470	20.6849	28.942	26.5626	85.527	59.5741	78.1783
A_84_P18174	2.98058	4.40369e-05	Cu2+-exporting ATPase	AT1G63440	699.394	774.014	670.532	2268.98	1890.35	2118.37
A_84_P266420	2.97861	2.49913e-05	E3 ubiquitin-protein ligase RHF2A	AT5G22000	772.434	735.629	602.491	2184.63	1910.26	2049.38
A_84_P854620	2.97843	0.00845143			119.269	223.69	138.752	616.284	389.524	385.16
A_84_P819821	2.97707	0.00021649	DNAJ heat shock protein-like protein	AT2G20560	294.383	267.599	276.222	911.734	714.764	832.863
A_84_P602813	2.9758	0.00318175	glycine-rich protein	AT4G33610	109.122	124.241	63.5555	293.276	245.521	298.096
A_84_P22369	2.97578	0.00094039	ammonium transporter 1;4	AT4G28700	43.4087	60.084	46.8997	176.961	132.785	129.677
A_84_P186734	2.97553	8.89169e-05	N-terminal domain of eukaryotic serine threonine kinase-containing protein	AT5G47740	625.038	766.505	619.869	2171.03	1898.17	1794.7
A_84_P280010	2.9724	0.000481022	hypothetical protein	AT4G22270	342.849	399.942	299.243	1223.9	862.904	964.539
A_84_P67134	2.97209	0.000109915	loricrin-related protein	AT5G64552	900.42	997.19	848.849	3115.31	2569.82	2362.75
A_84_P22597	2.97024	0.000730744	C3H4 type zinc finger protein	AT5G59550	1194.5	1114.14	952.642	3671.76	3482.04	2456.43
A_84_P538274	2.96695	0.000823297	hypothetical protein	AT1G30755	774.268	694.121	730.512	2559.61	2226.47	1700.88
A_84_P247205	2.96666	1.2481e-06	protein kinase-like protein	AT5G57670	136.579	145.461	126.53	418.784	384.716	385.104
A_84_P17380	2.96559	0.000287793	serine/threonine protein kinase 2	AT3G08720	1521.63	1319.07	1248.91	4466.05	4198.01	3296.5
A_84_P811570	2.96532	1.41826e-05			3357.43	3527.28	2986.36	10467.3	8843.36	9417.42
A_84_P13850	2.96429	4.33826e-06	indole-3-acetic acid-amido synthetase GH3.5	AT4G27260	339.41	357.851	310.815	1061.13	940.101	931.815
A_84_P20046	2.96286	4.50397e-05	phytochrome kinase substrate 2	AT1G14280	1140.16	1131.68	1009.79	2941.54	3481.24	3128.43
A_84_P107162	2.9599	7.02607e-05	BCL-2-associated athanogene 2	AT5G62100	544.861	482.873	438.516	1530.5	1284.53	1438.59
A_84_P814936	2.95887	0.000229806	NADPH-ferrihemoprotein reductase	AT4G30210	904.504	827.284	659.424	2648.3	2285.7	1996.19
A_84_P829388	2.95825	1.04329e-05	mitogen-activated protein kinase kinase kinase 13	AT1G07150	215.032	224.016	178.209	623.678	559.643	601.907
A_84_P816700	2.95375	0.00012787	D-3-phosphoglycerate dehydrogenase	AT1G17745	169.169	186.69	148.515	569.619	441.121	454.75
A_84_P808919	2.95191	0.000219398	aquaporin PIP1-2	AT2G45960	9243.23	11670.9	8675.71	27595	26661.3	30932.2
A_84_P189254	2.94931	6.15503e-05	metallo-beta-lactamase family protein	AT4G33540	6697.43	5942.97	5835.09	18531.9	16456.7	18468.8
A_84_P14250	2.94724	0.000612432	transmembrane BAX inhibitor motif-containing protein	AT1G03070	271.072	311.528	266.846	1004.53	684.077	793.608
A_84_P10131	2.94709	1.71187e-05	pheophorbidase	AT4G16690	2351.74	2244.34	1935.24	6244.96	6001.71	6594.27
A_84_P78679	2.94321	0.000354357	hypothetical protein	AT5G13880	373.52	471.778	391.368	1331.12	1032.62	1209.28
A_84_P19149	2.94295	3.19218e-05	non-specific lipid-transfer protein 8	AT2G18370	2592.31	3044.41	2512.54	8318.78	7344.58	7819.99
A_84_P51800	2.94183	4.08663e-07	transcription factor bHLH34	AT3G23210	1368.17	1329.8	1209.91	3877.47	3757.72	3636.11
A_84_P19333	2.94039	3.85078e-05	HXXXD-type acyl-transferase-like protein	AT3G23840	1192.9	1240.76	1012.68	3757.7	3173.47	3020.69
A_84_P107602	2.93961	0.000420341	protein TIFY 6B	AT3G17860	212.867	257.069	172.954	711.023	598.321	534.221
A_84_P23220	2.93836	0.0088659	Ca2+-transporting ATPase	AT3G63380	228.91	239.287	387.582	883.73	858.054	671.443
A_84_P16632	2.93749	0.0298734	fructokinase	AT4G10260	31.4708	56.2098	23.0582	146.866	63.5996	104.637
A_84_P831801	2.93683	3.37123e-05	UDP-glycosyltransferase-like protein	AT5G03490	730.044	671.279	678.025	2080.7	1902.32	2010.12
A_84_P20298	2.93658	0.000702762	sucrose synthase 4	AT3G43190	210.466	289.133	189.43	752.58	594.112	617.184
A_84_P804902	2.93637	0.000961865			6167.26	6770.6	4453.23	18563.1	13653.6	17559.5
A_84_P276230	2.93392	0.00026821	methyl-CPG-binding domain 11	AT3G15790	1135.85	1290.09	987.98	3909.38	2916.68	3031.24
A_84_P11287	2.93389	0.000177738	protein SPIRAL1-like4	AT5G15600	2012.98	2679.71	1904.63	6345.59	6190.72	6243.65
A_84_P550010	2.93242	0.000911566	hypothetical protein	AT2G36030	32.332	45.7711	41.8157	122.571	110.808	108.608
A_84_P788914	2.93047	0.00241793	nodulin MtN21 /EamA-like transporter protein	AT2G40900	660.517	1001.48	724.663	2389.35	1839.45	2594.7
A_84_P827833	2.93035	0.0019918	heat stress transcription factor C-1	AT3G24520	609.677	845.882	555.884	2366.53	1554.74	1853.38
A_84_P110752	2.92589	4.64048e-06	arabinogalactan protein 12	AT3G13520	23827.3	25842.2	21338.6	72391.7	64540.7	66589
A_84_P786520	2.92547	0.000284925	hypothetical protein	AT5G13880	317.382	399.816	316.03	1092.23	861.929	1008.21
A_84_P151368	2.92418	0.000133419	DCD (Development and Cell Death) domain protein	AT5G42050	11266.3	10503.1	9135.82	34651.4	27547.7	26769.2
A_84_P93419	2.92411	0.000361685	receptor like protein 6	AT1G45616	73.7601	91.9902	76.6519	249.381	253.505	194.446
A_84_P173301	2.92343	8.58432e-05	glycine-rich protein	AT5G49350	1394.68	1655.24	1263.67	4149.1	3807.14	4361.93
A_84_P764120	2.92087	0.00215214	peptide methionine sulfoxide reductase B7	AT4G21830	6609.84	7340.54	6125.8	21363.6	23568	13906
A_84_P51740	2.92046	8.88631e-05	hypothetical protein	AT2G15760	146.615	147.906	121.479	435.417	420.213	339.017
A_84_P12922	2.9194	9.55362e-05	CBL-interacting serine/threonine-protein kinase 6	AT4G30960	14838.8	15926.9	12238.5	44782.3	36300.2	41850.6
A_84_P844167	2.91822	0.000265929	ethylene-responsive transcription factor RAP2-1	AT1G46768	527.443	494.027	409.999	1444.89	1166.85	1488.65
A_84_P56460	2.91798	0.00398516	ATP binding microtubule motor family protein	AT4G24170	43.1525	47.7156	35.3207	137.987	149.856	82.6054
A_84_P702276	2.91767	0.00188525	hypothetical protein	AT3G25597	99.3755	88.3724	101.321	339.311	289.304	212.831
A_84_P809138	2.91536	0.000183178			44907.3	56007	38210.3	133170	124564	135706
A_84_P846960	2.91432	0.000912501			3370.51	3518.66	2195.6	9172.89	7505.51	8849.79
A_84_P147148	2.91151	0.000230061	ABC transporter G family member 25	AT1G71960	445.096	538.978	435.233	1539.64	1185.05	1335.14
A_84_P100216	2.91002	0.000173501	hypothetical protein	AT5G54240	141.851	174.343	122.443	444.091	378.482	419.683
A_84_P863067	2.90977	0.000119682			17808.1	20055.8	14635.3	49012	46361.9	53573.7
A_84_P136725	2.90886	0.00416325	hypothetical protein	AT5G36920	174.651	126.135	152.036	445.575	541.524	322.972
A_84_P16136	2.90854	6.77542e-05	ethylene response sensor 2	AT1G04310	572.741	549.408	482.278	1754.28	1405.64	1431.48
A_84_P810288	2.90805	0.000565791	VQ motif-containing protein	AT3G56880	730.339	557.679	594.939	1995.61	1837.86	1535.97
A_84_P786987	2.90651	0.0002223	ethylene-responsive transcription factor RAP2-1	AT1G46768	426.341	412.227	348.184	1215.2	959.744	1217.86
A_84_P869280	2.90596	0.000193626	heat stress transcription factor B-1	AT4G36988	4159.09	5277.02	3647.87	13528.1	11960.7	11478.5
A_84_P829045	2.90501	0.00131334	flavin-containing monooxygenase FMO GS-OX2	AT1G62540	343.744	382.495	292.268	1270.59	816.989	857.919
A_84_P533719	2.90479	0.000767788	hypothetical protein	AT1G01570	323.005	383.167	329.38	1196.05	812.996	971.365
A_84_P834435	2.90449	0.000175332	Dof zinc finger protein DOF4.1	AT4G00940	72.1146	77.2106	62.243	231.451	173.732	199.638
A_84_P837016	2.90434	0.000113698	ethylene response sensor 2	AT1G04310	91.0684	94.2456	80.5512	297.052	229.498	234.864
A_84_P15517	2.90326	0.0115741	isocitrate lyase	AT3G21720	58.0302	76.1441	104.843	230.525	178.129	260.985
A_84_P11579	2.90322	7.13957e-08	ABC transporter C family member 4	AT2G47800	3029.78	3125.8	2626.78	8629.73	8364.23	7972.47
A_84_P579842	2.90176	0.00427833	NAC domain-containing protein 102		69.9579	44.981	65.4271	170.707	193.464	143.992
A_84_P284250	2.90077	4.04993e-05	sugar transporter ERD6-like 18	AT5G27360	195.822	184.118	156.755	481.285	506.803	534.638
A_84_P849984	2.90062	0.000374976	dehydration-responsive protein-like protein	AT3G56080	34.8944	46.4748	40.4661	119.369	107.954	117.487
A_84_P20129	2.89595	0.000221607	protein kinase domain-containing protein	AT2G39110	1063.41	1359.04	945.576	3291.81	2922.59	3261.25
A_84_P787058	2.89445	9.98734e-05	loricrin-related protein	AT5G64552	1909.12	2047.47	1698.89	6257.53	5054.91	4812.6
A_84_P600173	2.89335	3.23144e-05	UDP-glycosyltransferase-like protein	AT5G03490	1309.85	1161.03	1089.63	3565.13	3162.22	3365.58
A_84_P851724	2.89334	0.000198144			158.223	185.753	144.329	516.13	401.092	469.177
A_84_P717435	2.89311	0.00143298			48.4807	61.9732	47.0031	181.351	118.103	150.937
A_84_P838664	2.89297	0.00169263	ABC transporter A family member 5	AT3G47760	313.675	323.611	287.377	1129.99	897.039	658.693
A_84_P854184	2.89166	3.22137e-05	reticulon-like protein B1	AT4G23630	2798.54	2934.83	2480.1	8465.95	7016.42	7838.16
A_84_P846246	2.89071	9.40692e-05			632.201	753.464	619.843	2116.27	1740.04	1830.89
A_84_P18032	2.88831	1.16896e-05	HSP20-like chaperone	AT1G54050	396.285	366.847	320.129	1031.7	1070.97	959.401
A_84_P21970	2.88808	0.000366244	ethylene-responsive transcription factor ERF056	AT2G22200	223.02	234.548	219.716	782.97	574.463	581.883
A_84_P15417	2.88702	4.90531e-06	kinase-like protein	AT2G05940	823.286	817.524	708.157	2299.2	2319.43	2033.08
A_84_P15006	2.87957	0.00435432	transcription factor TRY	AT5G53200	137.374	254.615	182.803	550.468	559.82	468.335
A_84_P211588	2.87938	0.00542302	hypothetical protein	AT4G24110	609.222	388.944	347.772	1536.55	1258.41	961.758
A_84_P808940	2.87703	0.000151977			425.012	540.403	425.537	1355.79	1204.79	1346.99
A_84_P81599	2.87497	9.63833e-05	D-arabinono-1,4-lactone oxidase-like protein	AT2G46750	458.42	577.058	414.013	1394.75	1376.54	1281.42
A_84_P22740	2.8735	0.000135245	ethylene-responsive transcription factor ERF037	AT1G77200	265.331	231.031	231.923	759.895	620.68	676.071
A_84_P809054	2.87208	0.000524132	non-specific lipid-transfer protein 1	AT2G38540	16667.2	12455.6	12900.1	44419.4	37088.9	36406
A_84_P802547	2.87188	0.00261702	photosystem II light harvesting complex protein 2.3	AT3G27690	883.366	1404.97	1169.82	3717.47	3144.85	2780.73
A_84_P17960	2.87099	0.00118846	ferric reduction oxidase 2	AT1G01580	217.454	256.404	196.233	804.801	521.052	583.671
A_84_P17160	2.87092	3.97413e-06	ABC transporter B family member 26	AT1G70610	4928.17	4738.1	4173.23	13926.4	12875.3	12156.5
A_84_P768692	2.86886	0.0248061	myb domain protein 24	AT5G40348	27.9493	38.4237	29.0584	82.8258	152.154	55.2719
A_84_P19777	2.86873	9.22123e-05	HXXXD-type acyl-transferase-like protein	AT5G63560	4352.69	5300.43	3784.55	12651.7	12040.6	12792
A_84_P146548	2.86837	1.98245e-05	putative sucrose-phosphatase 2	AT2G35840	7658.46	7568.63	6046.11	21119.8	18669.3	19829
A_84_P842001	2.86721	0.000149085	hypothetical protein	AT5G55570	2630.59	2184.43	2306.73	6511.85	6596.6	6875.83
A_84_P574017	2.86519	0.000251033	hypothetical protein	AT2G47720	86.7793	110.833	94.808	293.081	284.752	242.951
A_84_P760728	2.86517	3.40771e-05	hypothetical protein	AT3G60990	956.351	858.186	736.413	2412.28	2504.45	2224.39
A_84_P829356	2.86474	0.00100945	glycine-rich protein	AT4G33610	120.759	122.661	76.9341	322.884	261.173	300.335
A_84_P786064	2.86451	9.97491e-06	Acyl-CoA N-acyltransferases-like protein	AT1G72030	727.065	801.247	661.251	2231.73	1995.24	1922.22
A_84_P23517	2.86101	0.000376144	cytochrome P450, family 96, subfamily A, polypeptide 4	AT5G52320	501.236	443.519	325.297	1262.6	1188.91	1066.5
A_84_P12469	2.86014	6.73935e-05	hypothetical protein	AT1G02816	4629.97	4897.6	4021.05	14060.4	11263.5	12734.2
A_84_P567338	2.86003	0.000204475	hypothetical protein	AT5G55570	3540.43	2910.98	3130.29	8651.13	8884.54	9282.55
A_84_P11686	2.85985	0.000271345	phenylalanine ammonia-lyase 4	AT3G10340	3192.4	3880.83	2676.59	9698.37	8093.78	9340.86
A_84_P605175	2.85601	0.000326543	hypothetical protein	AT2G39370	114.714	155.269	103.615	353.991	334.952	342.775
A_84_P18552	2.85529	0.00133363	amino acid transporter 1	AT4G21120	86.1347	122.187	104.287	320.371	311.294	242.18
A_84_P581411	2.85344	6.69795e-06	hypothetical protein	AT4G32295	741.362	756.131	672.537	2210.72	1932.01	1938.59
A_84_P179534	2.85279	0.000163161	50S ribosomal protein-like protein	AT5G16200	946.805	791.682	702.576	2225.52	2160.83	2403.5
A_84_P20802	2.85229	0.000117121	hypothetical protein	AT1G27200	1428.48	1565.17	1191.77	4319.51	3453.76	3917.99
A_84_P846604	2.85199	0.000355899	haloacid dehalogenase-like hydrolase domain-containing protein	AT4G11570	890.61	823.582	735.08	2770.9	2186.12	1951.9
A_84_P15503	2.85162	0.00358236	heat stress transcription factor A-6b	AT3G22830	880.374	1092.55	699.357	3369.67	2176.18	2010.87
A_84_P23500	2.85119	1.43044e-05	nudix hydrolase 2	AT5G47650	635.123	633.523	496.551	1676.58	1584.89	1647.48
A_84_P198054	2.85042	0.000338444	glycine-rich protein	AT4G32920	204.227	183.287	164.095	621.324	470.338	460.175
A_84_P124252	2.8479	0.000245961	calmodulin binding protein 25	AT2G41010	939.632	848.911	680.097	2395.61	2506.22	1972.93
A_84_P821077	2.84705	2.96532e-05	plastid division2 protein	AT2G16070	2523.32	2346.64	2397.69	6920.39	6693.32	6686.64
A_84_P13173	2.846	8.37972e-05	transcription factor MYB44	AT5G67300	11861.8	10979.4	8972.13	32933.8	27424	28192.9
A_84_P20924	2.84586	9.28978e-05	alpha/beta-hydrolase-like protein	AT1G18460	1565.07	1756.55	1470.21	4674.93	3974.94	4739.05
A_84_P14863	2.84448	0.000146743	heat stress transcription factor B-1	AT4G36988	4557.26	5758.2	4212.97	14771.3	12778	12743.4
A_84_P19226	2.84399	0.000109151	hypothetical protein	AT2G48090	653.649	790.666	595.232	2028.95	1723.04	1913.48
A_84_P823943	2.84387	0.000167862	putative plastidic glucose transporter 2	AT1G67300	480.804	505.676	420.507	1542.61	1160.32	1241.91
A_84_P757744	2.84378	0.00036526		AT2G21187	677.734	923.189	683.518	2291.19	1937.63	2094.28
A_84_P795946	2.84222	0.000599898	hypothetical protein	AT5G40690	193.305	232.519	217.136	670.732	636.186	496.427
A_84_P846994	2.83918	0.000795004	nodulin MtN21 /EamA-like transporter protein	AT2G40900	241.282	327.429	224.657	797.697	627.682	766.906
A_84_P87549	2.83913	0.000702886	transcription factor HY5-like protein	AT3G17609	1116.43	841.093	877.547	2356.11	2856.5	2648.82
A_84_P12757	2.83726	0.000755611	pectinesterase	AT3G49220	3917.98	4008.23	3221.27	13086.4	8844.31	9437.07
A_84_P11917	2.83726	0.000279084	Rossmann-fold NAD(P)-binding domain-containing protein	AT4G13180	21761.8	19395.9	19615.5	55768.3	64727.2	49523.2
A_84_P14907	2.83686	1.79449e-05	Polyamine oxidase 1	AT5G13700	136.421	141.714	131.308	415.497	375.666	351.002
A_84_P846277	2.83667	7.50517e-05			107.826	107.68	109.419	328.546	283.271	294.555
A_84_P14701	2.83618	0.000809859	cytochrome p450 78a9	AT3G61880	816.361	608.104	697.856	1875.1	2182.21	1825.94
A_84_P16188	2.83457	2.1536e-06	UDP-N-acetylglucosamine--N-acetylmuramyl-(pentapeptide) pyrophosphoryl-undecaprenol N-acetylglucosamine transferase	AT1G73740	1301.25	1274.05	1139.04	3684.5	3389.45	3255.52
A_84_P60310	2.83331	2.09586e-05	plant intracellular ras group-related LRR 1	AT5G05850	181.317	188.251	150.62	514.304	497.11	432.361
A_84_P765876	2.83313	0.026866		AT4G10507	14.8889	38.9603	22.934	88.2083	55.3759	58.5484
A_84_P209868	2.8321	0.0102975	hypothetical protein	AT2G32130	97.8703	88.3357	99.9299	334.375	330.328	167.962
A_84_P61660	2.83184	0.000246285	basic secretory protein family protein	AT2G15220	333.776	404.3	286.736	1042.3	840.899	947.748
A_84_P19665	2.83099	0.0457666	hypothetical protein		25.6941	52.8445	68.5895	157.016	144.112	88.276
A_84_P90939	2.83096	0.000169532	hypothetical protein	AT5G43400	364.349	433.346	309.088	1150.72	962.072	945.447
A_84_P23668	2.83025	0.0004629	thioredoxin-like 1-1	AT1G08570	1719.25	2155.8	1625.93	5652.42	4324.71	5283.38
A_84_P855563	2.83007	0.00179938	major facilitator protein	AT2G16990	34.8099	45.4093	45.5594	132.848	98.8233	117.54
A_84_P200434	2.82825	4.33406e-05	hypothetical protein	AT4G20170	1104.34	942.61	882.515	2722.18	2786.38	2590.2
A_84_P823870	2.82798	0.000463766	transcription factor HY5-like protein	AT3G17609	1136.45	883.563	953.629	2528.21	2888.81	2803.14
A_84_P752023	2.82569	0.0283828	hypothetical protein	AT1G53620	36.3895	69.4094	84.1582	218.316	149.044	139.33
A_84_P20736	2.82471	0.00281304	homeobox-leucine zipper protein ATHB-53	AT5G66700	218.391	272.91	265.785	910.882	576.67	642.539
A_84_P131666	2.82398	0.0110998	B12D protein	AT3G29970	23.3715	41.7476	20.3873	76.3674	59.6097	93.0289
A_84_P18651	2.82332	0.00273604	putative aldose reductase	AT5G01670	920.073	902.269	808.249	3385.73	1974.09	2135.74
A_84_P835528	2.82293	0.000453339			1630.7	1581.75	1309.51	4567.52	4682.92	3358.18
A_84_P811255	2.8229	3.41173e-06	arabinogalactan protein 12	AT3G13520	54339.4	59513.9	51784.7	156782	149140	152304
A_84_P22313	2.8221	3.65955e-05	haloacid dehalogenase-like hydrolase domain-containing protein	AT4G11570	7689.18	7528.17	6211.99	22015	18401.4	18859.4
A_84_P13189	2.82058	0.0150798	nudix hydrolase 20	AT5G19460	2389.13	2314.81	2089.53	10249.9	5877.3	4069.13
A_84_P14810	2.8196	0.000714832	AFG1-like protein	AT4G30490	2168.74	2032.36	1850.72	7003.82	4740.11	5206.77
A_84_P13900	2.81905	0.000113994	cytochrome P450, family 96, subfamily A, polypeptide 12	AT4G39510	2684.19	3232.01	2826.15	8585.04	7450.65	8117.77
A_84_P249225	2.8127	8.85685e-05	GILT domain-containing protein	AT1G07080	355.428	332.69	287.467	1001.41	802.478	889.777
A_84_P57710	2.81264	4.63118e-06	Acyl-CoA N-acyltransferases-like protein	AT1G72030	5969.18	6628.81	5576.49	17539.6	16116.5	16418.9
A_84_P10384	2.81158	0.00178422	dehydrin COR47	AT1G20440	14433.3	16968	10889.9	43465.4	30703.2	41987.9
A_84_P18119	2.81058	6.5386e-05	long-chain acyl-CoA synthetase	AT1G64400	629.801	532.859	485.293	1483.37	1548.7	1487.89
A_84_P23061	2.8083	5.46185e-05	putative UDP-N-acetylglucosamine--peptide N-acetylglucosaminyltransferase SEC	AT3G04240	3017.54	3009.7	2856.34	9070.4	7464.03	8022.24
A_84_P830637	2.80758	0.000740958	hypothetical protein	AT5G64230	479.113	390.518	491.403	1309.38	1205.91	1218.19
A_84_P309733	2.80389	0.00062145	O-acyltransferase (WSD1-like) family protein	AT5G16350	182.464	137.118	153.43	446.145	396.712	451.952
A_84_P52340	2.79675	0.000752433	acyltransferase-like protein	AT3G26840	329.39	464.341	299.126	1086.15	917.518	949.376
A_84_P16248	2.7967	0.0012503	homeobox-leucine zipper protein ATHB-X	AT1G70920	190.643	262.015	196.001	702.316	596.723	483.081
A_84_P14583	2.79604	0.000230536	lipid-binding serum glycoprotein-like protein	AT3G20270	508.336	437.287	478.996	1302.71	1232.22	1370.64
A_84_P13251	2.79554	0.00169872	S-locus lectin protein kinase-like protein	AT1G61550	149.493	185.707	173.336	504.726	540.706	364.166
A_84_P167943	2.79212	2.62457e-05	ethylene-responsive transcription factor 4	AT3G15210	1936.06	1960.98	1550.31	5452.8	4805.4	4622.13
A_84_P575806	2.78707	2.78072e-05	hypothetical protein	AT3G07380	2926.19	2609.21	2423.24	7338.44	7626.24	6765.78
A_84_P21526	2.78468	0.000144512	nuclear transcription factor Y subunit A-1	AT5G12840	888.563	935.24	870.929	2763.07	2166.64	2467.87
A_84_P563782	2.7836	0.000206952	Ras-related small GTP-binding family protein	AT5G54840	511.068	598.832	463.978	1567.9	1246.75	1481.1
A_84_P12676	2.78209	0.00204056	heat stress transcription factor C-1	AT3G24520	2025.46	2965.17	1951.69	7405.63	5225.18	6166.16
A_84_P805655	2.78209	0.00341353	SRPBCC ligand-binding domain-containing protein	AT4G23680	77.6425	84.2412	44.1976	185.263	165.537	191.881
A_84_P859070	2.78143	0.00326514	5'-nucleotidase	AT4G14930	2244.05	1443.8	1897.59	5654.06	4386.62	5042.38
A_84_P19391	2.78067	0.000373075	purple acid phosphatase 22	AT3G52820	358.69	428.709	301.255	1124.94	867.528	964.785
A_84_P16378	2.77738	0.000103574	phosphatidylinositol-4-phosphate 5-kinase 5	AT2G41210	362.428	357.102	315.496	1071.34	833.773	925.803
A_84_P843921	2.77711	0.000317542	octicosapeptide/Phox/Bem1p domain-containing protein	AT5G09620	79.3085	69.0918	72.1018	224.842	176.213	201.901
A_84_P836887	2.77575	0.00552187	MLO-like protein 12	AT2G39200	208.425	277.096	156.244	688.168	634.8	417.613
A_84_P541865	2.77563	0.00440946	defensin-like protein 246	AT1G60987	21.8024	38.8775	31.1564	81.4552	84.8239	77.2644
A_84_P22630	2.77402	0.000157954	glycosyl transferase family 43 protein	AT5G67230	456.245	515.141	360.04	1332.57	1140.22	1123.83
A_84_P521249	2.77339	8.15377e-05	S-adenosyl-L-methionine-dependent methyltransferase-like protein	AT5G54400	281.131	299.456	254.61	876.55	716.145	688.579
A_84_P552008	2.77316	2.1701e-05	hypothetical protein	AT4G12840	228.499	251.36	211.88	673.918	645.021	564.414
A_84_P843906	2.77172	0.000522732	serine-type endopeptidase inhibitor	AT1G72060	676.005	562.118	547.813	1912.18	1594.12	1374.64
A_84_P820738	2.77046	0.00020956			70.0072	93.8681	69.9342	217.552	206.651	205.489
A_84_P22178	2.76972	0.00233651	F-box/kelch-repeat protein	AT3G27150	741.978	1235.29	752.04	2583.13	2285.19	2345.43
A_84_P13957	2.76962	8.09461e-07	alpha/beta fold hydrolase family protein	AT5G11650	865.953	847.035	717.967	2275.7	2165.23	2146.46
A_84_P819385	2.76896	0.000141998			809.508	741.931	682.701	2314.23	1805.96	1968.94
A_84_P758412	2.76745	4.98493e-05	hypothetical protein	AT2G41342	190.108	200.602	177.318	526.823	562.987	456.822
A_84_P11862	2.76679	0.000288996	SAUR-like auxin-responsive protein	AT3G60690	1567.22	1360.22	1324.34	4314.3	3342.86	3919.39
A_84_P19198	2.76644	0.00613333	translation initiation factor eIF-2 gamma subunit	AT2G18720	53.6939	53.6286	78.5056	200.465	156.87	143.876
A_84_P12571	2.76208	9.40459e-05	BEL1-like homeodomain 1	AT2G35940	1972.7	2062.45	1669.63	5448.68	4559.64	5446.68
A_84_P265820	2.75876	0.000241876	N-terminal-transmembrane-C2 domain type 5.1 protein	AT1G50260	2733.3	2470.93	2558.78	7912.98	6247.43	6938.48
A_84_P20108	2.75852	0.000206227	hypothetical protein	AT2G43018	5167.77	4720.58	4292.6	14592.2	11156.5	12763.8
A_84_P298504	2.75826	0.00086765	hypothetical protein	AT2G24140	91.4523	136.676	90.1245	291.373	285.857	268.3
A_84_P542646	2.75685	0.0146849	class I glutamine amidotransferase domain-containing protein	AT1G15040	260.273	528.379	216.32	964.338	772.967	790.502
A_84_P11777	2.75603	0.000276921	phospholipid-transporting ATPase 10	AT3G25610	867.588	845.526	679.393	2256.99	2418.46	1806.87
A_84_P15484	2.75602	0.000348931	RING-H2 finger protein ATL72	AT3G10912	1324.99	1534.07	1176.12	3943.61	3089.47	3882.95
A_84_P19519	2.75587	0.00118309	TRAM, LAG1 and CLN8 (TLC) lipid-sensing domain containing protein	AT1G21790	479.013	541.304	433.681	1637.34	1057	1285.59
A_84_P760385	2.75442	0.000100979	Gamma-glutamyl phosphate reductase	AT3G55610	2501.68	2745.65	2283.59	7296.08	5988.18	7092.24
A_84_P12218	2.75258	0.00140971	Flotillin-like protein 3	AT5G64870	584.564	550.276	445.302	1649.39	1586.35	1079.3
A_84_P19058	2.75222	7.69919e-05	putative cinnamyl alcohol dehydrogenase 1	AT1G72680	5659.19	5032.6	5277.28	14746.6	13903.1	14447.3
A_84_P19883	2.75059	0.000214699	phosphoenolpyruvate carboxylase kinase 1	AT1G08650	278.537	257.526	228.841	789.524	598.962	682.863
A_84_P16044	2.75053	1.87271e-05	formin-like protein 13	AT5G58160	213.249	211.856	179.553	603.248	516.869	511.768
A_84_P823221	2.75043	0.00446051	protein TIFY 9	AT5G13220	210.481	223.181	170.668	521.049	746.974	405.156
A_84_P17278	2.74841	0.00294835	glutathione S-transferase	AT2G29440	756.212	935.058	616.127	2447.36	2293.24	1523.46
A_84_P184384	2.74781	1.42721e-05	hypothetical protein	AT1G68440	5286.25	6040.82	4689.98	14556	14024.2	14389.2
A_84_P13833	2.7475	1.45209e-05	reticulon-like protein B1	AT4G23630	17166.3	18546.8	15655	49171.3	42862.6	46366.3
A_84_P500668	2.74734	0.00863133	hypothetical protein	AT5G01225	107.123	59.5859	55.4835	221.786	161.034	194.381
A_84_P788202	2.7472	0.000251568	N-terminal-transmembrane-C2 domain type 5.1 protein	AT1G50260	1550.26	1401.04	1381.24	4491.1	3434.9	3811.62
A_84_P15799	2.74657	0.0013992	UDP-glycosyltransferase-like protein	AT4G15490	2932.69	2086.55	2562.11	7471.32	6190.03	6639.84
A_84_P19158	2.74636	0.000167137	strictosidine synthase-like 2	AT2G41290	1543.52	1725.39	1734.22	4429.45	4647.73	4393.05
A_84_P759855	2.74478	0.000476491	cytochrome P450, family 705, subfamily A, polypeptide 19	AT3G20100	341.276	340.628	239.477	897.854	718.715	843.321
A_84_P788959	2.74471	0.000335447	hypothetical protein	AT5G57910	1758.06	2153.75	1515.93	5481.45	4337.73	4718.69
A_84_P791084	2.74456	0.0259933			672.621	604.727	1189.86	2793.98	2078.94	1628.4
A_84_P51580	2.74365	0.000147551	serine-type endopeptidase inhibitor	AT1G72060	298.044	268.084	237.637	814.197	726.014	627.128
A_84_P104156	2.74141	0.000913353	hypothetical protein	AT5G64230	1903.22	1633.94	2049.37	5478.04	4694.68	4826.33
A_84_P120202	2.74127	0.000562926	alpha/beta-hydrolase domain-containing protein	AT2G45600	313.57	333.582	279.714	1026.29	710.861	780.977
A_84_P15450	2.7403	9.49158e-06	heat-shock protein 70T-2	AT2G32120	755.038	822.056	654.749	2152.42	1927.68	1905.28
A_84_P15892	2.73874	3.60351e-05	tyrosine aminotransferase	AT5G36160	8904.63	8161.98	6822.88	22164.5	20211.2	21496.2
A_84_P605694	2.73815	0.0021769	hypothetical protein	AT5G64450	44.4463	57.2605	53.6301	146.279	164.333	110.19
A_84_P810924	2.73762	0.000581441	glyoxalase II 3	AT1G53580	3316.34	4079.13	2897.17	10254.1	7798.68	9505.68
A_84_P50780	2.73652	2.4693e-05	hypothetical protein	AT5G67370	7375.07	7274.15	7253.53	20052.8	19224.8	19554.1
A_84_P21248	2.73531	0.000232531	fatty acyl-CoA reductase 8	AT3G44560	212.898	257.531	227.572	603.223	691.771	578.467
A_84_P15783	2.73397	9.57452e-05	squalene epoxidase 3	AT4G37760	10715.8	9102.11	9003.97	26870.2	24145.1	26149.5
A_84_P15863	2.73244	0.000479966	NAC domain containing protein 87	AT5G18270	3024.6	3209.27	3272.58	9203.57	9302.44	7155.61
A_84_P18010	2.73086	1.2538e-07	putative AMP-binding protein	AT1G77240	70.4343	72.5365	60.483	188.304	180.41	175.119
A_84_P840794	2.72995	7.07119e-05			175.779	183.573	186.469	500.083	480.177	481.93
A_84_P811360	2.72952	0.00707435	isocitrate lyase	AT3G21720	258.079	320.4	412.085	909.922	734.428	980.212
A_84_P14080	2.72596	0.00037491	phosphoinositide phospholipase C 5	AT5G58690	516.165	483.01	393.589	1386.74	1322.71	1024.39
A_84_P801124	2.72024	0.000127546	subtilisin-like protease	AT5G67360	4425.79	3753.24	3917.07	11227.6	10179.2	10833.3
A_84_P14026	2.71906	1.76134e-06	sulfotransferase family protein	AT5G43690	179.29	177.074	152.86	471.49	434.088	450.599
A_84_P140379	2.71704	3.62658e-05	hypothetical protein	AT3G27350	3776.3	4421.9	3574.67	10068	10715.6	10491.1
A_84_P815236	2.71524	0.000470417	thioredoxin-like 1-1	AT1G08570	1572.85	1792.59	1317.78	4719.19	3510.1	4244.54
[truncated: 2,811 more rows]

## Sheet: 1.5X downregulation
Supplemental dataset I. Differentially expressed genes in wild type upon the treatment in the presence and absence of 125 mM NaCl for 12 h.
	(salttreated/untreated)				untreated_WT			salt treated_WT
ProbeName	FoldChange	p-value	GeneName	TAIR Gene Locus ID	Bio I	Bio II	Bio III	Bio I	Bio II	Bio III	(Row data from microarray analysis)
A_84_P843011	437.01	2.87846e-06	CCT motif family protein	AT1G07050	6824.26	6914.63	5644.52	10.9536	15.4742	17.799
A_84_P17881	381.393	2.96837e-05	plant invertase/pectin methylesterase inhibitor domain-containing protein	AT5G62360	19469.5	19786.1	14987.8	32.488	79.4467	38.1168
A_84_P100456	315.092	3.79024e-10	CCT motif family protein	AT1G07050	8623.45	8627.81	7205.8	25.7224	25.5138	24.6859
A_84_P847119	267.024	1.7423e-05	plant invertase/pectin methylesterase inhibitor domain-containing protein	AT5G62360	14946.5	15600.2	11854.3	37.0429	78.8933	46.96
A_84_P816405	162.869	0.000233171	plant invertase/pectin methylesterase inhibitor domain-containing protein	AT5G62360	2911.04	2922.7	2324.15	23.2053	7.28587	25.5915
A_84_P13754	123.079	0.000106762	putative 2-oxoglutarate-dependent dioxygenase	AT3G61400	1194.58	1325.35	966.905	7.73712	16.9233	5.9278
A_84_P802615	99.7447	0.00919204	plant invertase/pectin methylesterase inhibitor domain-containing protein	AT5G62360	974.39	979.331	695.746	4.38166	58.7713	2.45597
A_84_P157735	85.1409	2.75113e-05	hypothetical protein	AT3G51400	2255.31	1815.98	1738.51	15.7367	29.7189	23.3193
A_84_P562254	59.1556	2.88301e-06	hypothetical protein	AT1G66060	285.241	243.299	243.568	4.07275	5.1152	3.70525
A_84_P10158	54.6747	2.18919e-06	thioredoxin-like 3-1	AT5G06690	6795.81	7553.31	5853.75	115.156	107.274	140.687
A_84_P174151	47.7505	3.53285e-06	abscisic acid receptor PYL6	AT2G40330	4114.86	3810.75	3523.1	67.9461	94.5811	74.6399
A_84_P297344	46.3954	1.46341e-07	DNAJ heat shock N-terminal domain-containing protein	AT5G23240	21004.8	21657.7	16255.3	435.219	400.539	401.542
A_84_P23341	45.9992	0.000109635	SAUR-like auxin-responsive protein	AT4G34790	389.491	532.274	400.553	6.02306	10.6195	12.6096
A_84_P11816	37.9136	0.00034303	hypothetical protein	AT3G50120	248.19	248.557	191.162	3.93932	4.86968	10.6631
A_84_P15312	36.4294	4.03718e-05	RING-H2 finger protein ATL10	AT1G49220	179	226.893	175.823	4.02353	5.00864	6.92867
A_84_P851588	36.3899	0.000141045			523.686	602.776	454.882	10.77	11.6047	22.5379
A_84_P73884	36.1135	0.00146305	cytochrome P450, family 712, subfamily A, polypeptide 2	AT5G06905	182.845	711.563	221.578	12.9372	5.91461	7.5619
A_84_P21826	35.2391	9.76465e-05	plant invertase/pectin methylesterase inhibitor domain-containing protein	AT1G10770	212.842	258.32	179.302	3.96548	7.28917	7.36772
A_84_P188764	33.9713	1.12565e-07	Chaperonin-like RbcX protein	AT4G04330	12431.5	12358.5	10259.7	332.148	324.853	352.252
A_84_P827080	33.8995	1.22422e-07			3405.84	3557.2	2986.39	98.9321	88.9427	99.7772
A_84_P795552	33.7495	0.00282828			414.406	154.539	308.851	4.61634	5.79046	18.1963
A_84_P23144	32.5794	1.30881e-05	major facilitator protein	AT3G45700	855.063	1172.48	716.965	25.0047	25.5219	30.7906
A_84_P132345	29.9757	1.22094e-05	tetratricopeptide repeat domain-containing protein-like protein	AT4G32340	5745.02	5054.67	4265.06	132.604	185.917	176.322
A_84_P18926	29.3984	0.00155924	HXXXD-type acyl-transferase-like protein	AT1G24420	126.631	348.919	109.511	3.8794	4.82509	9.61749
A_84_P289354	29.0247	6.45225e-07	maternal effect embryo arrest 14 protein	AT2G15890	18444.3	21131.8	15539.4	667.886	628.807	557.559
A_84_P526212	29.024	3.99641e-05	hypothetical protein	AT3G46880	276.478	233.972	265.477	11.7202	6.76373	8.37603
A_84_P185784	28.8435	9.33174e-08	acid phosphatase class IIIB protein	AT2G39920	3839.42	3462.71	3104.22	119.551	119.523	113.78
A_84_P16258	27.3247	3.69188e-07	RING-H2 finger protein ATL78	AT1G49230	2182.92	2332.68	2003.98	73.2173	84.9284	76.0385
A_84_P813469	26.9992	9.18975e-07	maternal effect embryo arrest 14 protein	AT2G15890	12625.2	13592.6	10167.5	480.883	451.049	386.383
A_84_P13572	25.6043	7.26343e-06	aldose 1-epimerase domain-containing protein	AT3G01260	3125.45	4017.62	2787	111.397	128.308	137.891
A_84_P843797	25.5013	6.84431e-06	aldose 1-epimerase domain-containing protein	AT3G01260	1637.73	2081.83	1543.1	61.5168	63.4389	76.8472
A_84_P813465	25.4787	1.54801e-06	maternal effect embryo arrest 14 protein	AT2G15890	35942.7	41165.4	29691.8	1462.16	1436.47	1195.47
A_84_P14663	23.9487	0.00181127	cytochrome P450, family 76, subfamily G, polypeptide 1	AT3G52970	83.906	352.247	118.32	7.05104	7.08768	4.81588
A_84_P555156	23.1616	0.00192313	SLAC1 homologue 1	AT1G62280	129.483	324.413	204.407	4.54426	10.6639	13.4805
A_84_P260410	22.3099	1.85594e-05	SOUL heme-binding-like protein	AT1G78450	1319.04	1766.82	1201.67	59.8006	54.4176	73.2626
A_84_P789861	22.2655	0.000253029	protein RAD-like 3	AT4G36570	2111.94	2688.16	2609.98	69.8632	132.726	136.854
A_84_P763492	22.0685	9.64193e-05	bifunctional inhibitor/lipid-transfer protein/seed storage 2S albumin-like protein	AT4G12510	2788.19	3195.71	2504.77	92.569	176.675	120.028
A_84_P740197	21.7476	0.000656358		AT1G69572	168.986	167.685	137.149	13.2183	6.43428	4.19958
A_84_P513281	21.4928	5.94705e-06	hypothetical protein	AT5G62330	253.115	284.56	272.925	10.9595	12.5882	13.5671
A_84_P732491	21.117	1.05369e-07	hypothetical protein	AT5G03995	1895.63	2110.44	1620.63	88.7045	86.3294	84.9944
A_84_P15691	21.0263	0.000617169	putative cysteine-rich receptor-like protein kinase 30	AT4G11460	822.494	628.98	641.367	18.1786	43.4294	42.739
A_84_P118712	20.8977	7.458e-07	chaperone DnaJ-domain containing protein	AT1G56300	6376.07	5553.68	5234.23	292.26	266.199	246.772
A_84_P788885	20.6197	1.67085e-06	chaperone DnaJ-domain containing protein	AT1G56300	24978.4	20977.9	20168	1128.55	1075.54	938.794
A_84_P21661	20.6167	3.00235e-07	ethylene-responsive transcription factor ERF107	AT5G61590	13192.3	14655.4	12553.5	700.099	601.989	621.236
A_84_P23126	20.5161	0.000382491	putative long-chain-alcohol O-fatty-acyltransferase 10	AT1G34490	172.923	190.731	155.479	8.87451	5.03743	12.5572
A_84_P862707	19.7347	1.94541e-06			9446.56	9478.07	9610.52	444.692	514.969	462.16
A_84_P13706	19.3705	4.49304e-05	hypothetical protein	AT3G50140	237.906	204.991	170.277	8.0457	12.714	10.5586
A_84_P805958	18.9417	4.17333e-06	glycine-rich RNA-binding protein 7	AT2G21660	46872.1	44947.1	40503.3	2136.98	2694.55	2061.33
A_84_P127561	18.8316	9.80389e-05	monothiol glutaredoxin-S4	AT4G15680	2455.25	1867.54	1998.11	105.888	84.4999	144.945
A_84_P11909	18.5849	8.26952e-05	disease resistance-responsive, dirigent domain-containing protein	AT4G11210	120.136	186.33	108.153	6.32878	6.47013	8.70688
A_84_P10923	17.6531	2.25806e-06	putative adenine nucleotide alpha hydrolase domain-containing universal stress protein	AT3G62550	68374.2	71851.5	54041.1	3502.71	3338.88	3900.88
A_84_P178304	17.6168	2.95023e-05	monothiol glutaredoxin-S5	AT4G15690	3557.01	3101.11	3031.12	167	154.048	224.717
A_84_P559351	17.5903	0.0003939	bifunctional inhibitor/lipid-transfer protein/seed storage 2S albumin-like protein	AT5G55460	359.532	567.528	625.56	20.7912	30.5414	34.9129
A_84_P802485	17.0644	1.35166e-05			115103	106944	93315.2	5035.66	7003.73	6196.11
A_84_P17171	17.043	0.000119579	RAD-like 5 protein	AT1G19510	226.893	382.535	267.582	21.3217	13.6654	15.2212
A_84_P809616	16.782	2.08134e-05			127740	117431	102166	5472.43	7636.55	7334.81
A_84_P15628	16.7517	0.0097486	beta-1,3-glucanase 3	AT3G57240	158.587	557.948	236.568	27.1882	6.05592	25.5661
A_84_P824075	16.4984	0.000160817	bifunctional inhibitor/lipid-transfer protein/seed storage 2S albumin-like protein	AT4G12510	28543.3	32124.5	25592.3	1304.7	2506.89	1510.28
A_84_P801096	16.4206	2.24678e-05	protease inhibitor/seed storage/lipid transfer protein (LTP) family protein	AT2G45180	141990	132030	115747	6260.97	8986.15	8234.48
A_84_P799279	16.3329	0.0331867	pathogen and circadian controlled 1	AT3G22231	276.037	2532.22	2273.78	97.0564	27.937	127.177
A_84_P586578	16.3035	0.0316544	pathogen and circadian controlled 1	AT3G22231	660.968	6008.51	5179.39	235.532	66.5958	286.068
A_84_P812905	16.2427	0.0309303	pathogen and circadian controlled 1	AT3G22231	388.923	3394.22	3158.25	130.925	40.7205	172.513
A_84_P809597	16.2349	1.84569e-05	protease inhibitor/seed storage/lipid transfer protein (LTP) family protein	AT2G45180	159045	145864	131181	7183.99	10021.4	9338.49
A_84_P17063	16.1449	4.51318e-05	purine permease 4	AT1G30840	2142.82	2478.27	1843.88	161.175	99.2613	137.487
A_84_P10372	16.073	0.000120055	cytokinin trans-hydroxylase	AT5G38450	203.797	190.009	161.536	8.65056	15.86	10.3797
A_84_P10080	15.6703	0.000172896	cytidine/deoxycytidylate deaminase-like protein	AT4G29610	763.779	544.836	535.149	54.4602	29.5578	33.9867
A_84_P16289	15.6249	1.30473e-05	cation/H(+) antiporter 16	AT1G64170	1866.21	1413.79	1450.8	90.6439	98.5545	106.185
A_84_P10159	15.5888	0.00114837	cytochrome P450, family 93, subfamily D, polypeptide 1	AT5G06900	369.102	929.513	393.205	45.8917	31.8635	23.0218
A_84_P11392	15.582	4.68713e-05	cytokinin trans-hydroxylase	AT1G67110	328.147	305.463	256.695	15.6051	24.4409	16.8565
A_84_P819992	15.4683	6.09611e-06	tetratricopeptide repeat domain-containing protein-like protein	AT4G32340	12185.5	11703	9696.15	677.513	643.445	810.161
A_84_P756276	15.4457	1.6655e-06	glycine-rich RNA-binding protein 7	AT2G21660	99461.4	98266.5	89917.4	5746.74	6852.73	5725.01
A_84_P759796	15.1243	0.000645297	receptor protein kinase-like protein	AT3G46270	125.189	140.56	113.139	5.31623	7.72578	13.2448
A_84_P11749	14.939	9.10679e-05	cytochrome P450 71B24	AT3G26230	157.838	102.49	127.529	9.70293	8.98621	6.70867
A_84_P787572	14.9231	0.000692494	monothiol glutaredoxin-S5	AT4G15690	225.507	188.313	190.938	18.7583	7.59511	16.1886
A_84_P18292	14.8518	6.05481e-06	putative leucine-rich repeat protein kinase	AT2G28970	364.819	432.037	287.34	24.3278	21.9049	24.5242
A_84_P860726	14.7235	0.0259582			596.976	4831.36	4405.9	194.09	80.0065	242.372
A_84_P612892	14.7029	6.37649e-07	hypothetical protein	AT1G17665	1021.45	905.965	786.808	63.5202	59.6474	57.1574
A_84_P81739	14.6702	1.67257e-06	bifunctional inhibitor/lipid-transfer protein/seed storage 2S albumin-like protein	AT5G46900	608.802	604.118	547.138	35.6975	41.1691	40.9973
A_84_P211628	14.4827	2.74563e-06	hypothetical protein	AT2G40080	26400.2	26534	20469.4	1708.59	1806.92	1445.33
A_84_P812910	14.4166	0.0344698	hypothetical protein	AT3G22235	76.615	685.737	592.412	30.9156	8.9605	35.4471
A_84_P13332	14.4133	2.6146e-07	putative peptide/nitrate transporter	AT1G22570	3164.88	2975.93	2660.71	199.196	211.836	187.494
A_84_P15583	14.2729	3.04998e-06	alpha-glucan phosphorylase isozyme H	AT3G46970	37919.6	32269.6	26941.8	2173.92	2200.73	2240.39
A_84_P272390	14.2373	2.84157e-05	protease inhibitor/seed storage/lipid transfer protein (LTP) family protein	AT2G45180	218551	209013	179390	11216.4	16315.3	14668.3
A_84_P852577	14.1865	2.80616e-06			16814.4	16004.9	13338.4	1154.69	1130.15	910.744
A_84_P15043	14.124	5.47001e-05	plant invertase/pectin methylesterase inhibitor domain-containing protein	AT5G62340	5241.07	6610.01	5268.58	403.606	313.861	483.427
A_84_P21994	13.7029	9.61767e-05	pectinesterase 12	AT2G26440	8898.05	6987.25	6721.98	435.015	705.628	500.225
A_84_P15769	13.6746	1.71439e-05	putative pathogenesis-related protein	AT4G33730	641.235	869.435	590.321	56.6054	44.5084	48.2927
A_84_P847330	13.6374	2.53446e-06	alpha-glucan phosphorylase isozyme H	AT3G46970	1158.44	1007.79	846.792	70.6048	70.1522	74.3923
A_84_P96276	13.6256	3.30598e-07	two-component response regulator-like APRR3	AT5G60100	4553.75	4941.85	3724.96	327.889	316.35	301.996
A_84_P92139	13.6062	0.000718257	hypothetical protein	AT4G37700	563.256	891.248	335.066	44.5817	30.2583	46.7959
A_84_P10039	13.3391	1.10906e-05	hypothetical protein	AT1G27020	16377.1	17496.2	11352.1	1040.3	1140.69	1091.78
A_84_P857139	13.3385	7.15339e-07			4961.69	4846.43	4292.63	330.531	377.29	329.72
A_84_P594753	13.2499	1.87196e-06	defensin-like protein 96	AT4G22230	3675.16	4379.29	3199.09	273.739	292.466	261.359
A_84_P149018	13.2493	0.00573206	protein RAD-like 1	AT4G39250	66.3641	142.221	121.091	5.29671	5.10039	17.1951
A_84_P19000	13.1277	1.70999e-07	phosphoglucomutase-like protein	AT1G70820	26210	28079.7	22922.8	1877.76	1909.06	1966.46
A_84_P809730	13.1104	0.000653372	gibberellin-regulated protein	AT5G14920	470.838	383.81	332.842	21.8955	48.8253	23.6026
A_84_P267160	13.0716	0.000286365	bifunctional inhibitor/lipid-transfer protein/seed storage 2S albumin-like protein	AT5G46890	449.663	495.782	406.716	34.6597	48.9556	22.6172
A_84_P860087	13.0044	3.28037e-05	hypothetical protein	AT1G27020	14721.1	16758.5	9612.29	1013.61	1057.37	951.079
A_84_P131456	12.7484	1.94739e-05	gibberellin-regulated protein	AT5G14920	31260.1	25614.7	21852.7	1759.34	2109.15	2151.49
A_84_P164883	12.7106	3.20945e-05	cold regulated protein 27	AT5G42900	5329.57	4387.83	3902.92	425.013	349.787	282.622
A_84_P13336	12.6313	0.024931	2-oxoglutarate (2OG) and Fe(II)-dependent oxygenase-like protein	AT1G15540	115.224	590.269	132.927	24.181	31.4505	5.57623
A_84_P87299	12.6202	0.00287329	Vacuolar calcium-binding protein-like protein	AT3G59370	211.256	282.162	206.922	10.1988	36.6816	15.5062
A_84_P541541	12.5476	5.29812e-06	hypothetical protein	AT5G20640	316.929	347.855	291.911	25.3664	21.9488	27.6589
A_84_P758225	12.5271	5.85552e-06	hypothetical protein	AT2G36053	105.817	104.635	93.3829	9.50183	7.18979	7.27788
A_84_P833267	12.394	1.09421e-06	phenazine biosynthesis PhzC/PhzF family protein	AT4G02850	547.392	600.128	451.951	44.2577	39.2073	42.4842
A_84_P764586	12.1131	2.81851e-05	bifunctional inhibitor/lipid-transfer protein/seed storage 2S albumin-like protein	AT4G22666	1968.46	2377.04	1685.84	136.521	170.531	180.216
A_84_P79415	12.0959	1.80378e-05	transcription factor bHLH64	AT2G18300	2986.36	3455.53	2874.85	215.104	292.779	251.62
A_84_P23342	11.7618	0.000136422	major facilitator family protein	AT4G34950	26317.5	18837.9	19219	1425.19	2237.58	1735.88
A_84_P11714	11.5718	0.000791577	TIR-NBS class disease resistance protein	AT3G04210	2571.36	3187.38	2438.25	140.067	292.63	297.439
A_84_P22080	11.5428	0.000180199	arabinogalactan protein 30	AT2G33790	7525.89	6546.43	7179.02	484.999	553.305	810.156
A_84_P869688	11.4655	0.000203206	arabinogalactan protein 30	AT2G33790	20484.5	18102.3	19130.3	1314.46	1497.75	2259.96
A_84_P10756	11.2025	0.000672951	protein kinase domain-containing protein	AT3G07070	141.556	190.443	124.437	9.01456	12.9348	19.3454
A_84_P17451	11.1994	0.00102027	hypothetical protein	AT3G28320	74.6102	111.48	73.6122	4.9348	11.7748	7.09109
A_84_P244235	11.1819	4.53205e-06	transcription factor jumonji (jmjC) domain-containing protein	AT3G20810	8600.41	7869.61	6759.6	781.91	650.414	608.242
A_84_P857102	11.0702	5.05489e-05			1218.1	1774.95	1121.85	109.083	118.886	130.326
A_84_P11428	10.881	1.07724e-05	ribonuclease T2	AT1G14220	1200.2	1502.76	1325.63	130.077	109.231	123.478
A_84_P12457	10.7971	0.00045573	sulfotransferase 4B	AT1G13420	1350.35	1679.89	1012.18	165.898	82.0812	126.638
A_84_P838738	10.6531	0.000324164	aspartic proteinase-like protein 2	AT1G65240	325.403	656.15	380.38	36.6241	43.0436	40.2834
A_84_P809606	10.6296	4.77299e-05	protease inhibitor/seed storage/lipid transfer protein (LTP) family protein	AT2G45180	326879	313753	279726	22674.2	33161.9	30030.8
A_84_P262420	10.4683	1.05251e-06	receptor like protein 26	AT2G33050	291.575	262.927	260.76	25.9085	24.751	25.6887
A_84_P764469	10.433	0.00134067	Fe(2+) transport protein 1	AT4G19690	196.451	194.979	237.546	11.7276	24.402	26.4671
A_84_P13082	10.4235	0.000236167	HAD superfamily, subfamily IIIB acid phosphatase	AT5G44020	23262.1	23757.7	19536.2	1472.85	2601.28	2352.27
A_84_P21085	10.4027	8.68221e-06	serine carboxypeptidase-like 13	AT2G22980	6083	7929.2	5752.29	607.731	594.292	645.084
A_84_P17808	10.3496	0.000338275	putative 2-oxoglutarate-dependent dioxygenase	AT5G43440	639.239	361.147	587.338	49.9939	47.6577	48.5285
A_84_P69244	10.3185	2.42147e-05	cytochrome P450 76C1	AT2G45560	865.547	720.245	721.089	64.3446	73.2705	82.0457
A_84_P17253	10.2528	0.000828383	fasciclin-like arabinogalactan protein 6	AT2G20520	565.323	842.924	407.959	66.2751	37.7814	68.097
A_84_P93839	10.2486	3.54929e-05	SOUL heme-binding protein	AT1G78460	3216.96	3006.94	2756.7	234.565	320.941	311.075
A_84_P763975	10.2463	0.000225406	cytochrome P450, family 71, subfamily A, polypeptide 27	AT4G20240	406.716	672.218	433.553	38.4717	56.2522	48.1336
A_84_P561544	10.1842	4.21074e-06	cytochrome P450 76C1	AT2G45560	9074.95	7873.73	7625.07	735.772	829.699	798.743
A_84_P22420	10.1835	0.000285509	HXXXD-type acyl-transferase family protein	AT4G15390	2514.57	4066.51	2236.59	319.721	214.316	298.77
A_84_P555590	10.1535	1.10696e-05	defensin-like protein 98	AT4G22212	13722.7	17276.7	11550.2	1458.97	1268.07	1336.69
A_84_P23783	10.1337	0.00181737	putative 2-oxoglutarate-dependent dioxygenase	AT1G52820	3378.85	8245.37	3164.09	471.201	328.732	516.964
A_84_P22943	10.1276	0.000787457	cytochrome P450, family 712, subfamily A, polypeptide 1	AT2G42250	4313.76	9386.33	4234.78	607.219	450.388	570.567
A_84_P526863	10.1209	0.000964889	auxin-responsive protein IAA32	AT2G01200	116.133	109.114	93.2532	16.4134	6.40647	10.2471
A_84_P855906	10.089	1.34398e-05			370.294	358.265	324.676	30.0493	34.122	38.6692
A_84_P542830	10.0883	1.87599e-05	hypothetical protein	AT2G03310	2491.39	2393.99	2218.76	195.316	252.675	246.888
A_84_P278800	10.0265	5.32738e-05	monothiol glutaredoxin-S3	AT4G15700	2160.31	1816.11	1771.28	195.396	152.356	218.927
A_84_P10136	10.0086	8.98917e-05	putative polyol transporter 6	AT4G36670	4164.27	2897.52	2835.12	362.607	343.148	259.229
A_84_P223919	9.99382	1.53328e-06	Tim17/Tim22/Tim23 pre-protein translocase of the mitochondrial outer membrane domain-containing protein	AT4G26670	12691.2	13020.4	11452	1130.26	1310.98	1209.54
A_84_P503493	9.92017	3.41552e-07	hypothetical protein	AT5G49015	5647.15	5248.91	4838.88	511.765	518.116	523.806
A_84_P513046	9.88483	2.83355e-05	metacaspase 2	AT4G25110	514.197	614.194	467.728	54.0518	44.4099	60.23
A_84_P854498	9.88373	0.000218397	HAD superfamily, subfamily IIIB acid phosphatase	AT5G44020	9607.01	10267.5	8448.95	671.253	1086.56	1118.75
A_84_P819872	9.87128	3.2289e-08	Tim17/Tim22/Tim23 pre-protein translocase of the mitochondrial outer membrane domain-containing protein	AT4G26670	10294.1	10459.8	9013.33	973.066	1013.57	967.083
A_84_P20643	9.8495	2.17922e-05	disease resistance-responsive, dirigent domain-containing protein	AT5G42500	167.073	204.606	145.391	14.939	18.1399	18.1444
A_84_P21901	9.83025	0.000211439	monothiol glutaredoxin-S11	AT1G06830	2657.45	2038	2540.34	194.192	305.928	230.461
A_84_P24067	9.74518	0.000235285	leucine-rich repeat protein kinase-like protein	AT3G21340	423.459	512.181	364.295	35.1288	60.4488	38.0057
A_84_P811729	9.69584	2.05122e-05	dormancy/auxin associated protein	AT2G33830	8630.02	10841.9	7194.74	1008.2	808.314	856.702
A_84_P12394	9.65189	0.00152231	major latex-related protein	AT1G14960	3353.42	7212.06	2824.07	568.354	350.97	359.98
A_84_P607208	9.64255	0.000121339	defensin-like protein 100	AT4G22217	382.786	599.55	396.551	50.4995	50.8698	37.3542
A_84_P11794	9.59035	0.00113563	sulfotransferase family protein	AT3G45080	1684.09	2234.68	1291.25	259.469	109.692	182.981
A_84_P16664	9.5565	5.51133e-05	alcohol dehydrogenase-like 5	AT4G22110	106.814	159.431	102.944	12.0385	13.6894	11.522
A_84_P811724	9.54684	6.61253e-05	dormancy/auxin associated protein	AT2G33830	9187.61	11717	7918.79	1149.29	794.255	1014.59
A_84_P591780	9.43201	4.6263e-05	Ran BP2/NZF zinc finger-like protein	AT2G26695	1013.72	1325.71	1030.62	143.287	102.336	106.413
A_84_P814048	9.38631	0.00029827	HXXXD-type acyl-transferase family protein	AT4G15390	396.948	607.951	342.894	53.7417	35.1382	50.0921
A_84_P811737	9.35669	6.61482e-05	dormancy/auxin associated protein	AT2G33830	69517.9	88359.3	61325.4	8984.8	6149.52	7867.81
A_84_P806966	9.35477	0.000507732	expansin A8	AT2G40610	2040.04	3472.35	3073.54	244.563	372.831	275.729
A_84_P22062	9.33962	2.27095e-05	endonuclease/exonuclease/phosphatase domain-containing protein	AT2G01900	176.666	240.867	160.583	20.2243	18.8368	20.8134
A_84_P11609	9.32193	3.1591e-05			717.574	624.127	663.023	64.068	66.7409	81.04
A_84_P10802	9.28885	2.42607e-05	TRAF-like family protein	AT3G20380	1227.56	1578.11	1117.31	132.326	157.199	122.731
A_84_P105626	9.26729	2.80443e-08	GNS1/SUR4 membrane-like protein	AT3G06460	1747.36	1837.74	1605.3	189.365	186.427	173.436
A_84_P21818	9.2619	0.000187673	aspartic proteinase-like protein 2	AT1G65240	735.552	1314.27	830.203	94.2289	97.1378	104.326
A_84_P854824	9.23738	1.04749e-05			2562.05	2623.01	2256.2	232.867	300.274	260.06
A_84_P277420	9.2168	3.33063e-05	peroxidase 1/2	AT1G05240	4714.32	6278.53	4076.51	522.157	487.034	572.857
A_84_P11569	9.19904	0.000421241	expansin A8	AT2G40610	2184.73	3664.64	2970.07	252.623	391.903	291.675
A_84_P16503	9.13793	0.000915488	peroxidase 8	AT1G34510	184.534	272.943	112.166	19.4879	15.3108	23.4576
A_84_P571542	9.11291	1.94271e-07	Gamma interferon responsive lysosomal thiol (GILT) reductase family protein	AT4G12900	3480.43	3756.74	2967.67	363.351	371.039	359.52
A_84_P13568	9.08469	6.22571e-05	dormancy/auxin associated protein	AT2G33830	32054.4	40023.8	26743.1	4165.96	2907.6	3571.25
A_84_P197484	9.06503	5.70479e-05	abscisic acid receptor PYL4	AT2G38310	8714.35	8558.94	7710.67	741.634	1103.65	891.659
A_84_P14454	9.03532	0.00014279	peroxidase 24	AT2G39040	1146.28	1185.8	993.616	97.0047	114.235	156.2
A_84_P53340	8.93115	1.0801e-05	monothiol glutaredoxin-S7	AT4G15670	622.87	506.472	529.24	59.241	58.8379	63.5603
A_84_P288500	8.84517	0.00110143	protein banquo 3	AT3G47710	145.801	163.206	136.13	17.013	10.4547	24.8784
A_84_P210868	8.834	6.27631e-07	cAMP-regulated phosphoprotein 19-related protein	AT4G16146	11844	11418.7	9281.01	1197.42	1246.61	1153.03
A_84_P846807	8.78276	1.30019e-05	tubulin beta-5 chain	AT1G20010	207.737	198.783	182.914	19.2307	24.5263	22.346
A_84_P838362	8.76358	0.000624348	transcription factor bHLH129	AT2G43140	184.952	146.802	147.733	13.4187	26.6448	15.7573
A_84_P289644	8.75441	1.35186e-05	hypothetical protein	AT1G75190	2361.41	3079.6	2603.95	295.831	318.073	283.549
A_84_P811178	8.75326	7.31302e-07	cAMP-regulated phosphoprotein 19-related protein	AT4G16146	3468.69	3208.73	2762.83	366.92	361.607	326.674
A_84_P860334	8.70649	5.46061e-05	dormancy/auxin associated protein	AT2G33830	97185.5	119559	81714.6	13076.4	9227.66	11270.8
A_84_P150068	8.70496	8.42736e-05	transcription factor bHLH129	AT2G43140	656.318	559.338	582.361	56.3475	82.7848	65.6806
A_84_P168133	8.63706	4.0658e-05	endoglucanase 3	AT1G22880	219.773	218.495	241.892	27.6522	28.5976	21.5506
A_84_P13815	8.5421	1.32996e-05	aquaporin NIP1-1	AT4G19030	2697.65	3280.24	2642.8	334.108	369.991	286.922
A_84_P106016	8.53238	0.000743814	S-adenosyl-L-methionine-dependent methyltransferase domain-containing protein	AT1G15125	106.776	120.931	102.39	19.0008	8.41176	12.5887
A_84_P819063	8.51343	1.27402e-06	protein phytoclock 1	AT3G46640	12678.2	11725.6	10168.8	1273.63	1385.3	1312.63
A_84_P281300	8.4846	3.05273e-07	protein phytoclock 1	AT3G46640	4841.54	4630.6	4099.13	509.687	528.995	527.526
A_84_P859103	8.46483	3.09377e-06			158728	160046	136887	16503.2	19556.5	16793.1
A_84_P13573	8.4582	3.26589e-06	zinc finger protein CONSTANS-LIKE 9	AT3G07650	1451.84	1453.17	1358.59	157.954	183.028	154.89
A_84_P23218	8.43222	6.21412e-05	monothiol glutaredoxin-S6	AT3G62930	1420.41	1311.78	1366.59	183.175	128.001	171.234
A_84_P243495	8.28493	0.000118977	monothiol glutaredoxin-S8	AT4G15660	1048.77	836.876	794.918	86.8619	105.931	126.046
A_84_P230529	8.19458	1.93683e-05	fructose-bisphosphate aldolase, class I	AT4G26530	45777.7	62875.8	45962.2	6072.57	5990.11	6247.87
A_84_P16821	8.14968	1.15002e-05	two-component response regulator-like APRR5	AT5G24470	5768.39	5272.9	5408.79	698.264	718.685	572.54
A_84_P14146	8.14395	1.93383e-05	chitinase-like protein	AT1G56680	1683.26	1940.42	1779.26	231.276	188.826	232.9
A_84_P24105	8.11669	4.11273e-05	O-acyltransferase (WSD1-like) family protein	AT3G49190	638.522	665.283	690.523	75.3884	95.4183	72.089
A_84_P795531	8.08537	1.3014e-06	putative guanine nucleotide exchange factor eIF-2B delta subunit	AT1G48970	1674.42	1908.64	1497.33	206.167	196.877	210.851
A_84_P15168	8.06561	5.83675e-05	zinc transporter 5	AT1G05300	3511.86	2723.51	2994.3	427.373	387.72	311.39
A_84_P579344	7.97618	0.00107833	hypothetical protein	AT2G44220	281.249	448.193	272.781	31.1794	35.284	58.2265
A_84_P96556	7.96028	0.00138624	glyoxal oxidase-related protein	AT1G19900	1409.33	1486.93	1059.71	208.544	96.5885	206.617
A_84_P210848	7.94583	4.07855e-06	hypothetical protein	AT5G22930	563.102	548.144	534.956	69.1357	73.8501	60.9412
A_84_P838448	7.91886	2.24534e-05	pectinesterase 3	AT3G14310	5115.61	5102.7	3901.49	518.539	666.242	561.187
A_84_P22064	7.87007	8.46438e-05		AT2G16230	151.032	176.271	186.097	20.6885	19.1092	24.3033
A_84_P18239	7.83358	0.000895416	pollen Ole e 1 allergen and extensin family protein	AT2G34700	141.033	182.786	144.67	30.5314	14.1427	16.9849
A_84_P751260	7.83138	4.68462e-05			48018.2	34737.6	35677.2	4629.58	4926.21	5135.8
A_84_P238905	7.81652	0.00027326	serine carboxypeptidase-like 1	AT5G36180	764.072	1157.89	643.111	128.679	89.9843	97.2642
A_84_P20232	7.81015	3.05699e-05	pectinesterase 3	AT3G14310	61633.2	69591.4	52959.5	6572.59	8493.94	8073.68
A_84_P14796	7.75799	3.32219e-06	protochlorophyllide reductase B	AT4G27440	38122.2	46036.7	37011.6	4971.51	5094.48	5192.37
A_84_P823257	7.7483	6.04705e-06	defensin-like protein 95	AT4G22235	8090.41	9862.6	7018.41	1066.63	1011.65	1054.68
A_84_P17423	7.73001	0.000413899	putative polygalacturonase / pectinase	AT3G26610	383.938	607.117	413.816	50.1634	76.9561	51.139
A_84_P17344	7.72533	0.000313246	1-aminocyclopropane-1-carboxylate synthase	AT2G22810	112.594	180.314	150.878	15.7952	21.6998	18.3241
A_84_P809332	7.71308	1.3634e-06	protochlorophyllide reductase B	AT4G27440	2314.5	2648.9	2148.8	298.668	292.417	310.759
A_84_P23180	7.68493	4.05666e-05	hsp70-interacting protein	AT3G53800	3895.68	4588.63	4156.41	615.094	452.311	556.249
A_84_P851226	7.67051	3.82778e-07	protein phytoclock 1	AT3G46640	2207.21	2182.4	2026.31	277.098	286.913	257.163
A_84_P20482	7.63818	2.48646e-05	cytokinin dehydrogenase 4	AT4G29740	393.02	438.326	376.515	61.6344	51.6857	43.193
A_84_P22042	7.59183	1.45926e-05	fatty acid hydroxylase domain containing CER1-like protein	AT2G37700	624.393	677.777	693.253	92.5403	79.293	86.38
A_84_P809330	7.53523	5.88952e-06	protochlorophyllide reductase B	AT4G27440	2075.59	2407.4	2149.99	273.736	306.741	282.692
A_84_P11493	7.50427	5.9363e-07	adagio protein 3	AT1G68050	6237.7	5727.67	5274.99	766.538	775.484	709.208
A_84_P535431	7.48392	0.00360747	O-acyltransferase (WSD1-like) family protein	AT5G53380	124.919	166.968	124.53	28.9903	9.72381	20.7798
A_84_P11811	7.43528	2.86075e-06	heavy metal transport/detoxification domain-containing protein	AT3G48970	1562.37	1672.28	1318.69	186.769	206.697	205.252
A_84_P22853	7.43424	7.71395e-06	AMP-dependent synthetase and ligase family protein	AT1G75960	1061.86	1317.98	943.54	146.301	151.648	136.938
A_84_P843702	7.42044	0.00357663	cytochrome P450, family 712, subfamily A, polypeptide 1	AT2G42250	198.573	410.838	180.102	41.6862	20.4157	39.9434
A_84_P819124	7.39775	2.6537e-05			1175.92	1577.76	1127.65	172.227	158.203	179.292
A_84_P281450	7.38388	0.000381643	wall-associated receptor kinase 2	AT1G21270	316.509	314.946	312.251	39.3725	58.693	31.6281
A_84_P854040	7.33368	0.000147915	HAD superfamily, subfamily IIIB acid phosphatase	AT5G44020	32247.9	32434.5	27584.3	3182.75	4576.82	4747.02
A_84_P21449	7.31129	0.000202194	SAUR-like auxin-responsive protein	AT4G34770	596.628	656.531	546.9	62.8371	81.9062	100.677
A_84_P18487	7.29189	0.000729502	proline-rich protein 3	AT3G62680	1649.13	1998.62	1327.46	159.252	223.183	300.139
A_84_P12298	7.23345	4.80558e-06	putative polygalacturonase non-catalytic subunit JP630	AT1G23760	906.799	1028.27	744.783	116.409	121.606	122.531
A_84_P304680	7.2294	2.93942e-08	BTB/POZ domain-containing protein	AT2G30600	11101.8	11008.3	9754.16	1490.74	1466.34	1364.41
A_84_P15400	7.22568	2.73474e-07	3,4-dihydroxy 2-butanone 4-phosphate synthase	AT2G22450	3368.42	3392.31	2807.23	434.083	420.447	440.413
A_84_P12921	7.18767	3.15739e-06	putative low temperature and salt responsive protein	AT4G30650	13502.7	14434.8	11069.2	1907.44	1630.01	1766.54
A_84_P784727	7.18057	2.31049e-05	MLO-like protein 10	AT5G65970	6376.45	7978.93	5861.21	827.797	973.951	944.396
A_84_P860489	7.16295	1.69354e-06	protochlorophyllide reductase B	AT4G27440	27347	32065.7	26510.1	3877.26	3913.74	3940.49
A_84_P19108	7.13241	5.29153e-06	chaperone DnaJ-domain-containing protein	AT1G30280	1524.95	1636.37	1254.94	191.425	221.192	192.693
A_84_P519070	7.12172	8.23395e-06		AT3G15750	183.184	170.005	162.305	22.94	22.2656	25.8988
A_84_P756471	7.08899	2.11145e-05	tropine dehydrogenase	AT2G29290	638.557	824.891	662.426	91.6728	98.0023	103.059
A_84_P21121	7.07264	2.31142e-06			164.895	154.385	134.216	21.0136	19.7594	21.9876
A_84_P809337	7.07077	1.69107e-06	protochlorophyllide reductase B	AT4G27440	84304.2	97999.6	83083.9	12086.9	12419.7	12227.8
A_84_P23866	7.06795	2.2492e-05	major facilitator protein	AT2G16980	182.36	237.444	171.356	25.5646	27.2725	28.4922
A_84_P17760	7.04922	0.000284252	peroxidase 60	AT5G22410	277.186	402.026	230.267	38.8967	36.3289	49.0061
A_84_P16262	7.04666	1.37066e-05	purple acid phosphatase 4	AT1G25230	6942.23	9127.98	6941.77	1044.42	1066.15	1067.29
A_84_P15984	7.02524	1.08612e-06	two-component response regulator-like APRR1	AT5G61380	4403.95	4129.84	3848.72	560.756	606.153	561.479
A_84_P21568	7.01278	0.000274855			145.83	211.198	141.849	22.8645	18.7303	27.9618
A_84_P173571	7.00888	0.00035399	protein CLAVATA3/ESR-related 1	AT1G73165	104.699	137.667	111.164	17.0444	12.4469	20.7361
A_84_P578332	6.97817	7.99186e-05	adenine nucleotide alpha hydrolases-like protein	AT2G03720	600.509	799.258	533.832	78.3892	99.4968	91.3909
A_84_P807831	6.96963	1.25168e-05	trichome birefringence-like 45 protein	AT2G30010	5910.67	5932.81	5342.58	716.868	888.793	821.034
A_84_P708146	6.9182	0.000310388	hypothetical protein	AT1G01453	163.403	235.269	131.035	25.0253	20.4628	28.0847
A_84_P12026	6.90399	7.80303e-06	putative ubiquitin-conjugating enzyme E2 17	AT4G36410	2712.07	3052.9	2553.84	369.673	383.943	427.961
A_84_P159285	6.9014	0.00592259	hypothetical protein	AT5G53240	175.005	110.094	283.231	19.3419	34.5731	23.4685
A_84_P17895	6.89722	8.47413e-06	MLO-like protein 10	AT5G65970	2610.72	3196.36	2536.36	372.153	406.94	402.657
A_84_P805950	6.87867	1.32512e-05	glycine-rich RNA-binding protein 7	AT2G21660	532522	550183	493459	70624.2	86664.2	68607.4
A_84_P21867	6.87566	0.0106682	O-methyltransferase family protein	AT1G77530	2218.14	2000.33	1339.3	150.644	576.692	198.934
A_84_P15944	6.87013	0.000726279	nodulin MtN3-like protein	AT5G50790	1731.36	1410.01	885.909	153.623	178.599	229.799
A_84_P103886	6.86457	5.66717e-05	trichome birefringence-like 45 protein	AT2G30010	9207.89	9349.68	8205.2	1062.8	1485.36	1307.69
A_84_P824873	6.86212	0.000367286	cytochrome P450 705A5	AT5G47990	191.716	243.864	139.653	32.6794	20.9712	27.8717
A_84_P10964	6.85633	2.59321e-06	disease resistance-responsive, dirigent domain-containing protein	AT4G11190	6591.73	6959.57	5556.48	875.011	888.132	962.044
A_84_P13205	6.80804	0.00622684	phosphoglycerate mutase-like protein	AT5G04120	367.205	729.44	357.937	117.316	61.688	39.6883
A_84_P510181	6.74357	4.02838e-06	hypothetical protein	AT3G09162	2531.07	2666.78	2370.65	339.378	388.563	374.049
A_84_P856007	6.73315	5.39929e-07	putative galactinol--sucrose galactosyltransferase 6	AT5G20250	198.605	213.216	172.349	29.6043	29.2302	26.1192
A_84_P18773	6.69736	1.9155e-05	zinc finger protein CONSTANS-LIKE 10	AT5G48250	1295.41	1234.92	1140.35	174.82	208.565	157.443
A_84_P814324	6.67823	8.97044e-05			4684.64	4846.28	4386.84	830.657	544.854	698.445
A_84_P503591	6.67775	2.37519e-05	CCT motif family protein	AT4G25990	1179.5	1045.91	1169.49	184.035	163.141	152.552
A_84_P91299	6.65168	6.33287e-05	hypothetical protein	AT4G33980	6479.32	6173.7	5618.47	975.471	1041.7	710.431
A_84_P605653	6.60112	7.43206e-05	CBS domain-containing protein with a domain of unknown function (DUF21)	AT5G52790	935.945	1271.63	915.537	176.918	156.337	129.474
A_84_P758465	6.59874	1.54288e-06	glycine-rich protein	AT3G42130	9177.18	8469.51	7425.18	1219.59	1309.62	1188.81
A_84_P845206	6.59123	6.80588e-05			596.994	445.764	479.847	80.537	66.7553	78.4112
A_84_P272660	6.57333	5.22903e-06	Putative membrane lipoprotein	AT3G42725	697.664	826.878	656.901	108.085	102.888	113.419
A_84_P814618	6.57248	1.1469e-05	ring finger and CHY zinc finger domain-containing protein 1	AT5G22920	1052.04	1208.49	1013.21	187.859	150.429	151.776
A_84_P15302	6.56665	4.03452e-06	tubulin beta-5 chain	AT1G20010	4653	4685.44	4155.25	620.816	692.86	703.108
A_84_P17901	6.56565	0.000143897	peroxidase 73	AT5G67400	1367.41	1800.13	1203.66	186.105	211.598	251.295
A_84_P13360	6.54482	0.000168176	Rossmann-fold NAD(P)-binding domain-containing protein	AT1G66800	8536.67	10422	6243.64	1345.21	1035.16	1345.14
A_84_P20461	6.51351	7.18789e-05	plant invertase/pectin methylesterase inhibitor domain-containing protein	AT4G25250	950.087	776.848	842.671	112.382	136.334	138.865
A_84_P16877	6.50305	2.81996e-06	nudix hydrolase 8	AT5G47240	5453.66	5756.3	4518.34	817.772	839.042	710.598
A_84_P14201	6.48448	2.65825e-05	NAD(P)-linked oxidoreductase-like protein	AT1G60680	3260.83	4352.18	3063.2	553.568	503.026	541.259
A_84_P824880	6.48334	0.000338105	cytochrome P450 705A5	AT5G47990	2234.94	2752.16	1723.89	419.985	258.233	339.148
A_84_P18029	6.47262	0.000285571	xyloglucan:xyloglucosyl transferase	AT1G10550	402.129	453.321	244.73	62.0623	48.3049	51.8776
A_84_P10374	6.47241	8.11678e-06	subtilase 4.12	AT5G59090	3398.45	4326.78	3368.74	567.502	558.842	544.554
A_84_P10198	6.45593	1.69484e-05	ring finger and CHY zinc finger domain-containing protein 1	AT5G22920	5023.38	5869.64	4825.72	924.657	723.522	747.211
A_84_P144469	6.43238	1.79556e-05	no pollen germination related 1 protein	AT1G27460	2237.88	2180.1	1900.94	283.136	354.362	328.327
A_84_P513598	6.40686	0.000116691	hypothetical protein	AT2G22122	5634.46	5586.22	5190.09	771.714	1069.9	711.198
A_84_P847003	6.38243	0.000159898	Rossmann-fold NAD(P)-binding domain-containing protein	AT1G66800	1532.59	1888.34	1150.59	252.261	192.597	249.202
A_84_P15672	6.37988	1.92932e-05	putative WRKY transcription factor 42	AT4G04450	127.772	112.487	109.229	16.1347	19.2223	18.4269
A_84_P20714	6.37051	1.48444e-07	thioredoxin-like 1-2	AT5G61440	3881.96	3826.05	3344.72	576.925	589.419	534.167
A_84_P169963	6.36985	0.000117605	arabinogalactan protein 3	AT4G40090	6908.6	8619.86	5556	917.254	1132.54	1164.93
A_84_P556661	6.35929	0.000139463	hypothetical protein	AT5G43230	156.217	213.338	140.179	23.7395	24.1375	29.969
A_84_P838576	6.35545	0.00452054			112.563	133.593	84.1335	10.4988	15.4511	28.7205
A_84_P796487	6.34862	0.000337349	Kelch repeat-containing F-box protein	AT1G23390	327.174	406.16	322.964	61.4016	40.1927	64.2461
A_84_P15790	6.30339	1.44638e-05	glycine-rich RNA-binding protein 8	AT4G39260	20516.8	17093.5	17111.5	2760.01	3064.01	2678.48
A_84_P12444	6.30092	1.81741e-05	myb proto-oncogene protein	AT1G71030	12271.9	9739.67	9678.56	1597.38	1670.12	1638.63
A_84_P128311	6.28213	3.51801e-06			3200.27	3084.02	3157.52	510.755	493.753	471.18
A_84_P823879	6.26455	9.22071e-06	nudix hydrolase 8	AT5G47240	2164.88	2313.9	1765.64	346.802	345.971	283.447
A_84_P18985	6.22595	9.92875e-05	ankyrin repeats-containing protein	AT1G11740	2170.97	2537.59	1692.69	285.745	378.012	338.168
A_84_P20655	6.22254	0.000229641	delay of germination 1 protein	AT5G45830	157.456	177.672	135.846	20.9721	22.5287	31.5591
A_84_P15824	6.21484	0.000548684	Putative pectinesterase/pectinesterase inhibitor 46	AT5G04960	1539.04	2113.31	1292.84	197.668	272.744	307.155
A_84_P12443	6.20295	7.01609e-05	F-box/kelch-repeat protein	AT1G80440	5512.44	5676.78	4951.42	1039.51	700.34	842.998
A_84_P23356	6.16225	0.000110753	glutathione S-transferase tau 14	AT1G27140	1923.14	2441.94	1905.05	343.581	392.391	268.083
A_84_P15415	6.14564	8.20551e-05	xyloglucan:xyloglucosyl transferase	AT2G18800	729.514	867.535	706.819	153.479	108.469	109.435
A_84_P510578	6.1427	0.00014645			159.148	219.575	128.298	24.8629	26.1128	28.1645
A_84_P310353	6.14153	0.000141753	protein kinase-related protein	AT1G66940	5941.52	5817.88	5635.24	745.583	1082.78	984.664
A_84_P17609	6.13273	1.53494e-07	heat shock protein class V 15.4	AT4G21870	13967.3	13791.1	12673.6	2211.86	2104.8	2149.11
A_84_P869207	6.13139	0.000142186	Kelch repeat-containing F-box protein	AT1G23390	2587.13	3404.01	2649.22	532.629	372.288	482.534
A_84_P20316	6.11966	5.12788e-05	protein TIFY 6A	AT1G48500	507.638	606.702	418.614	72.3146	83.8852	87.6664
A_84_P22568	6.11853	7.73829e-07	putative pectinesterase/pectinesterase inhibitor 59	AT5G51490	146.588	159.697	143.918	24.3111	24.7413	23.1166
A_84_P817892	6.10913	5.4124e-05	abscisic acid receptor PYL5	AT5G05440	1545.82	1409.14	1205.2	190.176	250.963	228.061
A_84_P792495	6.10807	0.000265295	Rossmann-fold NAD(P)-binding domain-containing protein	AT1G66800	749.735	891.417	538.268	136.084	92.7996	118.169
A_84_P18772	6.09338	0.000224011	cytochrome P450 705A5	AT5G47990	4377.27	5491.36	3333.17	856.318	592.577	659.733
A_84_P20631	6.07568	4.96529e-05	C2 domain-containing protein	AT1G73580	923.915	1258.04	852.055	155.926	158.755	168.633
A_84_P22812	6.05508	5.98109e-05	two-component response regulator ARR15	AT1G74890	535.132	689.174	581.243	94.1612	89.3142	108.537
A_84_P10750	6.04899	1.68026e-05	non-symbiotic hemoglobin 2	AT3G10520	26239.2	23727.3	22519.8	3536.65	4231.82	4001.1
A_84_P517367	6.04084	0.00147891	lanosterol synthase 1	AT3G45130	346.112	578.454	395.344	54.8968	99.0603	62.4172
A_84_P19997	6.03752	0.00282952	putative gibberellin-regulated protein	AT1G74670	12432.3	24232.3	23786	2459.79	3661.42	3417.65
A_84_P22477	6.03261	0.000426447	myb domain protein 40	AT5G14340	233.794	392.451	308.147	55.8508	51.7026	42.16
A_84_P837733	6.01147	6.09882e-05	protein kinase domain-containing protein	AT3G07070	351.744	484.104	327.095	58.8223	66.5601	61.9044
A_84_P786694	5.9891	9.49437e-05	Kelch repeat-containing F-box protein	AT1G23390	3897.93	4672.82	3626.39	748.023	539.174	720.676
A_84_P264410	5.97989	0.000308955	dehydrodolichyl diphosphate synthase 5	AT5G58784	357.116	476.096	411.632	59.6805	86.6948	59.7983
A_84_P163223	5.97318	0.00448661	cysteine/histidine-rich C1 domain-containing protein	AT3G13760	550.963	742.7	535.095	73.8019	180.164	73.0457
A_84_P108832	5.94515	2.71229e-05	hypothetical protein	AT3G06070	1680.46	2242.65	1784.25	305.605	321.101	308.274
A_84_P855492	5.94471	0.00291186	phosphoglycerate mutase-like protein	AT5G04120	67.2604	153.78	73.8386	18.8198	16.0183	11.4
A_84_P20460	5.94009	8.66332e-06	putative respiratory burst oxidase-like protein protein G	AT4G25090	512.788	525.08	394.941	75.8749	76.3872	82.7521
A_84_P119612	5.93995	0.00209649	B3 domain-containing protein REM3	AT4G31620	145.462	174.168	133.322	40.3269	22.9884	16.4343
A_84_P18707	5.92513	5.55545e-05	Kelch repeat-containing F-box protein	AT1G23390	13471.6	15935.1	12263.2	2555.62	1919.66	2438.63
A_84_P14988	5.91996	0.000122645	HXXXD-type acyl-transferase-like protein	AT5G47950	484.28	624.61	410.359	97.3781	70.8013	82.0336
A_84_P19542	5.91495	6.21166e-05	Plastidial lipoyltransferase 2	AT4G31050	1017.8	962.087	730.734	132.163	171.195	144.465
A_84_P797437	5.90159	2.92452e-05	hypothetical protein	AT1G24270	249.955	217.575	175.325	39.0451	32.1669	34.915
A_84_P15528	5.90037	0.000172223	Alpha amylase family protein	AT3G20440	1580.58	1207.71	1095.61	184.93	251.34	207.067
A_84_P146199	5.89135	3.22674e-05	abscisic acid receptor PYL5	AT5G05440	4246.65	4118.8	3614.55	583.767	761.457	657.539
A_84_P22431	5.89025	8.78805e-05	protein SKU5 similar 15	AT4G37160	1408.67	1358.68	1177.52	180.35	245.859	235.11
A_84_P790858	5.88396	9.24261e-05	CBS domain-containing protein with a domain of unknown function (DUF21)	AT5G52790	651.431	848.068	621.726	137.612	119.235	97.142
A_84_P852047	5.88172	2.16006e-05	abscisic acid receptor PYL5	AT5G05440	287.372	280.969	241.029	39.786	50.0241	45.4288
A_84_P17194	5.86041	0.000375234	polyketide cyclase, dehydrase and lipid transport domain-containing protein	AT1G70880	4833.37	6469.93	3419.78	760.168	737.976	895.349
A_84_P265780	5.8225	5.46989e-05	zinc finger protein CONSTANS	AT5G15840	997.751	1113.01	909.711	198.469	141.283	172.541
A_84_P298204	5.8173	1.52161e-05	protein trichome birefringence-like 36	AT3G54260	4975.23	6414.1	4914.12	895.511	927.298	906.82
A_84_P108502	5.77008	5.99208e-05	defensin-like protein 4	AT2G02120	6745.01	8571.27	7637.34	1495.72	1244.95	1166.83
A_84_P157075	5.76377	6.58275e-05	ovate family protein 3	AT5G58360	618.42	829.864	613.745	118.791	103.929	125.956
A_84_P832535	5.74132	5.95377e-07	putative pectinesterase/pectinesterase inhibitor 59	AT5G51490	471.795	531.275	447.099	83.3954	84.1237	79.7923
A_84_P11650	5.73942	6.64574e-06	putative LRR receptor-like serine/threonine-protein kinase	AT1G07550	152.032	160.243	130.996	27.5856	22.6089	25.5852
A_84_P17772	5.7266	2.86702e-05	ethylene-responsive transcription factor TINY	AT5G25810	2850.68	3343.15	2216.02	459.862	497.433	464.738
A_84_P765533	5.69103	0.000193168	hypothetical protein	AT4G16008	874.254	986.039	1014	201.171	136.519	163.238
A_84_P816163	5.68808	1.76804e-06			7379.36	8252.25	6596.83	1247.84	1344.95	1229.55
A_84_P564098	5.67974	0.000383548	hypothetical protein	AT2G14247	1781.19	2208.3	2202.67	310.785	326.691	440.267
A_84_P500148	5.67327	9.81726e-06	stigma-specific stig1-like protein	AT1G50720	200.271	250.083	206.98	39.0388	38.2269	35.9622
A_84_P827473	5.66789	0.00015514	hypothetical protein	AT4G33980	2342.35	2154.14	2008.63	397.306	453.93	291.763
A_84_P753286	5.6539	0.000558874		AT1G31173	168.441	196.203	146.569	35.2028	21.0651	34.1657
A_84_P830396	5.65258	0.000529099	myb domain protein 40	AT5G14340	97.5452	166.032	127.734	26.1692	20.3068	20.3757
A_84_P14695	5.62959	0.0305449	uclacyanin 3	AT3G60280	208.951	307.654	182.627	90.9498	45.9249	14.8927
A_84_P830995	5.60574	0.00124069	lanosterol synthase 1	AT3G45130	197.278	317.535	214.276	32.3618	56.0487	39.7124
A_84_P831362	5.60024	6.04995e-05	jacalin-like lectin domain-containing protein	AT1G52050	4234.59	4889.29	4595.27	792.205	927.407	696.981
A_84_P575871	5.59279	0.000316554	hypothetical protein	AT3G26235	137.706	192.824	154.495	35.0435	23.0364	27.4601
A_84_P828825	5.59129	0.00285768	Fe(2+) transport protein 1	AT4G19690	120.306	150.304	145.331	17.9158	39.3693	20.1497
A_84_P153835	5.58953	0.00065617	maternal effect embryo arrest 3 protein	AT2G21650	341.501	573.495	360.936	62.7895	71.2778	85.4998
A_84_P12190	5.58741	0.00052606	oxidoreductase, 2OG-Fe(II) oxygenase family protein	AT5G58660	1050.2	1277.28	857.84	255.366	153.232	159.369
A_84_P16880	5.58645	0.000323326	BAHD acyltransferase	AT5G47980	3367.96	4993.61	2983.35	703.387	723.035	534.94
A_84_P607864	5.58187	0.000300554	GAST1 protein homolog 5	AT3G02885	1821.88	2180.07	1562.27	433.18	290.083	268.41
A_84_P23535	5.57545	1.36512e-05	CBL-interacting serine/threonine-protein kinase 21	AT5G57630	12905.2	11304.2	9600.31	2026.87	1838.04	2050.46
A_84_P810213	5.56845	2.24777e-05	patellin-1	AT1G72150	11973.7	10984.1	9855.08	1718.06	2072.76	1992.72
A_84_P815732	5.56714	4.10771e-07	amidase 1	AT1G08980	3317.56	3481.25	2846.61	572.099	547.494	575.062
A_84_P786235	5.56233	7.35027e-05	TRAF-like family protein	AT5G26260	2267.79	2948.4	2067.6	410.333	486.059	380.751
A_84_P15021	5.55106	0.000592375	xyloglucan:xyloglucosyl transferase	AT5G57530	248.796	356.142	211.75	44.3724	39.825	58.6781
A_84_P12305	5.54315	2.16236e-05	jacalin-like lectin domain-containing protein	AT1G52050	9198.18	9762.54	8697.48	1605.92	1877.27	1437.88
A_84_P116942	5.53979	4.84596e-05	protein root hair specific 13	AT4G02270	7318.12	9370.56	6394.26	1293.1	1304.3	1445.59
A_84_P23984	5.53447	0.00130724	calmodulin-like protein 3	AT3G07490	127.096	218.413	103.907	30.6046	25.7252	20.4297
A_84_P19718	5.52455	0.000157769	cytochrome P450 708A2	AT5G48000	9182.28	10869.4	7255.53	1913.26	1330.47	1594.91
A_84_P13103	5.51956	0.000233317	COBRA-like protein 9	AT5G49270	2228.95	2655.07	1857.82	332.65	492.707	377.112
A_84_P21256	5.51912	8.08595e-05	iron ion binding / oxidoreductase/ oxidoreductase protein	AT3G46490	697.392	945.859	720.385	126.806	154.262	136.596
A_84_P579600	5.51106	2.83687e-06	hypothetical protein	AT4G24265	1676.16	1894.03	1544.25	314.536	283.966	309.997
A_84_P788257	5.49881	0.000166791	Alpha amylase family protein	AT3G20440	615.54	440.895	449.81	91.8478	99.703	75.7912
A_84_P14515	5.49771	5.46412e-05	glutamate dehydrogenase (NAD(P)+)	AT3G03910	321.766	255.128	275.275	48.1371	49.4245	54.0357
A_84_P22442	5.49143	0.000155249	heat shock transcription factor A3	AT5G03720	1625.6	1371.8	1398.76	216.94	298.565	274.912
A_84_P217138	5.48022	5.57648e-05	chloroplast RNA-binding protein 29	AT3G53460	48876.6	49638.2	45428.4	7323.36	9383.72	9211.87
A_84_P858497	5.45612	0.000315135			2199.23	2268.41	1845.53	289.439	436.764	423.876
A_84_P17614	5.44173	9.80224e-05	cysteine-rich receptor-like protein kinase 13	AT4G23210	279.67	233.055	264.961	43.9048	44.2236	52.1785
A_84_P751343	5.42094	0.0139033			321.06	459.886	321.234	144.71	38.7336	50.2145
A_84_P17346	5.42074	1.50344e-05	putative LRR receptor-like serine/threonine-protein kinase	AT2G28960	596.967	679.488	486.541	100.427	106.578	109.43
A_84_P148728	5.4	3.85719e-07	amidase 1	AT1G08980	8497.05	8955.29	7294.55	1574.46	1434	1475.93
A_84_P821825	5.39522	0.000224329	cytochrome P450 708A2	AT5G48000	217.515	232.502	162.364	42.3884	29.0881	40.0865
A_84_P20983	5.39392	8.44553e-05		AT1G78520	366.849	513.744	394.102	71.6757	82.2676	75.877
A_84_P13475	5.3909	0.000109111	Monogalactosyldiacylglycerol synthase 3	AT2G11810	578.516	560.134	473.795	112.285	78.5235	105.07
A_84_P295014	5.38132	0.000417216	SCP-like extracellular protein domain-containing protein	AT5G57625	1881.19	2484.71	1727.22	289.969	392.031	430.825
A_84_P18031	5.37684	0.00853692	Pectin lyase-like protein	AT1G05660	356.546	277.577	303.659	31.0836	96.8367	60.7172
A_84_P167953	5.35247	5.60049e-05	transcription factor bHLH85	AT4G33880	475.178	592.571	434.225	81.926	101.541	90.6077
A_84_P852076	5.35115	3.58908e-05			694.005	802.971	703.262	147.108	144.801	113.504
A_84_P811412	5.3475	0.000105053	putative galactinol--sucrose galactosyltransferase 6	AT5G20250	166.433	195.997	152.783	33.0773	36.7753	25.3285
A_84_P89069	5.34742	0.000221233	defensin-like protein 11	AT3G63360	257.217	367.661	234.474	55.1102	44.427	55.9902
A_84_P785986	5.34736	0.000195883	SCP-like extracellular protein domain-containing protein	AT5G57625	4466.42	5417.93	3812.81	687.222	876.131	947.403
A_84_P135955	5.33643	9.89234e-07	hypothetical protein	AT4G29980	1043.8	1061.52	886.684	180.506	194.863	173.748
A_84_P19587	5.31349	3.17757e-06	hypothetical protein	AT1G19370	4010.3	3678.08	3235.12	667.16	712.936	632.195
A_84_P23487	5.29894	8.40125e-05	glutathione S-transferase (class phi) 14	AT1G49860	4553.26	6191.18	4335.3	955.947	1007.49	806.217
A_84_P784276	5.29647	3.90963e-05	zinc finger protein CONSTANS	AT5G15840	282.659	252.402	233.427	52.6348	40.7521	49.3976
A_84_P806842	5.2841	3.229e-05	CCR-like protein	AT3G26740	31270.3	37707.3	26144.2	6354.46	5324.3	5837.96
A_84_P810210	5.26605	7.56436e-05			1402.05	1183.17	900.138	220.168	226.845	193.537
A_84_P14131	5.26226	2.00506e-05	putative galactinol--sucrose galactosyltransferase 6	AT5G20250	47693.2	46207.5	36993.2	8881.32	8539.35	6973.55
A_84_P821818	5.24575	0.000150867	cytochrome P450 708A2	AT5G48000	740.948	868.636	580.638	163.197	115.572	129.755
A_84_P20591	5.24439	3.57139e-05	peroxidase 57	AT5G17820	14303.2	16897.9	12720	2455.49	2805.12	2925.22
A_84_P556810	5.24155	0.000209118	hypothetical protein	AT1G11655	259.627	358.775	225.658	46.0226	58.409	51.3304
A_84_P10174	5.24011	2.99642e-06	vesicle-associated membrane protein 713	AT5G11150	5499.02	5227.57	4287.94	967.963	887.239	942.966
A_84_P11807	5.2367	4.15968e-07	aldose 1-epimerase	AT3G47800	6805.37	6897.83	5930.92	1217.97	1197.46	1256.6
A_84_P15977	5.23349	0.000141116	actin depolymerizing factor 11	AT1G01750	1382.94	1963.37	1306.24	262.219	294.203	303.197
A_84_P765054	5.22099	4.29951e-06		AT4G26255	3690.35	3395.3	3206.45	704.867	639.418	592.105
A_84_P17407	5.2154	0.00261238	late embryogenesis abundant protein-like protein	AT3G19430	2062.36	1821.69	2318.59	267.944	558.571	387.844
A_84_P254760	5.20492	0.000137784	expansin A7	AT1G12560	541.569	673.706	530.23	91.6248	120.519	117.452
A_84_P15930	5.19521	0.000133682	SAUR-like auxin-responsive protein	AT1G29460	486.452	498.284	468.436	76.8351	109.647	90.862
A_84_P23598	5.17241	0.000102155	ethylene-responsive transcription factor RAP2-11	AT5G19790	389.464	492.228	335.809	67.2909	83.9614	77.8382
A_84_P768708	5.15196	1.68417e-07	HXXXD-type acyl-transferase-like protein	AT5G01215	432.117	432.112	380.026	79.7889	82.133	74.8542
A_84_P12124	5.14275	2.62861e-05	patellin-1	AT1G72150	12026.8	11509.4	10145.8	1896.71	2283.36	2253.78
A_84_P855617	5.14267	5.21078e-05	germin-like protein subfamily 3 member 3	AT5G20630	39075.9	47324.2	38870.3	7061.04	8802.15	8038.38
A_84_P512293	5.11634	0.000707525	hypothetical protein	AT5G24313	294.877	350.893	243.4	42.7735	59.0474	70.3824
A_84_P810164	5.11609	2.84818e-05	patellin-1	AT1G72150	2330.97	1907.22	1672.21	371.436	395.725	357.04
A_84_P16241	5.0854	0.000141919	putative peptide transporter	AT1G52190	2328.91	2194.85	1733.27	333.242	445.38	429.08
A_84_P861072	5.06851	5.70895e-05	CCR-like protein	AT3G26740	12270.7	15332.4	10569.1	2624.97	2179.95	2522.82
A_84_P18557	5.04977	2.90491e-05	protease inhibitor/seed storage/lipid transfer protein (LTP) family protein	AT4G22470	752.866	676.438	522.311	127.548	132.635	115.428
A_84_P852921	5.04955	3.49102e-05	CCR-like protein	AT3G26740	25767.2	30549.8	21094.8	5355.45	4531.16	5024.2
A_84_P241573	5.04808	6.92065e-05	phytochrome kinase substrate 1	AT2G02950	1376.52	1382.01	1216.95	221.157	298.204	257.962
A_84_P851337	5.02942	7.94099e-05			195.537	220.933	170.183	32.6212	43.1009	38.8553
A_84_P750345	5.02815	0.00112174			218.285	242.323	155.696	35.8349	31.7006	53.9114
A_84_P18043	5.02471	1.71156e-06	Hexahomomethionine N-hydroxylase	AT1G16400	607.502	653.325	511.774	112.466	119.372	112.741
A_84_P23698	5.01894	0.000743888	putative gibberellin-regulated protein	AT1G22690	35474.2	32666.7	28683.2	4687.42	8185.06	6477.94
A_84_P811403	4.99764	1.24683e-05			26634.8	28043.4	22799.1	5524.56	5336.78	4374.29
A_84_P23062	4.99173	0.000760544	Kunitz family trypsin and protease inhibitor protein	AT3G04330	260.937	305.136	253.053	41.0621	53.2767	69.9985
A_84_P828455	4.98757	0.000168442	leucine-rich repeat extensin-like protein 6	AT3G22800	779.004	763.431	582.943	159.817	111.671	148.008
A_84_P753015	4.97826	7.81553e-05	inflorescence deficient in abscission (IDA)-like 5 protein	AT1G76952	775.148	705.996	678.723	136.597	169.254	123.097
A_84_P204118	4.96662	7.88834e-07	MYND-type zinc finger protein	AT5G50450	789.828	831.179	647.849	153.974	148.159	143.854
A_84_P17623	4.95506	0.00019127	root hair specific 15 protein	AT4G25220	377.589	452.681	279.735	70.5444	83.1094	63.3694
A_84_P603116	4.94923	2.61678e-05	hypothetical protein	AT1G13670	1904.05	2120.65	1440.7	366.6	343.139	360.599
A_84_P23650	4.94441	0.000206047	Vacuolar calcium-binding protein-like protein	AT1G62480	22244.4	26708.1	18327.2	3719.68	4561.05	5019.15
A_84_P823379	4.93068	0.000371491	late embryogenesis abundant protein-like protein	AT5G54370	1214.78	1264.91	1374	207.285	277.539	289.41
A_84_P177214	4.92618	0.000150927	putative sulfate transporter 3.5	AT5G19600	1082.84	1358.73	1105.82	265.739	257.098	188.314
A_84_P195714	4.92143	1.29723e-05	hypothetical protein	AT1G67910	1704.03	1779.08	1378.12	346.748	289.886	329.627
A_84_P22106	4.90232	0.000425849	pectinesterase 24	AT3G10710	692.447	827.916	562.931	109.601	146.695	161.055
A_84_P237683	4.8937	5.03076e-05	Glycosyltransferase family 61 protein	AT3G18170	174.136	182.896	134.687	33.6353	28.7758	35.7492
A_84_P19163	4.87949	6.8141e-05	putative pectinesterase/ pectinerase inhibitor 16	AT2G43050	717.698	652.504	596.624	119.568	155.517	122.262
A_84_P765839	4.87457	5.2135e-06	SAUR-like auxin-responsive protein	AT4G38825	292.48	308.24	285.835	65.7682	57.5856	55.5319
A_84_P542081	4.86938	0.000103016	sugar transporter ERD6-like 9	AT3G05155	385.197	456.403	371.47	70.4242	94.7175	80.1608
A_84_P763419	4.8654	5.73425e-06	glycine-rich RNA-binding protein 8	AT4G39260	255051	235218	219008	45510.9	50776	46667.1
A_84_P841268	4.86514	0.000146259			275.797	353.619	261.677	59.9008	51.3554	68.1031
A_84_P22742	4.84637	0.0001936	UDP-glycosyltransferase-like protein	AT1G10400	238.08	243.743	233.658	45.5217	41.9261	59.0018
A_84_P216568	4.84548	4.93569e-05	hypothetical protein	AT1G78030	248.299	226.655	188.577	49.1364	38.5583	46.5458
A_84_P14392	4.83072	1.06963e-05	defensin-like protein 197	AT2G43550	13713	16716.1	12581.3	3096.9	2825.84	2763.53
A_84_P23166	4.82045	2.11437e-06	indeterminate-domain 2 protein	AT3G50700	6041.59	6455.81	5863.76	1241.33	1313.28	1184
A_84_P15386	4.81687	0.00102843	cytochrome P450, family 82, subfamily F, polypeptide 1	AT2G25160	836.872	1285.94	765.227	219.415	147.583	215.106
A_84_P515420	4.81268	2.60359e-06	hypothetical protein	AT2G32280	1433.87	1440.07	1287.98	270.532	301.987	276.068
A_84_P839405	4.80858	6.66251e-05			399.798	389.256	369.332	79.8598	92.1643	66.3945
A_84_P800898	4.79886	9.23363e-05		AT5G20630	42280.5	52221	42696.2	8140.24	10329.5	9590.15
A_84_P802502	4.78476	6.68786e-05	hypothetical protein	AT1G53635	106.913	142.156	101.73	22.2405	24.4131	24.5742
A_84_P750006	4.78345	0.00239543	RAD-like 6 protein	AT1G75250	125.594	239.772	118.058	27.4555	29.4032	38.0362
A_84_P765930	4.78316	0.00105135	hypothetical protein	AT4G25190	149.225	207.794	145.746	25.809	43.4992	34.774
A_84_P12061	4.77904	9.61743e-06	myo-inositol-1-phosphate synthase	AT5G10170	3730.15	4620.4	3618.2	835.139	812.442	795.989
A_84_P175171	4.74825	2.08719e-05	protein EXORDIUM like 3	AT5G51550	21350.9	25477	20435.4	4311.46	4996.39	4556.66
A_84_P104356	4.73932	0.000253647	pollen Ole e 1 allergen and extensin family protein	AT3G09925	2579.04	3390.28	2565	487.364	637.787	640.744
A_84_P97266	4.72767	0.00249712	protein CLAVATA3/ESR-related 2	AT4G18510	282.538	556.457	308.738	62.7926	94.1627	73.4429
A_84_P24172	4.71894	0.000283225	actin depolymerizing factor 8	AT4G00680	657.932	909.947	563.842	139.793	132.617	163.802
A_84_P15735	4.71782	0.000221003	peroxidase 44	AT4G26010	2997.95	3863.92	2613.98	585.895	615.239	756.22
A_84_P523657	4.70762	0.000901928	bifunctional inhibitor/lipid-transfer protein/seed storage 2S albumin-like protein	AT4G12545	9122.37	15754.9	8071.96	2318.49	2164.01	2095.15
A_84_P23279	4.70186	4.27048e-07	Subtilase family protein	AT4G20430	4166.54	4527.19	3810.38	904.153	886.331	815.654
A_84_P790167	4.69633	6.47959e-06	adagio protein 3	AT5G23410	11977.1	10791.2	10575.4	2487.76	2211.17	2267.74
A_84_P13784	4.69583	1.17727e-05	equilibrative nucleoside transporter 4	AT4G05130	218.977	197.752	172.759	41.2565	44.3706	37.309
A_84_P19375	4.69084	2.22025e-05	peroxidase 33	AT3G49110	2080.2	2542.08	1889.9	484.576	465.493	405.776
A_84_P22137	4.68741	0.00101841	poly-A binding protein-like protein	AT3G19350	82.6182	96.6727	60.4087	13.431	22.0559	14.9495
A_84_P811407	4.67786	4.86848e-06	putative galactinol--sucrose galactosyltransferase 6	AT5G20250	268.719	273.602	216.155	56.5625	54.1946	47.8782
A_84_P602945	4.67383	8.4257e-05	hypothetical protein	AT5G40860	397.712	477.909	333.457	74.7637	88.4684	88.723
A_84_P22625	4.66126	0.000159754	hypothetical protein	AT1G52270	452.078	444.511	393.531	74.3026	100.098	99.2471
A_84_P754913	4.65445	5.21448e-05	xyloglucan:xyloglucosyl transferase	AT2G18800	266.541	248.053	187.067	47.9754	45.9238	52.629
A_84_P833405	4.65048	0.000171488	proline-rich extensin-like family protein	AT5G06630	1064.63	1133.18	718.132	230.48	197.92	178.512
A_84_P11819	4.64716	2.21084e-05	coniferyl-alcohol glucosyltransferase	AT3G50740	8842.67	8243.42	7236.24	1549.88	1792.24	1788.66
A_84_P840800	4.64704	0.000124527	protein TIFY 6A	AT1G48500	190.699	244.262	157.623	41.5363	37.568	44.3232
A_84_P163493	4.63928	7.25344e-05	TRAF-like family protein	AT5G26260	4742.18	6067.57	4070.92	973.414	1080.44	1054.43
A_84_P580907	4.63654	1.6596e-05	hypothetical protein	AT1G53035	1924.14	2007.11	1421.95	386.36	369.658	364.668
A_84_P23079	4.63303	3.48418e-05	beta-glucosidase 44	AT3G18080	26647.7	23690.7	20279.8	4521.98	5268.86	5107.91
A_84_P20686	4.62969	0.000391169	late embryogenesis abundant protein-like protein	AT5G54370	9782.57	8803.2	9404.64	1589	2128.7	2280.99
A_84_P815612	4.62595	1.20708e-05	beta-glucosidase 44	AT3G18080	57186.4	49693.5	43324.9	10461	11087.5	10136.8
A_84_P562126	4.61838	0.033087	hypothetical protein	AT1G13470	1154.73	3104.9	5150.93	505.309	661.948	529.838
A_84_P831724	4.61042	2.45357e-05	hypothetical protein	AT5G44010	294.73	277.858	236.564	51.781	60.6195	59.5354
A_84_P17209	4.60528	0.000947869	putative copper amine oxidase	AT1G31690	1602.88	2860.29	2007.17	510.428	449.057	388.575
A_84_P820520	4.59313	2.23656e-06	hypothetical protein	AT1G74940	1708.71	1717.08	1424.95	364.209	321.903	347.885
A_84_P183184	4.59244	0.000456776	arabinogalactan protein 13	AT4G26320	961.404	1065.2	809.146	168.055	262.466	183.354
A_84_P15046	4.58158	0.000155266	putative pectate lyase 22	AT5G63180	4450.76	4773.17	4345.79	807.77	1112.39	1009.95
A_84_P10447	4.58137	5.6354e-05	sugar transport protein 14	AT1G77210	1204.69	1006.95	1061.04	264.712	217.113	220.169
A_84_P549811	4.56411	0.000194746	hypothetical protein	AT1G47395	1759.58	2260.82	2124.38	468.397	479.87	373.838
A_84_P16468	4.55817	2.02332e-05	CCR-like protein	AT3G26740	107732	127285	91536.7	24511	21726.1	23527.8
A_84_P11008	4.53784	0.000218817	ABC transporter G family member 4	AT4G25750	396.604	408.483	323.853	67.5165	82.2829	95.5417
A_84_P19006	4.536	0.000392159	nodulin MtN21 /EamA-like transporter protein	AT1G11450	1067.48	981.297	811.626	165.296	212.015	245.726
A_84_P13250	4.53319	0.00019827	jacalin-like lectin domain-containing protein	AT1G52060	2703.05	3182.69	2805.28	529.208	736.043	628.732
A_84_P19295	4.52475	0.000523101	EamA domain-containing protein	AT3G18200	641.736	788.704	561.314	117.846	138.632	177.458
A_84_P829575	4.51868	1.49165e-05	metal tolerance protein C4	AT1G51610	4426.76	3706.47	3443.61	835.922	859.808	805.453
A_84_P17338	4.51492	0.000210559	cyclin-U4-1	AT2G44740	977.008	1253.78	946.468	193.298	255.36	241.254
A_84_P20425	4.50264	0.000113745	bifunctional inhibitor/lipid-transfer protein/seed storage 2S albumin-like protein	AT4G12480	4243.4	3773.41	3729.92	733.958	956.871	880.647
A_84_P761404	4.49781	0.0196462	monothiol glutaredoxin-S10	AT3G21460	435.511	802.177	622.43	148	68.0514	224.304
A_84_P164443	4.49616	6.28507e-06	metal tolerance protein C4	AT1G51610	6657.18	5821.82	5469.55	1289.85	1319.28	1295.63
A_84_P750081	4.49293	0.000819972	SRPBCC ligand-binding domain-containing protein		161.247	196.395	141.772	47.678	27.2515	36.016
A_84_P788748	4.48002	0.0432617	hypothetical protein	AT1G13470	749.149	2112.03	3766.9	341.451	457.323	401.277
A_84_P830056	4.47933	0.000110075	aluminum activated malate transporter-like protein	AT1G18420	238.63	319.193	229.544	54.3464	54.3923	62.2123
A_84_P538776	4.47862	1.28037e-06	RING-H2 zinc finger protein RHA4a	AT4G24015	1771.71	1900.2	1492.93	374.78	373.715	377.629
A_84_P826049	4.47523	2.97051e-05	hypothetical protein	AT2G41990	481.246	546.661	536.37	119.358	109.699	113.666
A_84_P583408	4.47205	0.00150978	hypothetical protein	AT5G59305	127.324	196.41	120.977	24.972	32.589	39.2929
A_84_P14299	4.4599	0.000912503	pathogenesis-related protein 5	AT1G75040	3040.28	1868.59	1990.77	435.691	500.572	552.598
A_84_P95306	4.45791	7.35617e-05	xyloglucan fucosyltransferase	AT2G15370	162.178	197.442	128.759	34.8825	34.1993	36.8782
A_84_P16460	4.45196	9.06205e-05	Ca2+-transporting ATPase	AT3G21180	338.659	273.888	260.826	58.7433	63.2561	69.7515
A_84_P829256	4.44001	3.48809e-05	hypothetical protein	AT1G67910	151.499	143.886	117.682	33.0931	26.6575	31.4058
A_84_P863474	4.43532	0.000523825			12029.7	16575.2	10838.3	2356.67	3159.74	3144.36
A_84_P857567	4.43126	0.000768253	peroxidase 45	AT4G30170	1150.65	1555.3	1033.7	215.655	290.763	320.519
A_84_P855052	4.43099	0.000474221	xyloglucan:xyloglucosyl transferase	AT4G14130	379.627	523.907	358.412	76.028	106.255	95.8841
A_84_P13866	4.41883	7.53576e-06	putative low temperature and salt responsive protein	AT4G30660	24169.5	26703.5	20287.3	5658.99	4924.31	5147.96
A_84_P13313	4.41539	4.34529e-06	cytochrome P450 71B7	AT1G13110	9519.12	9354.77	8055.61	2200.94	1976.83	1810.62
A_84_P288654	4.41237	8.16698e-05	patellin-4	AT1G22530	7601.54	7498.4	6529.77	1371.05	1751.66	1705.41
A_84_P215028	4.41221	1.46603e-05	allene oxide cyclase 2	AT3G25770	8881.72	8003.99	6888.7	1657.18	1828.28	1778.85
A_84_P17223	4.41092	0.00200212	chitinase-like protein	AT2G43600	451.3	447.979	434.964	67.8479	114.903	124.252
A_84_P13057	4.40933	0.00514171	thionin 2.2	AT5G36910	921.495	505.609	600.233	100.623	173.448	176.694
A_84_P18533	4.40369	0.000494455	azelaic acid induced 1	AT4G12470	2140.58	1697.31	1313.44	318.6	420.53	394.266
A_84_P17327	4.40303	0.0206378	Transcription elongation factor Spt5	AT2G34210	184.436	84.0042	126.148	16.4296	27.8456	47.312
A_84_P22778	4.40216	8.54677e-05	glutathione S-transferase tau 26	AT1G17190	10178.8	13066.7	8633.52	2577.84	2293.46	2152.22
A_84_P14317	4.39877	6.56869e-07	alpha-amylase-like 3	AT1G69830	21926.2	21249.3	17720.8	4539.18	4543.19	4446.73
A_84_P586034	4.38661	4.03329e-06	hypothetical protein	AT5G44010	503.067	468.321	413.617	99.1138	106.797	103.102
A_84_P21216	4.38489	2.44592e-06	geranylgeranyl diphosphate synthase 10	AT3G20160	336.254	386.837	306.334	76.6432	77.6082	75.1131
A_84_P95119	4.37743	2.19409e-05	Leucine-rich repeat transmembrane protein kinase	AT3G14840	1183.7	1275.65	1069.02	247.441	297.43	247.187
A_84_P15139	4.37507	0.00044582	fasciclin-like arabinogalactan protein 9	AT1G03870	52022.1	49854.5	45503	8579.68	12819.5	12112
A_84_P11121	4.37255	3.46146e-05	aluminum activated malate transporter-like protein	AT1G18420	466.954	584.466	458.502	109.383	108.759	118.942
A_84_P287050	4.36165	0.000391728	RING-H2 finger protein ATL22	AT2G25410	289.453	374.288	215.514	64.9927	72.5601	56.4059
A_84_P12200	4.34505	4.88058e-05	putative aquaporin PIP2-4	AT5G60660	3215.14	3682.57	2425.36	716.128	679.331	680.22
A_84_P829954	4.34488	0.000337466	RNA recognition motif-containing protein	AT1G22330	328.088	498.328	338.114	96.7995	87.2439	75.4414
A_84_P537901	4.3445	0.000351122	Tyrosine transaminase family protein	AT4G28410	644.569	801.979	633.437	127.619	184.402	160.405
A_84_P803014	4.34372	0.000143379	chloroplast RNA-binding protein 29	AT3G53460	6517.94	6375.01	5786.66	1175.47	1575.46	1497.59
A_84_P832301	4.31913	0.00419194	sugar transporter ERD6-like 8	AT3G05150	224.145	223.772	196.167	34.8003	78.5245	42.244
A_84_P13844	4.31069	0.000103579	peroxidase 43	AT4G25980	82.8933	92.5142	78.289	18.2007	17.3634	22.4205
A_84_P594615	4.30632	0.000324066	Proline-rich extensin-like family protein	AT3G28550	6114.23	6872.54	5120.03	1142.67	1683.98	1323.54
A_84_P86169	4.30417	7.35379e-05	hypothetical protein	AT4G18610	1285.52	1656.61	1137.93	334.681	284.103	302.147
A_84_P576643	4.30341	5.20928e-06	RING/FYVE/PHD zinc finger-containing protein	AT2G37950	1316.98	1551.87	1237.44	308.998	318.908	304.423
A_84_P18874	4.30135	0.00315219	proline-rich protein 1	AT1G54970	714.259	984.645	476.229	126.163	153.092	205.985
A_84_P19102	4.28632	0.000412571	LysM type receptor kinase-like protein	AT1G51940	6984.64	6470.6	5698.52	1218.04	1861.15	1363.75
A_84_P858122	4.28385	5.17655e-05	tubulin alpha-3/alpha-5 chain	AT5G19780	294.975	261.468	244.56	54.6946	64.4117	64.3815
A_84_P530345	4.27417	9.21941e-05	jacalin-like lectin domain-containing protein	AT1G60110	198.758	189.656	136.764	37.952	38.2709	42.972
A_84_P244595	4.27206	1.3678e-06	hypothetical protein	AT5G67620	87544	83640.6	79526.8	20222.9	19024.7	18351.2
A_84_P18763	4.27055	0.000193131	CBL-interacting serine/threonine-protein kinase 20	AT5G45820	3173.9	3088.86	2812.06	572.846	770.92	757.702
A_84_P11375	4.26567	0.000140737	leucine-rich receptor-like protein kinase-like protein	AT1G08590	760.581	955.532	689.142	160.317	196.692	193.443
A_84_P20869	4.24747	7.20487e-05	Leucine-rich repeat transmembrane protein kinase protein	AT1G05700	863.463	793.981	721.492	170.595	214.468	166.781
A_84_P106792	4.24659	1.50335e-05	cysteine/histidine-rich C1 domain-containing protein	AT4G11550	449.983	430.031	336.916	89.5289	94.7639	94.8577
A_84_P785948	4.24403	0.000313886	arabinogalactan protein 13	AT4G26320	4729.71	5470.09	4262.61	944.261	1382.39	1044.79
A_84_P557480	4.2432	0.000650499	hypothetical protein	AT5G15725	242.496	324.463	186.091	59.7695	47.8373	63.3651
A_84_P19057	4.23797	0.000145354	heat stress transcription factor A-8	AT1G67970	3001.8	2619.74	2725.62	779.552	605.436	564.028
A_84_P543604	4.23647	5.70663e-05	hypothetical protein	AT1G47400	1608.3	1938.26	1674	451.356	409.984	350.606
A_84_P51550	4.23604	0.0217267	WRKY DNA-binding protein 54	AT2G40750	154.176	371.81	432.831	79.1555	85.9746	45.3426
A_84_P827013	4.22372	0.000124075	phytochrome kinase substrate 1	AT2G02950	1800.03	1921.33	1623.94	358.516	489.393	401.59
A_84_P17923	4.2221	1.37562e-05	bZIP transcription factor-like protein	AT5G28770	4211.21	4972.19	3962.46	967.07	1066.72	1010.2
A_84_P103346	4.2218	2.57662e-06	hypothetical protein	AT1G74940	7081.38	7261.22	5974.67	1699.27	1476.05	1538.76
A_84_P17646	4.21795	0.000952552	peroxidase 45	AT4G30170	31351.3	42659.5	27714	6111.62	8460.14	9030.53
A_84_P859782	4.2165	1.15559e-06	TIR-NBS class of disease resistance protein	AT1G72890	286.867	321.297	265.172	70.0149	65.7507	66.95
A_84_P233559	4.2077	8.34861e-05	ankyrin repeat-containing protein	AT1G10340	408.268	556.469	395.917	107.231	109.095	97.5694
A_84_P18155	4.20661	0.00223588	putative copper amine oxidase	AT1G31690	223.44	272.687	188.872	61.7932	67.7134	34.9271
A_84_P822924	4.20165	3.35859e-06	bZIP transcription factor-like protein	AT5G28770	671.071	783.618	635.082	164.091	163.281	158.855
A_84_P847404	4.19784	6.40681e-06			5780.72	5658.53	4685.29	1292.44	1166	1299.62
A_84_P10618	4.19619	1.41267e-05	sulfotransferase 4A	AT2G14920	124.085	130.614	116.766	28.6547	27.0277	31.2635
A_84_P176794	4.19335	6.21662e-05	proline-rich family protein	AT1G70990	1454.13	1655.27	1271.82	308.368	386.764	329.063
A_84_P11383	4.18956	0.00261483	pectin lyase-like protein	AT1G65570	830.247	782.715	707.08	237.833	215.738	115.122
A_84_P835313	4.18541	0.000343156			131.913	138.102	126.748	31.7328	25.0768	37.4122
A_84_P539392	4.18288	0.000123983	hypothetical protein	AT2G38465	3754.68	3955.19	2793.59	958.224	723.667	772.771
A_84_P21386	4.178	0.000190902	terpene cyclase, C1 domain-containing protein	AT4G20230	499.736	540.361	445.982	114.296	98.7734	138.276
A_84_P136115	4.17591	0.000155183	gibberellin-regulated protein 1	AT1G75750	45086.7	42049.3	31974.8	8252.86	10665	8940.87
A_84_P11926	4.17177	0.00300246	Long-chain-alcohol oxidase FAO4A	AT4G19380	1261.56	1079.54	1159.38	187.791	374.813	292.081
A_84_P807436	4.1717	0.00010967			2608.28	2290.62	2093.59	484.017	629.591	534.465
A_84_P814968	4.17022	9.24837e-06	alpha-crystallin domain 32.1	AT1G06460	28198.3	26033	21779.4	6153.29	5596.96	6051.15
A_84_P751743	4.16322	0.000203565	RNA recognition motif-containing protein	AT1G78260	785.895	1001.53	779.255	191.086	239.468	175.6
A_84_P761070	4.16171	4.56917e-05	AP2/B3 domain-containing transcription factor	AT3G19184	239.714	311.854	249.774	61.9673	65.3997	60.4256
A_84_P21917	4.16137	0.000236207	RNA recognition motif-containing protein	AT1G22330	1270.72	1443.82	1280.89	269.938	380.33	300.278
A_84_P21375	4.15949	0.000272219	disease resistance-responsive, dirigent domain-containing protein	AT4G13580	5509.5	7940.56	5482.26	1430.19	1659.19	1327.67
A_84_P16341	4.15924	7.52126e-05	delta-9 acyl-lipid desaturase 2	AT2G31360	35157.5	31340	27112.5	6623.18	8305.56	7134.92
A_84_P14848	4.15593	0.000405833	xyloglucan:xyloglucosyl transferase	AT4G14130	4320.3	6147.19	4205.4	990.006	1295.21	1147.09
A_84_P605545	4.15589	0.000137465	hypothetical protein	AT5G14330	16219.3	21096.8	13938.7	3689.64	4109.53	4142.71
A_84_P123562	4.15011	3.08172e-05	transcription factor BEE 2	AT4G36540	953.007	1068.44	875.814	210.887	255.109	219.222
A_84_P14194	4.14926	9.51555e-05	HAD superfamily, subfamily IIIB acid phosphatase	AT1G04040	9558.46	9495.33	7787.65	1845.93	2139.26	2368.63
A_84_P14852	4.14565	0.000452606	cytochrome P450, family 702, subfamily A, polypeptide 2	AT4G15300	132.336	114.716	129.877	26.1007	36.6553	27.3432
A_84_P761377	4.1433	0.00453509	protein rotundifolia like 19	AT3G02493	120.139	163.973	100.109	46.1891	21.0174	26.9995
A_84_P71404	4.14259	0.000135729	post-illumination chlorophyll fluorescence increase protein	AT3G15840	183.151	218.839	148.718	47.2182	37.3995	44.884
A_84_P801256	4.1422	8.84323e-05	Proline-rich extensin-like family protein	AT2G36120	12478.7	16460.3	11653.7	3475.91	2926.36	3130.14
A_84_P769417	4.13878	0.000161834	hypothetical protein	AT5G41761	1272.87	1107.05	872.619	226.405	264.716	273.574
A_84_P15149	4.12312	0.00340432	auxin-responsive GH3-like protein	AT1G23160	188.146	188.197	176.745	30.5177	65.1949	42.422
A_84_P822966	4.12143	1.29517e-05			166.292	159.345	140.214	38.7611	33.4694	38.6718
A_84_P521243	4.12029	0.0237016	hypothetical protein	AT5G53230	215.356	105.173	310.576	34.6291	62.0651	44.2324
A_84_P222519	4.11838	0.000226699	O-methyltransferase-like protein	AT1G21130	12241.2	9944.7	8701.93	2887.96	2425.37	2046.75
A_84_P286540	4.11419	7.72914e-06			7009.74	7670.05	5898.1	1635.48	1554.87	1692.77
A_84_P16781	4.11226	6.21031e-06	alpha-crystallin domain 32.1	AT1G06460	42567.5	41263.6	32987.8	9265.21	8984.75	9461.88
A_84_P10687	4.1074	0.00011899	putative polygalacturonase /pectinase	AT2G43880	894.919	836.795	823.122	177.404	232.797	203.613
A_84_P21276	4.10652	0.000313251	expansin A18	AT1G62980	1028.58	1336.37	888.883	225.021	255.826	289.734
A_84_P857736	4.10637	7.984e-05	hypothetical protein	AT1G17300	841.733	1014.4	833.991	195.872	243.247	204.047
A_84_P582270	4.08935	0.000116011	defensin-like protein 95	AT4G22235	1332.42	1829.95	1408.09	347.002	385.161	355.104
A_84_P16177	4.08762	0.0021773	gibberellin 2-beta-dioxygenase 1	AT1G78440	219.522	380.303	223.728	76.7222	49.9097	67.5135
A_84_P859689	4.08211	0.000267512	gibberellin-regulated protein 1	AT1G75750	55003	51349.9	36113.8	10108.4	12873.3	10893.2
A_84_P790159	4.0797	0.000150218	2-alkenal reductase	AT5G38000	378.811	423.449	315.843	90.8051	76.3486	101.737
A_84_P852163	4.0797	0.000283291	putative galactinol--sucrose galactosyltransferase 6	AT5G20250	167.851	199.375	160.519	38.8059	52.4914	36.7142
A_84_P22552	4.07738	0.000157933	BAX inhibitor-1 motif-containing protein	AT5G47130	464.911	384.188	430.014	100.596	115.855	91.9042
A_84_P212328	4.07457	0.000139708	cysteine/histidine-rich C1 domain-containing protein	AT3G50010	404.049	420.838	321.297	82.5359	109.027	84.8424
A_84_P19092	4.07419	0.000571187	P-loop containing nucleoside triphosphate hydrolase domain-containing protein	AT1G52660	158.45	186.21	140.621	30.7985	47.1793	39.9133
A_84_P18298	4.06778	0.00622556	sugar transporter ERD6-like 8	AT3G05150	355.489	350.088	278.319	58.0546	132.7	63.1463
A_84_P13059	4.06547	1.26784e-05	glutamine synthetase cytosolic isozyme 1-1	AT5G37600	14479.2	12661.8	12737.2	3200.48	3289.26	3120.67
A_84_P830727	4.06492	0.000289352	no apical meristem-domain containing transcriptional regulator	AT3G12977	254.98	319.642	201.388	58.6963	56.8092	69.2783
A_84_P14705	4.06407	0.000224095	calcium-dependent lipid-binding domain-containing protein	AT3G62780	163.876	227.124	151.423	39.728	47.17	42.355
A_84_P18710	4.06185	0.000681629	MTN3-like protein	AT5G23660	2719.61	3574.08	2751.45	855.057	560.134	787.691
A_84_P16974	4.05127	0.000139597	germin-like protein subfamily 3 member 3	AT5G20630	166213	208572	172647	38907.7	48334.1	45247.9
A_84_P20488	4.04906	7.11012e-06	ethylene-responsive transcription factor ERF015	AT4G31060	369.945	394.368	344.096	85.6885	96.9271	86.0734
A_84_P11916	4.04777	4.16431e-05	Gamma interferon responsive lysosomal thiol (GILT) reductase family protein	AT4G12870	206.796	246.405	223.718	55.3155	51.5603	56.9726
A_84_P22790	4.04179	8.17749e-06	thioredoxin-like protein CXXS1	AT1G11530	11700.8	11276.9	9885.3	2563.95	2584.3	2818.39
A_84_P13541	4.036	0.00103255	receptor like protein 19	AT2G15080	242.916	240.908	195.059	43.4552	52.6559	71.732
A_84_P541789	4.02971	0.000441469	Proline-rich extensin-like family protein	AT1G26250	3796.76	4818.61	2836.74	1028.94	794.197	917.48
A_84_P269530	4.02774	0.00305718	geranylgeranyl diphosphate synthase 11	AT3G29430	617.116	985.923	480.571	128.251	176.183	187.214
A_84_P790526	4.02133	0.000685774	methyl esterase 13	AT1G26360	148.695	195.131	124.477	31.0226	39.1767	43.1996
A_84_P829402	4.01816	8.54719e-05	hypothetical protein	AT1G07795	239.715	322.001	232.178	64.6554	61.2087	65.9866
A_84_P12801	4.01432	0.00282969	hypothetical protein	AT3G59340	227.271	259.826	154.819	53.9	36.8461	67.2695
A_84_P11362	4.01361	0.00014008	transducin/WD-40 repeat-containing protein	AT1G24530	4309.59	3347.11	3089.65	824.824	958.641	824.085
A_84_P23754	4.01268	0.0154695	protein AIG1	AT1G33960	318.218	690.132	802.182	110.498	175.526	132.895
A_84_P10395	4.00739	1.25641e-05	two-component response regulator ARR7	AT1G19050	2342.35	2149.81	2055.79	506.67	547.858	547.813
A_84_P12471	4.00392	0.000443298	nodulin MtN21 /EamA-like transporter	AT1G11460	245.422	223.136	183.772	42.6259	59.2799	58.6553
A_84_P581096	4.00205	0.000317896	fatty acid hydroxylase domain containing CER1-like protein	AT2G37700	118.585	165.141	126.089	39.7942	30.3	30.2016
A_84_P845982	4.0016	1.63264e-06	LIM domain-containing protein	AT2G39900	3335.73	3447.99	2789.95	764.014	811.532	763.53
A_84_P574592	3.99533	9.01616e-06	uridylyltransferase-related protein	AT1G16880	163.431	188.146	166.415	43.4847	43.7694	39.851
A_84_P811421	3.99173	0.000131994	putative galactinol--sucrose galactosyltransferase 6	AT5G20250	151.592	156.472	125.614	41.7496	36.7123	28.8927
A_84_P14205	3.98761	0.000241984	developmental protein SEPALLATA 3	AT1G24260	5826.39	4431.84	3733.55	1085.73	1107.89	1194.9
A_84_P259140	3.98716	4.06407e-07	zinc finger protein CONSTANS-LIKE 15	AT1G28050	4831.02	5072.69	4139.14	1170.5	1183.15	1092.37
A_84_P17027	3.98702	0.000344401	peroxidase 7	AT1G30870	2701.71	3478.19	2479.22	592.365	767.186	764.633
A_84_P755708	3.97733	0.000655937	putative dehydration-responsive element-binding protein 2H	AT2G40350	566.678	432.526	480.369	154.102	104.102	110.272
A_84_P15052	3.96996	3.44182e-05	cell wall / vacuolar inhibitor of fructosidase 2	AT5G64620	15440.2	16059.8	14311.1	3391.18	4002.27	3950.32
A_84_P532253	3.96612	1.20854e-05	Rossmann-fold NAD(P)-binding domain-containing protein	AT2G29170	1152	1201.03	1146.25	278.625	288.01	299.46
A_84_P793408	3.95921	0.0036647	putative gibberellin-regulated protein	AT1G74670	220.626	362.327	341.668	57.6075	86.5808	83.4093
A_84_P14898	3.95749	0.021604	aspartyl protease family protein	AT5G10760	350.88	486.358	971.079	102.835	166.565	147.56
A_84_P818939	3.95662	1.46252e-05	antitermination NusB domain-containing protein	AT4G26370	1517.33	1427.01	1259.8	322.832	367.09	351.289
A_84_P133775	3.95609	0.00127062	aspartyl protease family protein	AT4G16563	4916.3	3942.17	3137.47	764.633	1191.4	1019.12
A_84_P21264	3.95559	0.000137442	BTB and TAZ domain protein 2	AT3G48360	20526.6	19432.2	15182.7	5436.13	4325.3	3933.97
A_84_P22783	3.9553	0.000382683	TIR-NBS class of disease resistance protein	AT1G72890	206.145	201.622	169.834	60.0434	38.2661	46.9351
A_84_P12549	3.95497	1.91941e-05	mitogen-activated protein kinase 13	AT1G07880	1032.71	1154.32	992.593	256.192	290.471	242.975
A_84_P20881	3.95351	0.00100618	protein root hair specific 3	AT1G16440	173.733	253.686	151.681	39.3854	54.8929	47.3034
A_84_P815070	3.95079	0.000110161	patellin-4	AT1G22530	6512.16	6121.51	4635.47	1291.87	1582.99	1385.19
A_84_P566826	3.94961	1.42015e-05	maternal effect embryo arrest 18 protein	AT2G34090	834.559	727.034	655.672	182.086	192.642	174.017
A_84_P18818	3.94002	2.44646e-05	late embryogenesis abundant protein-like protein	AT5G60530	4738.61	4933.65	4733.62	1223.63	1302.44	1073.22
A_84_P569671	3.93695	0.00153748	hypothetical protein	AT3G48640	482.164	666.44	752.025	146.045	148.493	172.622
A_84_P71564	3.93675	0.0019366	inositol oxygenase	AT2G19800	3333.5	1959.43	1770.49	578.204	501.996	617.317
A_84_P116712	3.93635	0.00061602	DC1 domain-containing protein	AT1G29180	573.702	670.793	486.907	114.127	172.636	147.401
A_84_P23572	3.93372	5.35517e-05	GDP-mannose 4,6 dehydratase 1	AT5G66280	3362.78	3833.42	3304.58	791.758	967.831	863.34
A_84_P545938	3.93232	3.1125e-05	proline-rich extensin-like family protein	AT5G06630	1458.93	1684.45	1281.35	339.324	381.429	378.24
A_84_P814552	3.92919	0.000401717	developmental protein SEPALLATA 3	AT1G24260	1829.6	1342.97	1122.89	333.561	344.857	373.784
A_84_P812936	3.92377	0.00103737			3133.7	3724.62	2590.44	742.888	632.35	1007.17
A_84_P14254	3.92323	0.00015774	two-component response regulator ARR3	AT1G59940	271.978	369.708	236.812	72.608	74.4008	69.0056
A_84_P10070	3.92016	0.000194356	late embryogenesis abundant protein-like protein	AT4G27400	448.732	451.809	447.792	98.0722	112.612	128.991
A_84_P17353	3.91983	0.000244218	peroxidase 27	AT3G01190	18361.5	20195.4	15629.4	3743.89	4879.63	4979.33
A_84_P856527	3.91949	5.37352e-05	subtilase 4.12	AT5G59090	1265.12	1667.82	1223.58	354.151	338.189	338.421
A_84_P302000	3.91918	0.0146905	arabinogalactan protein 22	AT5G53250	3495.95	4282.03	3284.62	727.512	1760.28	602.939
A_84_P16622	3.91799	0.0317658	AAA-type ATPase family protein	AT4G05380	1141.49	585.158	2159.6	271.188	306.177	273.066
A_84_P839149	3.91549	7.75875e-06	gigantea protein (GI)	AT1G22770	1034.66	915.164	890.299	237.427	241.35	231.676
A_84_P21951	3.9118	4.29698e-06	LIM domain-containing protein	AT2G39900	7013.54	7696.23	6357.06	1685.69	1831.72	1755.04
A_84_P19255	3.90966	0.00201031	cytochrome P450, family 78, subfamily A, polypeptide 8	AT1G01190	1821.49	2902.82	2175.88	459.125	564.664	701.985
A_84_P500433	3.90719	0.000262281	Nitrile-specifier protein 4	AT3G16410	2893.14	3943.33	2924.52	807.561	931.96	702.595
A_84_P807456	3.905	6.07912e-06	GDSL esterase/lipase	AT1G54000	5113.31	5577.19	4499.75	1212.14	1341.03	1253.24
A_84_P22728	3.90115	3.89613e-05	aspartyl protease-like protein	AT1G09750	23547.3	25961.7	22428.7	5436.77	6403.17	6271.15
A_84_P312723	3.89635	7.84204e-05	hypothetical protein	AT2G46890	1533.06	1740.05	1325.91	340.831	417.871	396.884
A_84_P598005	3.89301	9.57719e-05	Kua-ubiquitin conjugating enzyme hybrid localisation domain-containing protein	AT2G22890	260.703	341.053	268.311	71.0169	69.2658	77.7052
A_84_P831705	3.88918	0.000526796	hypothetical protein	AT3G18900	809.644	1060.81	794.93	192.133	274.838	207.773
A_84_P104016	3.88784	2.02784e-07	transcription factor bHLH128	AT1G05805	3822.71	3821.49	3400.14	922.212	943.557	918.24
A_84_P93029	3.88322	1.35717e-05	homeobox protein 23	AT5G39760	6090.53	5618.03	5072.51	1325.9	1463.83	1443.66
A_84_P177674	3.8766	2.97452e-07	hypothetical protein	AT5G25210	1860.48	1940.74	1707.79	478.19	477.055	438.619
A_84_P103016	3.87639	0.000970158	bifunctional inhibitor/lipid-transfer protein/seed storage 2S albumin-like protein	AT4G12500	6829.83	5318.25	6474.84	1296.82	1883.96	1562.26
A_84_P107372	3.87133	5.77839e-06	hydroxyproline-rich glycoprotein-like protein	AT3G02120	4202.21	4893.62	4085.29	1128.08	1146	1058.78
A_84_P12817	3.86929	1.96574e-05	hypothetical protein	AT3G63160	43273.8	46810.7	36198.3	10278.9	10232.2	11377
A_84_P762771	3.86884	9.30422e-05	hypothetical protein	AT3G52561	167.816	208.083	146.93	41.1952	43.1372	47.1325
A_84_P22616	3.8683	1.24579e-07	beta-galactosidase 10	AT5G63810	9186.04	9618.16	8186.42	2285.81	2267.49	2279.02
A_84_P756393	3.8663	7.91629e-06	maternal effect embryo arrest 18 protein	AT2G34090	2151.94	2072.94	1715.71	496.162	537.612	469.316
A_84_P507623	3.86565	0.000146153	chloroplast RNA-binding protein 29	AT3G53460	80154.7	79756.4	73290.9	16784	21305.1	21442.7
A_84_P15737	3.86492	1.55824e-05	antitermination NusB domain-containing protein	AT4G26370	4994.28	4504.11	4132.01	1095.12	1161.75	1196.27
A_84_P789634	3.84869	0.00215014			1246.21	840.895	1188.3	226.911	328.149	277.315
A_84_P570578	3.84572	3.4313e-05	aspartyl protease family protein	AT3G51350	993.769	1136.11	809.653	241.167	243.866	258.336
A_84_P18089	3.8437	1.51334e-06	glucose-1-phosphate adenylyltransferase large subunit 2	AT1G27680	2491.75	2430.79	2133.13	607.066	631.637	560.919
A_84_P13038	3.84169	0.00217877	leucine-rich repeat protein kinase-like protein	AT5G24100	863.393	950.924	810.896	181.58	325.757	187.66
A_84_P857022	3.84135	0.00108451	F-box/kelch-repeat protein	AT1G80440	323.415	286.561	273.937	77.1158	57.5413	95.4188
A_84_P823664	3.84096	5.96815e-06	Violaxanthin de-epoxidase	AT1G08550	1255.29	1171.83	1073.94	311.693	279.017	303.033
A_84_P853560	3.83099	0.000157864	patellin-4	AT1G22530	827.472	714.224	538.314	185.876	183.536	156.792
A_84_P16571	3.82914	0.00113693	putative WRKY transcription factor 70	AT3G56400	6025.47	8531.66	8344.57	2339.25	1883.79	1639.06
A_84_P519104	3.82693	9.48719e-05	protein rotundifolia like 16	AT3G25717	4616.5	3679.33	3618.28	1044.81	1093.8	907.067
A_84_P751997	3.82425	0.000219867	hypothetical protein	AT1G15630	226.193	250.807	191.143	50.3187	68.6191	53.0817
A_84_P805961	3.82097	7.02676e-05	tubulin alpha-3/alpha-5 chain	AT5G19770	12937.9	12879.7	11107.8	2766.99	3394.01	3339.91
A_84_P23366	3.82048	0.000844956	HXXXD-type acyl-transferase-like protein	AT4G15400	384.847	554.624	354.596	112.641	90.6297	125.684
A_84_P211908	3.81949	0.000258143	pollen_Ole_e_I-domain containing protein	AT5G05500	3306.46	4174.11	2908.45	765.429	979.418	908.407
A_84_P17046	3.81936	6.56285e-07	Violaxanthin de-epoxidase	AT1G08550	10001.3	9520.93	8307.22	2447.51	2330.05	2353.49
A_84_P21042	3.81543	5.81222e-05	Ca2+-transporting ATPase	AT2G41560	2663.68	2459.58	2110.42	554.517	663.878	639.232
A_84_P223359	3.81492	1.30067e-05	GDSL esterase/lipase	AT1G54000	11969.8	13461.6	10993.3	2992.03	3380.72	2981.68
A_84_P787864	3.81439	0.00161882	hypothetical protein	AT3G48640	670.45	967.518	977.043	193.519	218.645	255.142
A_84_P10858	3.81432	8.10304e-06	RING/U-box domain-containing protein	AT3G47160	5277.28	5718.71	4305.36	1392.15	1303.86	1219.36
A_84_P767553	3.81355	8.68398e-05	2-alkenal reductase	AT5G37940	1091.74	1296.9	955.89	317.984	250.628	289.464
A_84_P551689	3.8127	4.42909e-05	Phospholipase A2-like protein	AT2G06925	7132.76	6736.9	5745.85	1514.91	1759.12	1767.15
A_84_P14561	3.80869	1.48105e-05	polygalacturonase	AT3G15720	481.641	432.702	394.931	110.037	108.707	117.731
A_84_P851051	3.80776	0.00104866	arabinogalactan protein 4	AT5G10430	1632.15	1708.85	1437.02	324.914	544.721	387.756
A_84_P810552	3.8055	0.000136674	BTB and TAZ domain protein 2	AT3G48360	6201.7	5817.04	4525.44	1670.79	1364.04	1228.76
A_84_P220678	3.79731	0.0191692	hydroxysteroid dehydrogenase 4	AT5G50590	141.818	434.955	140.103	57.0858	54.9342	47.578
A_84_P767860	3.79639	3.02728e-06	4-alpha-glucanotransferase-like protein	AT5G64860	9460.96	10240.5	7919.75	2476.61	2399.54	2230.76
A_84_P11239	3.79088	0.000769519	myb-like transcription factor family protein	AT5G56840	731.762	1221.1	880.379	237.059	245.516	234.539
A_84_P818857	3.78955	1.04974e-05	mitochondrial editing factor 20	AT3G18970	311.982	322.949	287.506	74.6776	85.3136	78.9805
A_84_P821249	3.78724	3.08478e-06	ERF/AP2 transcription factor	AT5G07580	1118.22	1103.39	1026.99	292.842	265.595	283.519
A_84_P63594	3.78478	0.000117035	putative purine permease 21	AT4G18205	3991.64	3349.67	2923.87	955.119	943.435	756.489
A_84_P16734	3.78166	0.000632789	SAUR-like auxin-responsive protein	AT4G38850	402.95	345.228	384.874	81.2986	117.497	97.9715
A_84_P545496	3.77691	9.04662e-07	hypothetical protein	AT2G03570	35967.4	36903.4	33200.4	9804.95	8879.05	8881.33
A_84_P762378	3.7723	8.73053e-05	hypothetical protein	AT3G61678	16827	14241.3	14294.5	3579	4220.29	3993.77
A_84_P287270	3.77037	2.59526e-06	mamallian P58IPK-like protein	AT5G03160	159670	150235	142140	39827.7	38253.2	39471.8
A_84_P16933	3.77005	0.00400479	2-oxoglutarate (2OG) and Fe(II)-dependent oxygenase-like protein	AT1G55290	232.093	316.941	208.702	61.4086	47.7301	92.4032
A_84_P17762	3.76938	0.0200456	tetraspanin12	AT5G23030	193.442	221.91	164.58	57.024	86.5327	25.2719
A_84_P12760	3.76938	0.000128059	C2H2 and C2HC zinc finger-containing protein	AT3G49930	197.466	250.514	190.703	52.6454	62.7771	50.3839
A_84_P858400	3.76891	6.90547e-05	O-methyltransferase-like protein	AT1G76790	2382.86	2515.72	1761.72	556.587	622.712	538.034
A_84_P19956	3.76788	0.0118319	SAUR-like auxin-responsive protein	AT1G76190	611.102	567.41	487.527	81.6637	211.45	173.006
A_84_P17557	3.76407	0.000962193	endoglucanase 17	AT4G02290	1492.83	2540.51	1575.05	457.876	489.23	472.686
A_84_P805965	3.75829	1.81706e-05	tubulin alpha-3/alpha-5 chain	AT5G19780	2783.47	2744.78	2445.88	638.011	732.285	712.249
A_84_P804582	3.75715	0.000150292	glycine-rich protein	AT2G36120	80595.8	107446	78975.3	24792.1	20680	23775.7
A_84_P243945	3.75493	0.000472284	stress responsive A/B Barrel domain-containing protein	AT5G22580	8191.73	8253.1	7453.68	1670.48	2471.47	2179.44
A_84_P16735	3.75401	3.9108e-06	B-box type zinc finger-containing protein	AT4G39070	1096.57	1068.66	890.36	273.146	251.817	271.055
A_84_P15932	3.75064	0.000833279	aquaporin TIP2-3	AT5G47450	1139.17	1441.62	935.752	277.926	265.792	372.731
A_84_P581022	3.75001	0.00220135	hypothetical protein	AT2G16340	215.966	167.192	208.287	42.3044	68.9845	46.1965
A_84_P569414	3.7483	5.21933e-07	invertase/pectin methylesterase inhibitor-like protein	AT2G01610	2103.36	2294.59	1848.9	560.62	543.737	525.475
A_84_P805287	3.74587	0.00031841	arabinogalactan protein 31	AT1G28290	440.916	475.628	481.065	103.782	131.334	133.122
A_84_P847287	3.74449	1.42438e-05	cell division protein ftsZ-like protein	AT5G55280	1226.18	1150.21	1023.69	277.502	311.625	300.612
A_84_P18969	3.74208	1.19035e-05	gigantea protein (GI)	AT1G22770	3369.75	3185.58	2971.28	901.335	765.765	833.666
A_84_P500468	3.74066	0.000605417	protein ralf-like 27	AT3G29780	1970.86	2783.51	1796.8	487.166	594.784	614.398
A_84_P837793	3.73741	0.00073732	protein kinase family protein	AT3G45920	266.373	362.112	270.144	63.7015	90.1871	82.1302
A_84_P80689	3.73478	2.86631e-06	HPP integral membrane domain-containing protein	AT5G62720	11627.7	11453	9543.19	2816.28	3009.83	2720.67
A_84_P810591	3.72603	0.000137458	xyloglucan:xyloglucosyl transferase	AT4G30270	12720.3	9795.28	8654.47	2686.4	2745.3	2671.98
A_84_P11913	3.72512	0.00149916	thioredoxin family protein	AT4G12170	8835.05	11009.9	6838.95	2723.61	1738.27	2569.69
A_84_P850782	3.72448	0.000974368			2189.26	2578.91	1760.83	564.973	455.519	706.813
A_84_P857284	3.72228	0.000167608	cell division protein ftsZ-like protein	AT5G55280	757.791	655.52	599.155	154.037	198.914	178.049
A_84_P513687	3.72042	0.000417026	pollen Ole e 1 allergen and extensin family protein	AT2G47540	1050.67	1408.77	1075.34	267.506	359.442	303.876
A_84_P294704	3.72015	1.42268e-05	GDSL esterase/lipase	AT1G54010	19567.9	19276.6	16722.7	4545.5	4978.01	5118.5
A_84_P837176	3.7174	0.000604407	allergen V5/Tpx-1-related family protein	AT4G30320	515.897	717.353	455.067	151.349	125.101	163.68
A_84_P20420	3.71521	0.000997149	putative cysteine proteinase	AT4G11320	5079.98	6106.71	4237.85	1290.16	1102.68	1703.55
A_84_P762715	3.71393	0.0116863	ribosomal protein S27-2	AT3G61111	202.95	111.114	254.607	41.6052	47.9374	53.1234
A_84_P16570	3.70827	0.000115454	BTB/POZ domain-containing protein	AT3G56230	661.777	881.167	643.778	187.481	207.242	179.118
A_84_P21158	3.70824	4.5277e-05	hypothetical protein	AT3G04550	37845.8	34144.6	31783.4	8423.69	9230.74	9792.17
A_84_P834496	3.70041	0.00294243	oxidoreductase, 2OG-Fe(II) oxygenase family protein	AT5G58660	197.671	181.627	161.424	70.6454	34.6664	44.1499
A_84_P768874	3.69799	0.000134846	hypothetical protein	AT5G57567	706.452	630.785	678.982	166.089	201.329	169.145
A_84_P507571	3.69052	4.44109e-05	hypothetical protein	AT3G25130	136.297	166.802	135.293	38.8868	36.3666	40.9052
A_84_P800343	3.69028	0.000208722			1120.81	966.756	1158.61	289.94	272.496	298.895
A_84_P20636	3.69022	1.2331e-05	hypothetical protein	AT5G40450	7686.43	8594.86	6277.94	1996.31	2027.27	1927.82
A_84_P208088	3.69008	0.000471298	arabinogalactan protein 4	AT5G10430	15689.8	16664	13691.6	3554.77	5195.13	3646.83
A_84_P807490	3.68641	8.32825e-06	GDSL esterase/lipase	AT1G54010	13599.1	13768.9	13153.8	3576.75	3489.98	3723.22
A_84_P761538	3.67596	2.12494e-05	bifunctional inhibitor/lipid transfer protein/seed storage protein-like protein	AT3G22142	1052.46	981.948	920.987	272.671	284.118	233.82
A_84_P19713	3.67451	0.000198299	SAUR-like auxin-responsive protein	AT1G29450	325.301	370.217	343.574	86.6085	109.485	83.144
A_84_P16183	3.67254	0.0010335	protein root hair specific 10	AT1G70460	428.598	638.886	386.469	112.376	149.657	120.087
A_84_P223669	3.66713	0.000130786	glycine-rich protein	AT2G36120	76695.7	103719	76326	24256.9	21053.8	22789.6
A_84_P14485	3.66322	9.97202e-05	cellulose synthase-like protein B2	AT2G32620	245.26	308.191	239.826	72.4504	77.7753	61.8658
A_84_P57120	3.65917	2.91655e-05	tubulin alpha-3/alpha-5 chain	AT5G19780	43939.7	42615.9	37185.7	10126.9	12076	10985.9
A_84_P13907	3.6553	0.000998707	cellulose synthase-like protein B5	AT4G15290	513.831	678.096	395.12	117.794	158.459	142.763
A_84_P11330	3.65512	0.000149307	xyloglucan:xyloglucosyl transferase	AT1G11545	4121.56	4862.5	3897.27	999.349	1259.8	1200.98
A_84_P11090	3.63694	3.82975e-05	aspartyl protease family protein	AT5G02190	1227.65	1197.24	1236.47	319.139	352.838	317.143
A_84_P10530	3.62822	0.000156593	tubulin beta	AT1G75780	3829.52	4148.7	3350.16	874.997	1075.52	1119.44
A_84_P19131	3.62625	0.000259323	Rossmann-fold NAD(P)-binding domain-containing protein	AT2G23910	1230.25	1101.47	769.304	301.523	263.894	259.73
A_84_P10474	3.6248	0.000118899	UDP-glycosyltransferase-like protein	AT1G64910	286.506	334.185	238.353	73.0276	87.6008	70.8069
A_84_P556286	3.62333	0.00887935	serine carboxypeptidase-like 15	AT3G12240	164.327	213.064	186.568	32.089	75.4397	53.6237
A_84_P13585	3.61904	5.48522e-05	aspartyl protease-like protein	AT1G01300	9774.67	9684.02	8775.14	2277.74	2770.21	2625.42
A_84_P12160	3.61874	4.58093e-05	putative leucine-rich repeat receptor-like protein kinase	AT5G49770	748.629	881.984	661.215	193.785	206.443	217.7
A_84_P103476	3.61442	2.36234e-06	CBS domain-containing protein with a domain of unknown function (DUF21)	AT4G14230	5926.04	6064.92	5041.05	1536.57	1486.72	1587.79
A_84_P799181	3.60826	0.000303536	Pectin lyase-like protein	AT1G05660	113.811	113.265	113.614	28.7883	37.6946	27.1583
A_84_P12236	3.60718	0.0269355	putative LRR receptor-like serine/threonine-protein kinase	AT5G16900	126.7	375.282	112.9	41.6802	61.5051	42.176
A_84_P53720	3.60386	3.54894e-06			2244.53	2130.14	2018.33	619.713	562.052	559.546
A_84_P12086	3.60027	0.000112943	Eukaryotic aspartyl protease family protein	AT5G19100	1616.97	1823.21	1519.77	450.317	521.888	386.185
A_84_P802561	3.59833	0.000483997	germin-like protein subfamily 3 member 1	AT1G72610	44417.3	45609.4	40357.8	9504.34	13259.2	13163.5
A_84_P813773	3.59767	0.000104692	bifunctional nuclease in basal defense response 1	AT1G75380	4452.59	5603.25	3852.81	1220.03	1213.33	1318.25
A_84_P18546	3.59758	0.00168727	Fe(2+) transport protein 2	AT4G19680	578.858	834.982	443.951	167.051	139.717	186.654
A_84_P21523	3.59602	0.000145832	transcription factor BEE 1	AT1G18400	2457.7	1899.47	1782.69	528.572	585.326	546.826
A_84_P810579	3.59242	0.000147723	xyloglucan:xyloglucosyl transferase	AT4G30270	15410.9	12043	10372.4	3384.41	3478.68	3334.01
A_84_P807479	3.5924	3.70592e-05	GDSL esterase/lipase	AT1G54000	1100.78	1252.49	1004.16	288.766	339.194	288.212
A_84_P750360	3.58914	0.00118181			196.166	253.936	200.223	47.8119	75.3785	56.5834
A_84_P22381	3.58738	0.000187871	SAUR-like auxin-responsive protein	AT4G31320	1098.11	1367.44	957.674	276.667	336.158	316.609
A_84_P223319	3.58645	0.00088002	hypothetical protein	AT2G21080	719.284	665.445	638.981	146.837	231.504	184.372
A_84_P13467	3.58597	6.81649e-06	histone H2B	AT2G28720	4397.06	4252.23	3401.52	1089.07	1089.26	1099.07
A_84_P790558	3.58469	7.82837e-05	jacalin-like lectin domain-containing protein	AT1G60110	124.743	154.592	106.702	38.1305	33.5767	32.983
A_84_P277930	3.57826	0.000197852	cysteine/histidine-rich C1 domain-containing protein	AT2G02680	193.397	234.697	186.537	48.5141	60.5495	59.4716
A_84_P13647	3.57169	8.35212e-05	Cyclopropane-fatty-acyl-phospholipid synthase	AT3G23470	805.136	911.476	838.628	226.435	264.372	213.297
A_84_P816568	3.57046	7.06888e-06	4-alpha-glucanotransferase-like protein	AT5G64860	156.215	175.759	135.723	45.767	42.0911	40.1756
A_84_P10147	3.56925	3.12968e-05	pentatricopeptide repeat-containing protein	AT5G02860	783.491	717.222	678.084	184.81	210.193	203.929
A_84_P11195	3.56692	0.000174715	DNA-3-methyladenine glycosylase I	AT5G44680	5698.46	7505.73	6142.11	1629.73	1900.32	1766.96
A_84_P13843	3.56109	0.000336666	hypothetical protein	AT1G17300	253.081	317.837	243.835	65.8542	88.5768	70.3864
A_84_P15846	3.56044	5.94915e-06	TIR-NBS-LRR class disease resistance protein	AT5G11250	437.441	435.926	389.371	113.658	125.267	109.227
A_84_P811911	3.56018	0.000993635	dehydrin Rab18	AT5G66400	45726.1	44580.6	38164.1	15982.4	9520.85	10710.6
A_84_P227499	3.55732	0.000974919	cysteine/histidine-rich C1 domain-containing protein	AT2G37820	371.896	455.183	341.31	103.789	138.044	84.6834
A_84_P260340	3.55732	0.000110402	hypothetical protein	AT1G76240	3118.9	3196.53	2548.9	788.697	949.601	712.513
A_84_P21165	3.55718	5.00274e-05	O-fucosyltransferase-like protein	AT3G07900	592.666	714.38	530.922	160.523	181.972	161.619
A_84_P12584	3.55698	0.038257	nudix hydrolase 6	AT2G04450	570.659	740.63	1652	184.72	360.987	219.948
A_84_P199944	3.55693	0.00035614	hypothetical protein	AT2G36100	5758.02	7959.43	5659.11	1574.48	1932.5	1790.62
A_84_P13864	3.55435	0.000731283	allergen V5/Tpx-1-related family protein	AT4G30320	1095.87	1593.71	1032.88	315.162	312.744	385.298
A_84_P17561	3.55418	0.00605636	syntaxin-123	AT4G03330	362.887	629.684	319.999	96.962	158.882	99.9376
A_84_P137009	3.55032	0.0108059	defensin-like protein 16	AT5G44420	419.82	695.437	503.406	99.104	143.481	218.341
A_84_P255930	3.54579	0.000432356	pentatricopeptide repeat-containing protein	AT4G08210	141.914	128.693	164.656	40.4977	41.5442	37.9019
A_84_P23322	3.53804	5.7908e-05	xyloglucan:xyloglucosyl transferase	AT4G30270	47479.1	40389.5	34377.4	10883	11218.1	11525.7
A_84_P753680	3.53314	0.0180231	hypothetical protein	AT1G24147	1442.56	1201.02	1486.44	232.752	661.365	358.587
A_84_P14382	3.5301	0.00078485	putative protein kinase	AT2G41970	688.8	894.963	691.403	169.519	231.448	233.441
A_84_P184164	3.52866	7.96877e-05	hypothetical protein	AT1G07090	1708.83	1789.81	1474.72	414.791	525.256	445.417
A_84_P808447	3.52832	3.18627e-05	high mobility group B2 protein	AT1G20693	13409	13676.1	11285.9	3628.9	3207.79	3826.4
A_84_P837979	3.52683	8.48337e-06	LOB domain-containing protein 3	AT1G16530	222.128	228.893	193.218	58.8923	65.0023	55.2997
A_84_P12054	3.52245	6.35186e-05	ERF/AP2 transcription factor	AT5G07580	6117.06	6039.05	5613.09	1846.32	1440.46	1686.38
A_84_P803498	3.52234	6.01353e-06			429.209	436.591	374.059	109.488	116.319	119.056
A_84_P797619	3.51918	5.35115e-06	protochlorophyllide reductase A	AT5G54190	866.47	988.361	804.56	242.61	248.346	248.038
A_84_P815833	3.51918	3.3706e-05	peroxidase 69	AT5G64100	698.579	859.268	649.372	200.839	201.659	208.752
A_84_P10598	3.51672	0.000523126	leucine-rich repeat-containing protein	AT1G33600	3882.61	2654.91	2516.54	843.716	863.777	773.655
A_84_P146938	3.51093	0.011349	protein NIM1-interacting 1	AT1G02450	167.391	301.715	336.555	64.067	95.886	60.4379
A_84_P814607	3.50871	1.84291e-05	cytochrome P450, family 81, subfamily F, polypeptide 4	AT4G37410	464.706	476.097	353.703	119.894	118.226	120.821
A_84_P22581	3.50851	5.01026e-05	cell division protein ftsZ-like protein	AT5G55280	10729.3	10145.1	9344.37	2554.7	3082.32	2827.3
A_84_P19474	3.50799	0.00121882	putative cysteine proteinase	AT4G11310	1015.19	1230.11	841.607	285.058	227.467	354.94
A_84_P23972	3.50669	8.58325e-05	protein SKU5 similar 16	AT2G23630	1891.62	1950.5	1668.62	450.739	556.466	538.099
A_84_P13035	3.50552	2.00283e-05	carboxypeptidase D	AT5G23210	9438.26	9271.73	7525.35	2289.71	2498.38	2526.17
A_84_P590035	3.50193	0.000391566	defensin-like protein 196	AT2G43535	30458.6	38836.7	25993.9	9960.85	7475.58	9089.54
A_84_P163153	3.50109	0.000291323	hypothetical protein	AT1G74830	155.944	202.62	136.005	53.4229	42.1901	41.9987
A_84_P502211	3.50077	6.22706e-06	mitochondrial editing factor 20	AT3G18970	298.475	282.698	238.027	74.6734	79.8418	74.2255
A_84_P16407	3.4999	1.33633e-05	phosphoglycerate mutase-like-like protein	AT3G01310	8529.71	7486.01	6610.04	2121.35	2151.87	2038.8
A_84_P717727	3.4962	4.68112e-05			298.359	365.676	267.562	85.7728	83.8713	89.7615
A_84_P16816	3.49371	6.10745e-05	methylthioalkylmalate synthase 3	AT5G23020	19220.1	19316.4	15188.3	5227.71	4455.14	5367.11
A_84_P158215	3.48589	2.12346e-05	transmembrane CLPTM1 family protein	AT5G23575	5562.31	4945.7	4311.69	1342.71	1458.41	1351.79
A_84_P850800	3.48464	1.22783e-05	glutamine synthetase cytosolic isozyme 1-1	AT5G37600	6472.55	5725.75	5579.61	1746.31	1681.93	1572.85
A_84_P16441	3.48174	0.000179317	putative pectate lyase 8	AT3G07010	1492.77	1805.7	1461.49	413.577	520.704	409.713
A_84_P17631	3.48173	9.52424e-06	O-glycosyl hydrolase-17	AT4G26830	253.189	266.34	246.498	69.1136	74.7607	72.0535
A_84_P812064	3.47337	0.000160729	chloroplast RNA-binding protein 29	AT3G53460	209385	208699	188025	48995.8	61118.3	61898.3
A_84_P15237	3.46685	0.00128563	protein kinase-like protein	AT1G70450	213.331	202.151	116.612	48.8806	52.6305	44.3479
A_84_P110392	3.46384	0.000241158	bifunctional inhibitor/lipid-transfer protein/seed storage 2S albumin-like protein	AT5G55450	218.91	281.306	256.235	72.1662	77.8174	63.9118
A_84_P10780	3.46111	6.96776e-05	putative disease resistance protein	AT3G15700	177.28	217.392	153.975	50.3243	50.1293	53.6316
A_84_P814616	3.46011	6.34593e-05	cytochrome P450, family 81, subfamily F, polypeptide 4	AT4G37410	16875.7	18999.5	13537	4503.14	4465.9	4925.1
A_84_P10624	3.45696	0.00222138	peroxidase	AT2G37130	13199.4	22910.5	11905.5	4187.31	4303.89	4571.26
A_84_P12397	3.45509	0.00103902	endoglucanase 5	AT1G48930	1294.98	1636.5	1109.27	303.688	443.46	400.072
A_84_P22843	3.45195	4.05473e-05	O-methyltransferase-like protein	AT1G76790	17293	18578.9	14210.9	4534.87	5242.74	4413.42
A_84_P226169	3.45067	0.000151328	photosystem II oxygen-evolving enhancer protein	AT3G01440	11050.7	14114	10750.4	3077.29	3533.27	3548.08
A_84_P768909	3.4504	0.000256456		AT5G24206	178.923	236.002	148.203	51.9619	51.3614	53.9622
A_84_P801770	3.44762	0.000122124			1008.67	1095.88	969.741	258.11	297.529	321.999
A_84_P769282	3.4474	7.10492e-05	hypothetical protein		4330.77	4492.89	3142.9	1208.74	1070.12	1090.85
A_84_P15815	3.44478	2.30112e-05	wall-associated receptor kinase-like 20	AT5G02070	107.326	116.092	107.609	29.7731	32.3803	32.1624
A_84_P23779	3.44428	2.32388e-05	zinc finger protein CONSTANS-LIKE 6	AT1G68520	8544.72	9270.4	7119.89	2407.15	2545.44	2129.55
A_84_P21001	3.44268	0.00148554	aspartyl protease-like protein	AT1G44130	204.114	260.98	279.299	86.7554	66.3609	59.8734
A_84_P10533	3.44189	8.6568e-05	bifunctional nuclease in basal defense response 1	AT1G75380	16743.9	21164.2	14979.9	4996.1	4758.4	5176.86
A_84_P203538	3.44116	9.24063e-05	3-ketoacyl-CoA synthase 8	AT2G15090	12748.3	11170	10425	2956.19	3585.03	3249.56
A_84_P247245	3.43835	5.27022e-05	tubulin alpha-3/alpha-5 chain	AT5G19770	29940.8	28981.6	25447.8	7223.71	8738.8	8134.92
A_84_P13153	3.43442	0.00164898	AGC (cAMP-dependent, cGMP-dependent and protein kinase C) kinase family protein	AT5G62310	114.834	153.599	120.514	29.0179	37.9404	45.056
A_84_P12567	3.43383	0.000226162			948.964	1115.27	811.217	237.346	303.662	278.126
A_84_P14286	3.43347	0.000294626	RNA recognition motif-containing protein	AT1G78260	1086.31	1309.06	1030.79	348.254	371.635	264.516
A_84_P147718	3.43132	3.1812e-05	Proline-rich extensin-like family protein	AT4G08410	1257.82	1499.73	1182.29	354.842	387.893	379.145
A_84_P18283	3.42676	6.71644e-05	bidirectional amino acid transporter 1	AT2G01170	2227.85	1857.98	1783.82	541.957	605.365	528.717
A_84_P855610	3.42675	0.00308184	peroxidase	AT2G37130	5968.07	10492.5	5097.86	1894.73	1884.44	2100.41
A_84_P12588	3.42664	5.27088e-05	acetone-cyanohydrin lyase	AT2G23600	13102.3	12449.2	10920.1	3137.46	3671.46	3633.07
A_84_P12369	3.42248	2.36277e-05	alpha-glucan water dikinase 1	AT1G10760	34299.2	34670.1	29517.7	10452.5	8471.84	9347.25
A_84_P11310	3.42105	0.000140166	hexokinase-like 1 protein	AT1G47840	1260.59	1473.66	1202.08	345.988	435.624	349.811
A_84_P788143	3.42022	0.000545823	disease resistance-responsive, dirigent domain-containing protein	AT3G24020	924.815	1381.64	915.375	295.276	332.506	281.476
A_84_P861121	3.41453	1.73255e-06	histone H2B	AT2G28720	2737.52	2613.24	2360.07	730.294	738.147	743.724
A_84_P194774	3.41276	8.09186e-05	rhamnogalacturonan xylosyltransferase 2	AT4G01750	120.689	121.902	117.513	31.1572	37.8508	34.8652
A_84_P766087	3.41102	1.00504e-05	RING/FYVE/PHD zinc finger-containing protein	AT5G63780	13427.6	14074.3	10663.8	3850.49	3510.64	3551.11
A_84_P248695	3.40994	0.00481123	oxidoreductase, 2OG-Fe(II) oxygenase family protein	AT5G12270	146.487	244.156	147.274	37.3195	58.515	57.5087
A_84_P22810	3.40979	0.00127635	transcription factor BEE 3	AT1G73830	982.094	879.405	743.735	196.091	314.542	248.324
A_84_P807614	3.40792	0.000272473	Vacuolar calcium-binding protein-like protein	AT1G12080	3101.57	4286.21	3092.63	923.753	1020.3	1041.87
A_84_P12702	3.40517	0.000844316	myrosinase-binding protein-like protein-300B	AT3G16440	2130.85	3361.34	1994.23	721.353	691.271	685.816
A_84_P837569	3.40495	0.000911666	hypothetical protein		378.156	353.843	217.165	99.9505	85.0433	81.8638
A_84_P851624	3.4004	0.00170817	putative cysteine proteinase	AT4G11320	54618.8	68384.6	46036.1	15145	13178.7	20713.3
A_84_P791432	3.39953	4.23172e-05	cis-prenyltransferase, dehydrodolichyl diphosphate synthase	AT2G23400	693.754	812.285	694.069	222.823	193.31	218.487
A_84_P16907	3.39888	1.07322e-05	concanavalin A-like lectin kinase-like protein	AT5G55830	724.368	750.358	686.778	230.278	197.828	197.278
A_84_P751116	3.39779	6.1675e-05	myrosinase 5	AT1G51470	5882.05	7232.38	5273.09	1685	1768.76	1813.84
A_84_P20803	3.39761	0.000877542	putative S-locus lectin protein kinase	AT1G11340	436.709	392.367	365.698	90.5369	134.274	124.237
A_84_P284750	3.3966	0.000551732	myrosinase 4	AT1G47600	450.543	613.353	418.827	127.294	136.569	160.609
A_84_P584762	3.39016	0.000323099	hypothetical protein	AT3G12540	489.824	577.069	398.01	130.878	165.152	126.279
A_84_P12782	3.38733	0.00551464	RNA recognition motif-containing protein	AT3G54770	647.082	751.936	659.525	162.119	307.709	156.462
A_84_P20950	3.38718	0.000551084	germin-like protein subfamily 3 member 1	AT1G72610	127323	134615	118139	29565.3	41367.8	40273.1
A_84_P14814	3.38704	0.000402325	putative pathogenesis-related protein	AT4G31470	664.877	761.27	613.721	165.059	202.713	225.867
A_84_P181414	3.38305	7.42336e-05	sec.4-like phosphatidylinositol transfer protein	AT2G16380	1467.64	1388.86	1022.37	372.577	362.021	377.216
A_84_P861179	3.3821	0.000163016	xyloglucan:xyloglucosyl transferase	AT4G30270	33713.1	27338	22716.7	7896.27	7858.78	8244.35
A_84_P11677	3.38154	0.000355866	pyrophosphorylase 3	AT2G46860	350.858	480.787	302.302	107.02	103.353	112.713
A_84_P769565	3.38132	0.000104571	hypothetical protein	AT5G44585	5375.23	6739.12	5119.89	1603.93	1837.97	1538.36
A_84_P516032	3.37917	0.00027509	hypothetical protein	AT1G06930	175.578	245.662	186.137	54.8086	59.6467	60.1666
A_84_P72294	3.37462	0.000229988	Exostosin family protein	AT5G11610	688.529	584.999	504.677	151.991	177.421	185.428
A_84_P10482	3.37423	7.62766e-06	Ribonuclease T2 family protein	AT1G14210	6950.81	7251.82	5569.14	1967.15	1836.61	1911.95
A_84_P12178	3.36839	0.00149483	Leucine-rich repeat transmembrane protein kinase	AT1G56120	465.333	655.807	618.537	141.936	182.928	179.824
A_84_P810551	3.36495	0.000101011	xyloglucan:xyloglucosyl transferase	AT4G30270	42791.1	34792.9	31583.8	10191.9	10432.7	10972.5
A_84_P22426	3.35482	5.15593e-07	hypothetical protein	AT4G17100	20056.4	19858.2	17162.5	5501.53	5702.11	5455.4
A_84_P839240	3.35445	8.09821e-05	TRAF-interacting protein	AT4G01270	850.917	855.068	741.796	211.618	262.985	242.887
A_84_P160473	3.35411	0.00057179	protein kinase-like protein	AT1G65250	637.861	692.201	493.717	224.08	160.404	151.94
A_84_P267020	3.35226	6.03931e-05	pentatricopeptide repeat-containing protein	AT5G61370	497.441	442.001	391.504	123.158	143.558	122.175
A_84_P13133	3.34382	0.000455901	transcription factor bHLH82	AT5G58010	398.225	537.326	386.187	112.899	131.473	140.763
A_84_P16282	3.33685	0.000194989	peroxidase	AT2G43480	237.85	276.054	254.304	72.5135	86.8818	67.4334
A_84_P555946	3.33475	1.11493e-05	hypothetical protein	AT1G18265	663.662	764.447	595.59	197.495	207.426	188.024
A_84_P16770	3.33374	0.00030639	Putative pectinesterase/pectinesterase inhibitor 47	AT5G04970	1218.77	1078.03	1085.21	310.927	397.199	294.565
A_84_P22592	3.32829	1.43722e-05	hypothetical protein	AT5G58600	3121.15	3114.13	2935.59	874.061	972.788	860.409
A_84_P97126	3.32716	5.1146e-06	reticulon-like protein B18	AT4G28430	697.028	772.203	677.949	216.155	203.765	212.639
A_84_P818794	3.32673	1.26824e-05	chlorophyll(ide) b reductase	AT4G13250	30664.7	28016.7	24207.3	8324.78	7743.28	8283.87
A_84_P103766	3.326	0.0008504	defensin-like protein 205	AT3G05730	57555.5	47741.6	49797.1	12432.2	16355.1	17290.3
A_84_P813460	3.32555	3.37275e-06	transcription factor bHLH143	AT5G09461	18124.2	17953.2	16501	5046.75	5411.06	5053.66
A_84_P11669	3.32405	3.42895e-06	ureide permease 2	AT2G03530	2198.89	2362	2170.82	683.958	660.206	642.653
A_84_P758025	3.32387	0.000783323	hypothetical protein	AT2G13431	324.966	215.275	239.82	79.1149	70.439	77.4983
A_84_P207998	3.31826	0.00173696	transferase-related protein	AT3G29636	105.287	169.43	125.903	36.1064	46.3673	34.7103
A_84_P52990	3.31593	0.00358803	glutamine synthetase cytosolic isozyme 1-4	AT5G16570	1786.16	3123.46	2822.88	839.637	739.688	657.47
A_84_P13631	3.31354	6.22624e-05	vacuolar iron transporter-like protein	AT3G25190	7862.32	8772.62	8361.37	2394.89	2403.01	2603.87
A_84_P10500	3.3099	0.00934199	hypothetical protein	AT1G15640	281.732	353.493	240.316	84.1587	132.953	55.7619
A_84_P164403	3.30252	1.81946e-05	anaphase-promoting complex subunit 10	AT2G18290	3350.04	3532.91	3047.58	932.606	1075.62	943.68
A_84_P23736	3.29717	2.77996e-05	G-type lectin S-receptor-like serine/threonine-protein kinase SD1-13	AT1G11350	1826.83	1612.52	1526.25	469.804	514.096	490.938
A_84_P17776	3.29318	0.000194223	acyl carrier protein 5	AT5G27200	1621.91	2074.7	1830.95	607.516	508.116	528.293
A_84_P16105	3.28706	0.000143801	terpene cyclase, C1 domain-containing protein	AT1G70080	988.743	1071.83	893.83	270.909	345.059	269.715
A_84_P220848	3.2839	0.000518122	protein root hair specific 16	AT4G29180	930.705	1104.25	765.087	247.123	332.952	255.099
A_84_P279980	3.28383	0.000514474	SAUR-like auxin-responsive protein	AT1G29440	1957.61	1994.47	1949.43	515.965	725.102	543.101
A_84_P536803	3.28344	0.000333803	hypothetical protein	AT3G11550	1141.76	1597.89	1094.49	356.777	405.082	368.965
A_84_P14450	3.27524	5.71002e-06	outer plastid envelope protein 16-1	AT2G28900	72705.4	74919.2	60443.6	22565.7	19986.2	19641.9
A_84_P817931	3.27134	3.71468e-05	Saccharopine dehydrogenase	AT5G39410	474.439	403.042	386.712	123.899	125.319	128.599
A_84_P155285	3.26947	1.34698e-05	protein IQ-domain 17	AT4G00820	9806.54	9606.24	8388.22	2676.04	3025.97	2639.56
A_84_P15050	3.26902	0.000319693	peroxidase 69	AT5G64100	27756.7	37242.3	23599.4	8447.42	9186.21	8506.94
A_84_P813996	3.26658	0.000219918	hypothetical protein	AT5G02160	16899	22309.3	15341.6	5638.27	4949.27	5621.23
A_84_P856020	3.26485	8.96913e-05			261.526	255.634	229.505	75.6489	66.3829	82.9965
A_84_P837201	3.26409	1.79948e-05	LOB domain-containing protein 3	AT1G16530	584.137	567.72	489.698	175.493	172.814	145.556
A_84_P243975	3.26241	1.91648e-05	chlorophyll(ide) b reductase	AT4G13250	35526.7	31861.4	26739.7	9525.88	9244.5	9357.35
A_84_P795821	3.25905	0.000168717			282.409	354.206	325.849	102.954	90.7732	95.2487
A_84_P23993	3.25782	0.026979	UDP-glycosyltransferase-like protein	AT3G02100	385.74	716.044	253.83	200.38	101.223	94.5032
A_84_P17208	3.2567	8.86234e-06	ribonuclease P subunit RPR2	AT1G25250	285.626	335.202	264.518	89.5995	89.1473	86.7749
A_84_P814388	3.25193	6.78735e-05	TRAF-like family protein	AT5G26280	4185.88	4313.45	3189.88	1204.99	1071.06	1226.72
A_84_P11250	3.25148	2.02324e-05	myb family transcription factor	AT5G59570	1720.46	1752.22	1403.42	546.256	474.139	449.22
A_84_P14637	3.24895	8.57897e-05	UDP-glycosyltransferase-like protein	AT3G46720	199.107	236.732	207.469	60.4644	69.8911	63.7866
A_84_P816904	3.24693	0.000601104	aquaporin TIP2-3	AT5G47450	3732.06	4559.74	3101.6	1031.56	1058.42	1335
A_84_P67324	3.24597	1.71091e-07	protein EARLY FLOWERING 3	AT2G25930	6198.45	6209.72	5639.98	1853.56	1827.57	1771.34
A_84_P20933	3.24561	7.8496e-05	GDSL esterase/lipase	AT1G28610	12551.3	10586	10367.2	3163.07	3525.12	3415.78
A_84_P147108	3.24279	4.83095e-05	hypothetical protein	AT2G29620	155.698	193.405	146.72	53.1871	49.8723	46.1739
A_84_P786180	3.24185	0.0002155	gibberellin-regulated protein 1	AT1G75750	705.749	682.686	476.542	188.206	200.905	168.483
A_84_P15366	3.24099	3.37336e-05	hypothetical protein	AT1G11210	5010.12	4737.61	3834.33	1503.61	1274.63	1318.64
A_84_P187184	3.23997	0.000259251	TRAF-like family protein	AT5G26280	95490.5	104899	73938.1	24808	27105.3	30613.3
A_84_P751123	3.23983	0.000448145	hypothetical protein	AT1G10522	4589.88	4198.94	3926.79	1064.04	1417	1395.3
A_84_P20642	3.23949	0.000194554	alcohol dehydrogenase-like 7	AT5G42250	5865.89	6563.52	5324.23	1560.57	2035.99	1793.99
A_84_P21343	3.23862	0.000121078	endoglucanase 4	AT1G23210	236.766	212.265	213.606	77.1596	60.5636	63.931
A_84_P173441	3.23703	0.000685271	hypothetical protein	AT3G61920	724.515	680.792	578.269	163.294	209.081	232.835
A_84_P155915	3.23439	0.000201337	putative inorganic phosphate transporter 1-2	AT5G43370	1425.28	1488.18	1112.24	372.611	385.992	458.273
A_84_P18619	3.23437	2.28557e-05	cytochrome P450, family 81, subfamily F, polypeptide 4	AT4G37410	30962.9	33048.1	24972.5	8764.73	8748.82	9310.49
A_84_P268980	3.23186	3.67795e-05	Putative membrane lipoprotein	AT4G30670	10721.2	11337.6	8666.32	2891.71	3261.27	3128.13
A_84_P813625	3.23073	8.62327e-06	ferredoxin--NADP+ reductase	AT1G20020	30559.5	31377.1	24861.6	9487.38	8351.59	8434.34
A_84_P847684	3.23062	0.00126813	endoglucanase 17	AT4G02290	199.069	331.561	235.054	73.4658	78.1274	75.7824
A_84_P594822	3.22312	0.00031471	protein iron regulated 2	AT5G03570	773.075	1014.27	655.874	233.626	240.814	258.075
A_84_P848590	3.22253	4.05386e-05	Saccharopine dehydrogenase	AT5G39410	1014.97	973.16	865.144	265.605	313.564	289.837
A_84_P281390	3.2222	7.59845e-06	hypothetical protein	AT4G01140	291.863	306.636	235.419	86.6636	86.62	79.3071
A_84_P19846	3.22129	6.55115e-05			689.051	850.984	636.707	214.584	214.588	229.299
A_84_P12918	3.21796	0.00143488	cadmium/zinc-transporting ATPase 4	AT4G30120	128.29	179.252	95.3944	44.1771	36.582	38.5084
A_84_P808445	3.21697	0.000206816			2147.46	2175.55	1501.42	661.168	560.227	537.724
A_84_P548185	3.21529	9.24864e-05	Zinc-finger domain of monoamine-oxidase A repressor R1	AT2G23530	256.016	291.32	259.364	74.6545	85.5327	86.1555
A_84_P817922	3.21318	5.98719e-06	Saccharopine dehydrogenase	AT5G39410	7638.54	7002.28	6057.53	2149.92	2137.97	2008.62
A_84_P10862	3.21217	1.88104e-05	two-component response regulator ARR5	AT3G48100	857.319	888.415	789.526	250.93	247.604	276.059
A_84_P17280	3.21159	1.32395e-05	tropine dehydrogenase	AT2G29260	1111.27	1134.25	926.017	307.073	345.283	314.16
A_84_P800414	3.21145	0.000406932	protochlorophyllide reductase B	AT4G27440	112.853	147.321	107.937	35.3592	43.5675	33.2478
A_84_P15346	3.21069	5.39624e-05	calmodulin-like protein 1	AT2G15680	1386.68	1588.04	1520.85	479.848	453.553	439.524
A_84_P752993	3.20853	0.000693489	vesicle-associated protein 1-4	AT1G51270	488.928	422.466	301.472	108.974	127.12	128.65
A_84_P201578	3.2074	0.000638326	disease resistance-responsive, dirigent domain-containing protein	AT3G24020	2378.54	3333.39	2297.07	788.783	933.506	708.627
A_84_P19357	3.20553	0.0021803	xyloglucan:xyloglucosyl transferase	AT3G44990	16060.2	15596.7	13014.9	3354.65	5427.86	5138.43
A_84_P17654	3.19777	4.65686e-05	hypothetical protein	AT4G31980	477.017	402.031	382.06	126.235	135.087	124.215
A_84_P17552	3.19184	0.000259204	TRAF-interacting protein	AT4G01270	2258.31	2659.3	2321.41	645.771	796.156	788.287
A_84_P140739	3.19077	3.6861e-05	transcription factor bHLH36	AT5G51780	1933.81	2334.29	1731.99	655.574	593.335	584.907
A_84_P841235	3.18915	0.000360456	hypothetical protein	AT3G12540	334.659	416.671	285.191	107.632	119.594	90.0401
A_84_P823703	3.18554	0.000106836	putative ATP binding protein	AT5G52882	3696.39	3759.95	3221.25	1040.12	1273.93	988.075
A_84_P18243	3.18355	0.000382176	indeterminate(ID)-domain 5 protein	AT2G02070	3695.75	3299.51	3297.52	902.293	1198.41	1089.52
A_84_P868051	3.18315	0.000106616	G-type lectin S-receptor-like serine/threonine-protein kinase SD1-13	AT1G11350	1139.39	1004.34	997.802	296.067	352.314	320.838
A_84_P768849	3.18219	0.000119989	elicitor peptide 7	AT5G09978	889.996	1133.01	783.011	278.058	291.791	285.486
A_84_P21869	3.18125	6.5867e-06	auxin transporter-like protein 3	AT1G77690	4164.86	4164.63	3533.94	1168.38	1289.22	1194.85
A_84_P309683	3.17634	1.63929e-05	pentatricopeptide repeat-containing protein	AT3G57430	1751.93	1659.26	1435.72	530.707	518.973	446.992
A_84_P506289	3.17608	5.04825e-07	LOB domain-containing protein 3	AT1G16530	264.217	265.209	225.96	78.45	76.0937	78.2607
A_84_P22189	3.17424	1.50594e-05	chromatin remodeling 38	AT3G42670	954.182	1063.91	945.874	313.558	321.046	281.933
A_84_P20474	3.17349	9.31753e-05	AAA-type ATPase family protein	AT4G28000	1153.08	1261.14	1021.7	333.994	405.653	324.358
A_84_P851718	3.17205	2.53906e-05	transcription factor BEE 2	AT4G36540	2734.15	3014.59	2537.64	806.227	926.698	829.174
A_84_P13826	3.17124	0.00170379	beta-glucosidase 47	AT4G21760	974.161	1009.77	846.2	284.943	388.28	223.004
A_84_P268790	3.16831	0.000193435	inorganic phosphate transporter 1-1	AT5G43350	19288.6	21560.3	15404.3	5268.78	5700.61	6339.64
A_84_P790687	3.16825	0.00199266	Cyclopropane-fatty-acyl-phospholipid synthase	AT3G23470	114.843	147.224	107.004	34.7264	50.3767	30.7407
A_84_P607185	3.16405	0.000180517	calcineurin B-like protein 6	AT4G16350	201.944	226.047	159.526	55.3636	67.2848	58.3409
A_84_P95069	3.16106	2.90142e-05	PLAT-plant-stress domain-containing protein	AT2G22170	50890.5	57782.8	48167.1	15844.3	15541.1	17215.2
A_84_P862301	3.16068	0.000387888			3379.07	3089.44	2829.68	1151.57	798.311	962.039
A_84_P143149	3.15956	6.00479e-05	cysteine-rich repeat secretory protein 11	AT2G33330	4596.6	5141.05	4045.47	1303.91	1466.63	1498.28
A_84_P246785	3.15941	0.000260715	hypothetical protein	AT2G27370	1831.2	2526.76	1870.91	679.175	662.431	576.759
A_84_P239035	3.15669	1.01289e-05	Ribosomal L.8/L5e family protein	AT1G14205	209.488	238.855	193.764	64.5282	67.7967	66.6028
A_84_P17955	3.15343	4.25305e-05	UDP-glucosyl transferase 85A3	AT1G22380	304.389	329.296	264.047	102.638	95.8494	81.1018
A_84_P19719	3.15083	6.90674e-05	heavy metal transport/detoxification domain-containing protein	AT5G48290	444.288	553.333	393.701	143.899	141.361	143.793
A_84_P14650	3.14806	0.000801062	peroxidase 35	AT3G49960	4599.35	6038.22	4065.58	1281.29	1638.02	1630.1
A_84_P830463	3.14344	6.9298e-06	BSD domain-containing protein	AT1G69030	17246.5	15738.9	14632.1	4899.39	5072.56	4863.85
A_84_P16417	3.14282	8.81877e-05	Protein kinase protein with tetratricopeptide repeat domain	AT3G09240	211.084	269.935	195.487	74.4182	67.5628	67.4636
A_84_P238183	3.1409	0.000725514	F-box/kelch-repeat protein	AT3G23880	1674.26	2550.29	1795.74	684.88	587.084	581.784
A_84_P14559	3.14062	6.69122e-05	major facilitator protein	AT3G16180	11158.1	10883.8	9268.45	2974	3619.51	3190.97
A_84_P15319	3.13639	0.0482621	protein ECS1	AT1G31580	98.0176	305.026	231.967	44.4402	56.4909	84.6457
A_84_P20107	3.1363	0.0001796	zinc transporter 3	AT2G32270	1590.73	1930.44	1551.01	531.818	471.591	581.928
A_84_P826283	3.13613	0.00108011	LysM domain-containing GPI-anchored protein 2	AT1G77630	167.409	205.559	144.936	43.2987	58.9545	59.8821
A_84_P751955	3.13445	0.000431928	Vacuolar calcium-binding protein-like protein	AT1G12080	16980.6	23330.1	16540.8	5423.37	5823.49	6368.97
A_84_P121202	3.13439	0.00124658	putative F-box/FBD/LRR-repeat protein	AT5G56810	136.139	115.156	135.486	33.3114	44.2617	44.2243
A_84_P200014	3.1331	3.96727e-05	GDSL esterase/lipase	AT1G28660	5244.69	5470.91	4364.93	1460.02	1583.92	1664.65
A_84_P237873	3.13106	4.75762e-05	pectate lyase family protein	AT5G04310	490.057	556.792	446.742	143.713	163.652	159.62
A_84_P16370	3.12896	8.29231e-05	RNA recognition motif-containing protein	AT2G37510	1893.58	1973.75	1768.92	539.047	664.837	569.275
A_84_P838988	3.12868	2.61407e-05	phosphoglucan, water dikinase	AT5G26570	331.477	293.894	270.63	102.229	89.8445	88.6035
A_84_P20085	3.12749	0.0015714	putative AT-hook DNA-binding protein	AT2G35270	1321.31	1502.53	1076.77	351.739	533.395	352.108
A_84_P21260	3.12256	0.000256109	hydroxysteroid dehydrogenase 3	AT3G47360	475.383	593.912	468.736	145	181.785	155.89
A_84_P74664	3.12043	0.000939391	UPF0497 membrane protein	AT5G15290	119.305	179.454	155.268	47.8538	48.0003	45.0268
A_84_P15791	3.11992	1.2336e-05	pentatricopeptide repeat-containing protein	AT4G39530	216.61	198.352	177.092	60.2047	62.3833	63.0622
A_84_P808412	3.11799	1.00065e-05	high mobility group B2 protein	AT1G20693	14192.8	13937	12222.1	4395.5	3926.47	4368.48
A_84_P848382	3.11773	0.000722475	Vacuolar calcium-binding protein-like protein	AT1G12080	14905.9	21310.6	14841.3	4784.27	5293.41	5806.88
A_84_P16849	3.1161	4.92627e-06	protease Do-like 8	AT5G39830	4540.35	4506.56	3580.47	1338.29	1311.47	1304.11
A_84_P503380	3.11555	0.000989388	U3 ribonucleoprotein (Utp) family protein	AT5G08600	373.079	324.888	362.696	92.6547	129.913	114.165
A_84_P13713	3.10894	0.000211698	macrophage migration inhibitory factor family protein	AT3G51660	6930.94	6786.77	6888.23	1937.56	2225.38	2364.01
A_84_P310613	3.10751	0.0128669	putative defensin-like protein 15	AT2G26020	179.897	359.118	217.244	61.5135	67.9625	105.757
A_84_P609548	3.10505	0.000279551	hypothetical protein	AT2G25200	280.733	282.554	219.438	89.8133	69.0161	88.673
A_84_P162303	3.10125	0.00334276	hypothetical protein	AT2G15000	608.099	487.689	554.367	145.262	237.39	151.103
A_84_P808019	3.09906	2.86642e-06	post-illumination chlorophyll fluorescence increase protein	AT3G15840	4239.94	4205.6	3451.53	1328.09	1214.31	1212.08
A_84_P110322	3.0989	0.000576499	hypothetical protein	AT3G14900	1628.39	1468.89	1374.58	407.416	575.462	445.473
A_84_P574909	3.09846	6.42424e-06	hypothetical protein	AT3G05130	1090.02	1067.34	961.826	321.629	351.072	314.937
A_84_P563508	3.09638	3.86291e-05	hypothetical protein	AT4G04190	770.971	845.03	663.784	229.316	264.091	227.389
A_84_P239815	3.09476	0.000648984	hypothetical protein	AT1G12020	2174.4	2076.44	2114.77	562.429	786.309	688.588
A_84_P832315	3.092	1.07366e-05			361.1	420.239	326.455	118.416	115.381	115.949
A_84_P787408	3.09019	2.60714e-05	reticulon-like protein B18	AT4G28430	381.417	395.449	382.754	129.845	115.374	123.453
A_84_P23353	3.08948	4.52962e-05	protein root hair specific 17	AT4G38390	163.432	185.317	136.669	53.8185	47.4049	52.0107
A_84_P187774	3.08701	9.73281e-05	Exostosin family protein	AT5G44930	225.021	259.586	232.568	83.9872	68.4658	75.9167
A_84_P20145	3.079	0.00418579	putative RING-H2 finger protein ATL49	AT2G18650	248.009	253.832	256.61	111.405	83.7006	56.1059
A_84_P14494	3.07773	0.000446885	Disease resistance-responsive (dirigent-like protein) family protein	AT2G39430	1330.51	1804.01	1368.11	438.666	538.113	451.089
A_84_P766473	3.07612	0.000549225	Flotillin-like protein 2	AT5G25260	558.878	604.386	587.146	204.979	210.905	148.989
A_84_P715317	3.07522	2.36652e-06	chaperone DnaJ-domain containing protein	AT1G72416	1891.34	2079.99	1642.75	612.627	587.357	583.79
A_84_P752545	3.07359	2.65064e-05	cofactor assembly of complex C	AT1G59840	1087.85	1120.19	888.724	308.015	342.947	333.789
A_84_P841311	3.07179	0.00754774	monothiol glutaredoxin-S10	AT3G21460	531.476	685.793	524.336	200.205	123.793	251.492
A_84_P17734	3.06808	0.000148479	LOB domain-containing protein 4	AT1G31320	1332.68	1370.15	1306.53	425.166	490.653	374.338
A_84_P17877	3.06686	0.00505187	U-box domain-containing protein 52	AT5G61550	134.242	156.621	129.901	31.1903	50.8843	56.3963
A_84_P761896	3.06646	1.95428e-05	hypothetical protein	AT3G19508	3398.37	3354.58	3026.73	987.79	1129.05	1014.32
A_84_P20335	3.06591	0.00112151	hydroxyproline-rich glycoprotein family protein	AT3G52460	1014.62	1248.76	821.349	412.489	295.503	280.053
A_84_P550508	3.06348	0.000235065	GCK domain-containing protein	AT5G57570	517.451	468.61	505.799	155.426	180.149	144.024
A_84_P23406	3.06343	0.000217077	DEAD-box ATP-dependent RNA helicase 26	AT5G08610	2128.31	1910.75	1787.44	544.001	682.024	644.211
A_84_P813618	3.06018	2.16077e-05			116840	122536	93447.8	38225.9	35477.6	32542.6
A_84_P78009	3.05778	0.00220649	hypothetical protein	AT5G66052	256.706	160.636	191.559	60.6799	60.1346	71.577
A_84_P808457	3.05677	3.77242e-05	high mobility group B2 protein	AT1G20693	17027.5	17205.5	15063.5	5371.49	4798.68	5666.58
A_84_P581880	3.05507	1.40153e-05	tetratricopeptide repeat-containing protein	AT1G78120	1058.62	1070.01	942.713	339.208	352.996	295.655
A_84_P821159	3.05434	5.80641e-06			948.273	1064.92	850.119	301.599	309.989	304.636
A_84_P17270	3.05413	1.6147e-05	glutamate receptor 3.5	AT2G32390	2462.13	2227.42	2034.47	739.178	754.237	664.09
A_84_P89919	3.04966	0.000713215	SGNH hydrolase-type esterase	AT2G31550	214.925	322.417	219.529	86.7103	74.1074	78.9027
A_84_P251495	3.04637	5.78282e-05	hypothetical protein	AT3G02640	585.752	664.291	618.533	196.665	214.279	190.969
A_84_P575650	3.04582	0.000103628	pentatricopeptide repeat-containing protein	AT2G01510	307.26	297.126	274.185	91.7245	108.235	84.3543
A_84_P768906	3.04327	0.000625508		AT5G24205	204.543	301.314	194.269	76.3566	70.5109	74.5872
A_84_P103276	3.04173	0.000229476	hypothetical protein	AT5G02160	57262.3	76318.1	51810.7	20071.7	18894.1	20055
A_84_P760687	3.03294	2.14368e-05			582.44	547.657	462.245	180.873	178.443	154.792
A_84_P195614	3.03037	0.00567352	MD-2-related lipid recognition domain-containing protein	AT5G23840	2374.43	4117.33	1887.09	913.746	760.353	902.033
A_84_P798696	3.02846	0.000157125	Leucine-rich repeat transmembrane protein kinase	AT3G14840	694.084	691.558	611.15	202.476	252.6	195.208
A_84_P18676	3.02541	2.77412e-08	duplicated SANT DNA-binding domain-containing protein	AT5G08520	1545.89	1561.25	1342.55	499.299	480.796	460.775
A_84_P22019	3.01421	0.000213677	cysteine/histidine-rich C1 domain-containing protein	AT2G44390	662.399	689.069	638.862	217.88	189.351	243.985
A_84_P192244	3.01329	0.0392831	putative WRKY transcription factor 49	AT5G43290	553.307	458.594	357.118	86.4689	283.292	127.812
A_84_P601609	3.01244	5.21964e-05	hypothetical protein	AT2G40085	638.294	779.882	601.891	210.808	225.612	217.843
A_84_P803603	3.01216	0.000272322	major facilitator protein	AT3G45710	7670.35	9002.83	5754.53	2549.88	2261.93	2383.15
A_84_P16885	3.01142	0.000312564	beta-xylosidase 1	AT5G49360	6485.8	8147.99	5986.88	2071.61	2127.86	2484.46
A_84_P549559	3.01138	0.0377124	putative S-adenosylmethionine-dependent methyltransferase	AT5G38100	158.056	155.975	138.335	32.3008	100.216	36.4694
A_84_P752095	3.00962	0.000156038			122.985	136.332	97.1021	44.069	36.6289	34.9758
A_84_P836638	3.00676	0.000903621	jacalin-like lectin domain-containing protein	AT1G52060	1627.55	1850.08	1814.17	492.586	689.569	559.279
A_84_P862030	3.00642	0.000121613			136.15	121.786	127.974	40.3824	45.9721	39.7632
A_84_P560990	3.00563	0.0026404	suppressor of phytochrome b 5	AT5G08150	401.128	329.387	236.174	84.6712	107.053	119.857
A_84_P855542	3.00437	0.0362223	putative S-adenosylmethionine-dependent methyltransferase	AT5G38100	186.501	192.565	188.075	38.8974	122.471	49.426
A_84_P15661	3.00152	0.000563981	hypothetical protein	AT1G12150	149.736	193.031	136.994	46.4164	50.8785	58.6148
A_84_P761328	3.00131	0.00832579	no apical meristem-domain containing transcriptional regulator	AT3G12977	520.12	599.683	395.246	254.351	139.413	121.565
A_84_P709131	2.99908	0.000401204	putative ATP binding protein	AT5G52882	312.747	286.735	251.643	89.6928	111.392	79.1519
A_84_P832916	2.99752	0.000105448	cysteine/histidine-rich C1 domain-containing protein	AT2G44380	1650.4	1945.72	1565.78	535.371	537.782	612.965
A_84_P15912	2.99465	0.000737498	peroxidase 64	AT5G42180	3029.05	4149.53	2711.23	965.522	1195.22	1039.45
A_84_P836251	2.99444	0.000191739			263.912	242.727	234.763	75.0857	93.714	75.2455
A_84_P68124	2.99329	5.27283e-05	hypothetical protein	AT5G42860	820.052	829.607	644.285	237.277	272.244	239.173
A_84_P11196	2.99231	0.00268392	Toll-Interleukin-Resistance domain-containing protein	AT5G44900	164.996	245.259	162.422	50.1695	74.2922	62.2187
A_84_P20072	2.99231	0.000226444	lactoylglutathione lyase / glyoxalase I-like protein	AT1G64185	1687	1530.63	1484.41	453.193	571.934	521.765
A_84_P12847	2.98644	0.0450409	delta-9 desaturase-like 3 protein	AT1G06120	139.586	173.207	129.975	104.678	32.9425	32.3425
A_84_P14945	2.98639	0.000173433	carbohydrate-binding X8 domain-containing protein	AT5G35740	2490.81	3014.81	2211.98	766.293	906.664	848.559
A_84_P17664	2.98503	0.000595682	3-ketoacyl-CoA synthase 17	AT4G34510	445.232	368.623	441.388	126.318	140.794	144.769
A_84_P789465	2.9836	7.64426e-05	abscisic acid-insensitive 5-like protein 4	AT1G49720	2169.63	2074.63	1865.23	709.548	730.703	576.367
A_84_P115312	2.98327	1.7721e-05	chloroplastic lipocalin	AT3G47860	11362.3	10064.6	8823.95	3427.42	3270.17	3205.47
A_84_P22719	2.97927	0.000298791	ELMO/CED-12 family protein	AT1G03620	185.486	255.798	194.299	66.4865	71.7049	69.1271
A_84_P20664	2.97814	0.000276389	thalianol synthase 1	AT5G48010	3372.58	3968.64	2673.47	1190.34	972.443	1106.34
A_84_P798478	2.97718	0.000225196		AT3G22120	235.67	185.267	189.707	64.2305	71.766	64.371
A_84_P853047	2.97591	0.000227964	protease Do-like 8	AT5G39830	205.453	172.262	174.226	66.9467	53.5294	61.7185
A_84_P164953	2.97496	0.000114641	abscisic acid-insensitive 5-like protein 4	AT1G49720	6621.2	6366.06	5361.21	2163.72	2192.42	1710.35
A_84_P21257	2.97416	5.17155e-05	hypothetical protein	AT3G46630	11067.1	10137.7	8927.8	3087.92	3366.35	3462.42
A_84_P789698	2.97342	1.77359e-05	chaperone DnaJ-domain containing protein	AT1G72416	1343.19	1565.7	1204.12	477.452	437.586	435.851
A_84_P539738	2.97332	6.10888e-05	Proline-rich extensin-like family protein	AT5G06640	704.033	852.033	644.57	232.517	255.482	234.079
A_84_P845657	2.97324	0.000161828	anaphase-promoting complex subunit 10	AT2G18290	2765.15	2248.65	2424.45	804.807	855.51	787.456
A_84_P766073	2.97222	4.86086e-05			8591.73	9295.44	7287.35	2562.79	2830.64	2888.43
A_84_P587454	2.97105	0.000245348	Phototropic-responsive NPH3 family protein	AT3G19850	1424.5	1770.38	1299.63	534.794	432.187	511.143
A_84_P820541	2.97022	9.7637e-06	hypothetical protein	AT3G02640	8154.72	9277.67	7912.47	2755.33	2821.07	2778.36
A_84_P801373	2.96839	0.000830078	cell wall-plasma membrane linker protein	AT3G22120	1772.45	1257.76	1334.09	445.697	530.431	454.68
A_84_P23096	2.96781	0.0074298	cytochrome P450 71B22	AT3G26200	609.365	567.559	474.519	190.354	259.136	120.317
A_84_P192824	2.96621	5.16091e-05			2022.52	1785.65	1619.03	568.118	638.258	584.092
A_84_P13494	2.9643	0.00092861	2-oxoglutarate (2OG) and Fe(II)-dependent oxygenase-like protein	AT2G36690	2655.1	2460.89	2008.4	638.636	908.398	820.939
A_84_P796064	2.95983	0.000357955			123.614	155.302	111.825	39.1123	48.775	41.0258
A_84_P11412	2.95642	7.70174e-05	two-component response regulator ARR4	AT1G10470	8314.61	9050.37	7484.4	2658.78	2562.43	3024.22
A_84_P12296	2.95539	3.96464e-05	clathrin coat assembly protein AP180	AT1G05020	177.594	184.643	143.113	60.6872	51.0886	55.4314
A_84_P855834	2.95391	6.84607e-06			159.878	145.54	133.986	50.2513	47.4115	47.9942
A_84_P15647	2.95192	3.12447e-06	glycoside hydrolase family 28 protein / polygalacturonase (pectinase) family protein	AT3G62110	1411.82	1476.76	1270.82	450.677	458.528	471.203
A_84_P545675	2.94971	9.02436e-05	Leucine-rich repeat transmembrane protein kinase	AT3G14840	2295.96	2324.16	1932.48	694.514	827.636	660.797
A_84_P24138	2.94938	7.16026e-05	N2,N2-dimethylguanosine tRNA methyltransferase	AT3G56330	1754.77	1843.7	1525.06	512.838	605.934	585.036
A_84_P19160	2.94796	9.13208e-05	pathogenesis-related protein 1	AT2G14580	474.532	581.314	517.013	178.577	178.614	164.988
A_84_P18302	2.94739	0.000508425	cysteine synthase A	AT3G03630	4011.25	3788	3471.51	1049.32	1326.45	1399.2
A_84_P10721	2.9462	5.53984e-05	tetratricopeptide repeat-containing protein-like protein	AT1G07280	1702.34	1678.74	1368.31	494.944	517.522	564.316
A_84_P160205	2.94505	1.12506e-05	hypothetical protein	AT4G00950	658.679	668.13	591.537	201.943	223.098	213.843
A_84_P849401	2.94491	0.000720825	Proline-rich extensin-like family protein	AT1G26250	430.648	578.739	356.625	155.886	135.164	156.14
A_84_P833529	2.94219	4.69456e-05	hypothetical protein	AT2G25730	147.756	133.359	118.29	49.2255	43.6592	40.2548
A_84_P16680	2.93868	0.000974838	xyloglucan endotransglucosylase/hydrolase protein 14	AT4G25820	6474.04	8346.31	5177.81	2117.18	1988.5	2475.49
A_84_P594313	2.93722	1.20648e-05	ribosomal protein L18ae family protein	AT1G54217	377.529	389.971	320.433	131.853	121.604	109.762
A_84_P19431	2.93717	8.55765e-05	ABC transporter B family member 21	AT3G62150	6236.75	5479	5268.99	1908.74	2069.6	1700.4
A_84_P835712	2.9371	0.00145384	alcohol dehydrogenase-like 7	AT5G42250	152.1	187.787	144.537	42.7624	62.182	57.9255
A_84_P857824	2.93602	0.000484873	myb proto-oncogene protein	AT3G28910	1411.36	1281.42	1275.34	385.463	520.422	429.458
A_84_P14230	2.93338	2.40274e-05	transcription factor lim1	AT1G10200	5554.09	6126.83	4609.52	1756.15	1829.77	1828.2
A_84_P596321	2.93307	0.00278078	hypothetical protein	AT3G06435	240.597	311.933	289.503	73.2737	107.035	103.788
A_84_P14401	2.92983	0.000216923	pentatricopeptide repeat-containing protein	AT2G15630	428.718	426.05	329.576	127.258	151.928	117.036
A_84_P864322	2.92921	0.000110413	pentatricopeptide repeat-containing protein	AT5G15300	218.421	184.134	178.967	64.3853	70.5651	59.5875
A_84_P835308	2.92724	0.000974954	N2,N2-dimethylguanosine tRNA methyltransferase	AT3G56330	236.423	251.027	198.356	61.947	81.1497	88.2581
A_84_P194524	2.92653	0.000167861	pentatricopeptide repeat-containing protein	AT2G29760	2467.17	2251.66	1919.85	665.184	816.814	740.333
A_84_P12816	2.92581	0.000289255	glutaredoxin-C14	AT3G62960	153.033	172.022	170.551	63.7948	53.3937	49.7501
A_84_P19499	2.92574	0.0004878	cysteine-rich receptor-like protein kinase 28	AT4G21400	1708.31	1346.94	1480.11	519.597	560.567	441.356
A_84_P559833	2.92353	7.6666e-05	pentatricopeptide repeat-containing protein	AT3G13880	334.767	276.183	259.734	96.1637	99.7874	94.6766
A_84_P16474	2.92331	0.00144515	putative sugar transporter ERD6-like 13	AT3G20460	345.808	441.563	291.445	120.169	144.972	96.6637
A_84_P815966	2.92208	2.08793e-05	transcription factor lim1	AT1G10200	1056.52	1200.36	892.268	366.02	340.973	343.531
A_84_P189284	2.92133	1.65127e-05	hypothetical protein	AT2G30930	8818.48	9568.74	7118.15	2882.26	2882.41	2741.36
A_84_P815961	2.91912	9.14249e-06	transcription factor lim1	AT1G10200	5999.38	6498.81	5085.64	1914.57	2006.82	1961.26
A_84_P12886	2.91837	0.00436336	cysteine-rich receptor-like protein kinase 5	AT4G23130	1091.8	860.033	770.893	226.981	389.42	311.465
A_84_P570764	2.9175	2.08759e-05	Glutaredoxin family protein	AT5G03870	2235.19	2568.4	2272.04	798.088	815.489	762.91
A_84_P24090	2.91703	0.00121294	major facilitator protein	AT3G45710	2927.83	3677.31	2215.54	1104.79	830.17	990.535
A_84_P820145	2.91552	1.73313e-05	cytochrome c6	AT5G45040	5914.34	6318.26	5489.22	1881.62	2029.83	2048.6
A_84_P21138	2.91476	1.26877e-05	cyclin-B1-3	AT3G11520	2249.24	2558.76	2237.37	791.378	788.067	788.187
A_84_P604646	2.91248	0.00268102	CTC-interacting domain 5	AT5G11440	110.373	138.477	112.015	34.5876	54.2656	34.9031
A_84_P255900	2.91149	0.000927613	cysteine/histidine-rich C1 domain-containing protein	AT3G43890	110.246	140.735	112.978	34.0389	44.0402	44.7885
A_84_P18076	2.91112	0.000898031	gibberellin 3-beta-dioxygenase 2	AT1G80340	709.661	850.769	609.754	216.011	225.495	289.605
A_84_P20372	2.90976	2.47884e-07	microtubule-associated protein 65-4	AT3G60840	3064.81	3242.95	2797.75	1066.94	1006.64	993.466
A_84_P766355	2.90895	0.000265914	pentatricopeptide repeat-containing protein	AT5G39680	278.883	225.357	244.891	81.9102	91.2979	79.0384
A_84_P200764	2.90682	0.00297791	arabidiol synthase	AT4G15340	100.267	179.515	106.04	43.2392	41.3515	41.0851
A_84_P166213	2.90637	8.81034e-05	chlororespiratory reduction 7	AT5G39210	8102.83	8984.75	7070.3	2464.65	2867.43	2804.54
A_84_P87749	2.90569	0.000194029	cell division cycle 20, cofactor of APC complex	AT5G27570	125.085	130.827	141.038	47.4549	44.7198	41.9074
A_84_P767658	2.90453	0.00690539			100.825	146.424	157.002	37.5755	43.2863	54.9775
A_84_P532361	2.90327	6.87945e-05	mitochondrial editing factor 22	AT3G12770	1010.97	933.331	899.492	301.412	351.133	309.783
A_84_P815671	2.90289	0.000152657	protein kinase family protein	AT3G59350	9688.03	8695.34	7465.17	3045.14	3184.9	2505.82
A_84_P11048	2.90226	0.00339943	SAUR-like auxin-responsive protein	AT4G34810	713.788	839.825	687.772	215.28	351.042	210.965
A_84_P553059	2.9021	6.10667e-07		AT5G23410	3089.04	2985.62	2684.95	1024.35	968.478	965.388
A_84_P11444	2.90146	0.000251362	Tubby-like protein 8	AT1G16070	855.9	1026.96	841.663	345.315	265.618	312.157
A_84_P167143	2.89942	0.00270938	hypothetical protein	AT3G50640	654.12	829.445	571.945	216.473	303.116	183.414
A_84_P14611	2.89859	7.66252e-06	glycosyl transferase, family 35 protein	AT3G29320	47156.1	45263.5	41526.9	16274.7	14339	14743.7
A_84_P11418	2.89802	0.000408939	succinate-semialdehyde dehydrogenase	AT1G79440	10028	10079.2	6580.53	2957.71	2908.79	3002.69
A_84_P14033	2.89794	0.000747026	beta-glucosidase 21	AT1G66270	16840.6	23963.9	16960	5844.97	6985.37	6511.48
A_84_P19164	2.89739	3.64569e-05	serine/threonine-protein kinase BRI1-like 2	AT2G01950	1998.1	2090.94	1764.9	614.691	667.215	698.746
A_84_P105486	2.89669	1.06701e-06	hypothetical protein	AT3G28370	3893.06	3977.24	3224.89	1282.13	1263.32	1199
A_84_P57310	2.89532	4.60817e-05	expansin B3	AT4G28250	4620.81	4530.23	4095.56	1381.32	1615.86	1496.05
A_84_P575477	2.89401	0.00029648	hypothetical protein	AT1G14630	204.16	214.649	173.172	81.5539	61.0371	59.4597
A_84_P136505	2.89119	1.47242e-05	cytochrome c6	AT5G45040	8689.69	9486.8	7967.83	2823.68	3129.61	2907.44
A_84_P15205	2.88843	0.000530489	organic cation/carnitine transporter 3	AT1G16390	1605.75	1546.73	1358.33	431.486	598.827	512.182
A_84_P12094	2.88708	0.0004876	6-phosphogluconolactonase 4	AT5G24410	424.755	552.054	394.944	136.855	166.64	159.522
A_84_P22904	2.88387	1.7649e-05	protein kinase domain-containing protein	AT2G28250	1705.72	1943.7	1471.37	591.159	595.5	546.172
A_84_P728206	2.88163	0.000168543			241.685	217.126	182.63	80.0738	75.8268	62.3571
A_84_P19776	2.88112	0.00400532	RPM1-interacting protein 4 (RIN4)	AT5G63270	176.064	258.124	147.278	61.2709	81.4154	53.0361
A_84_P14333	2.87954	8.93606e-06	plastid transcriptionally active 17 protein	AT1G80480	13778.5	13297.4	11503	4207.11	4486.23	4421.06
A_84_P20961	2.87836	0.000305633	putative peptide/nitrate transporter	AT1G33440	317.44	310.016	310.032	103.39	124.658	93.8419
A_84_P13433	2.87629	5.41782e-05	syntaxin 7	AT1G32270	106.974	113.197	108.082	36.4085	36.2084	39.4401
A_84_P94069	2.87617	5.93906e-05	abscisic acid receptor PYL8	AT5G53160	5440.85	5598.73	4524.14	1620.32	1895.53	1782.78
A_84_P860589	2.87598	0.00333457	fimbrin 1		384.599	239.299	329.689	98.9661	115.083	105.871
A_84_P18015	2.87547	0.00376219	leucine-rich repeat extensin-like protein 1	AT1G12040	143.145	167.962	123.681	36.5341	53.178	60.8573
A_84_P17771	2.87504	8.72819e-05	hypothetical protein	AT5G25500	953.289	813.397	761.241	272.649	305.064	282.296
A_84_P79345	2.86673	0.000224269	plastid transcriptionally active 6	AT1G21600	11088.3	10439.9	9512.1	3093.71	3810.71	3747.77
A_84_P763587	2.86653	0.0117797	Auxin-Induced in Root cultures 1	AT4G12550	3124.98	5474.57	2231.69	1285.27	968.565	1230.89
A_84_P134895	2.86565	3.62517e-05	cell division cycle 20, cofactor of APC complex	AT4G33260	2534.81	2844.44	2649.84	907.488	930.613	908.793
A_84_P850182	2.86559	0.000138514			849.45	972.105	791.405	307.45	264.41	322.953
A_84_P850854	2.86369	0.000245195	SANT DNA-binding domain-containing protein	AT1G76890	261.638	240.155	217.106	71.9074	86.4187	88.366
A_84_P115622	2.86289	2.16742e-05	hypothetical protein	AT4G28230	1764.53	1992.85	1742.71	630.999	605.407	646.277
A_84_P21603	2.86071	0.00289403	LRR receptor-like serine/threonine-protein kinase FLS2	AT5G46330	1241.78	1050.36	964.305	340.025	500.596	298.371
A_84_P842464	2.86065	1.07576e-05	cytochrome c6	AT5G45040	4490.58	4860.94	4079.28	1466.82	1586.66	1545.02
A_84_P23733	2.86032	0.00014491	adenine phosphoribosyltransferase 2	AT1G80050	4171.08	5003.01	4137.77	1444.96	1462.96	1650.03
A_84_P528878	2.8572	0.000106425	zinc induced facilitator-like 2 protein	AT3G43790	475.716	492.877	356.174	146.032	147.16	157.495
A_84_P141979	2.8566	0.00104435	arabinogalactan protein 7	AT5G65390	15653.4	16213.5	13027.5	4201.96	6221.09	5129.31
A_84_P23409	2.85411	0.000136676	pollen_Ole_e_I-domain containing protein	AT5G10130	2960.65	3004.72	2708.34	902.62	1128.5	961.739
A_84_P20612	2.85396	2.35292e-05	phosphoglucan, water dikinase	AT5G26570	27341.9	25308.5	21698.9	9244.22	8068.81	8186.32
A_84_P513144	2.85298	6.60104e-06	Core-2/I-branching beta-1,6-N-acetylglucosaminyltransferase family protein	AT5G14550	1370.02	1420.83	1231.23	481.182	482.709	420.05
A_84_P860632	2.85272	0.00010438	cysteine synthase A	AT3G03630	1485.73	1406.4	1332.06	443.402	490.994	520.599
A_84_P12265	2.8523	3.54311e-06	Restriction endonuclease, type II-like protein	AT1G67660	4407.15	4174.64	3738.64	1391.74	1437.88	1400.26
A_84_P152688	2.85161	6.14265e-05	allantoinase	AT4G04955	4963.56	6148.62	4831.12	1943.57	1767.71	1749.52
A_84_P19872	2.84889	0.000397314	lysine histidine transporter 2	AT1G24400	457.206	385.994	353.576	120.164	145.816	145.596
A_84_P197134	2.84744	1.9354e-05	hypothetical protein	AT5G16250	10872.3	12325.3	10878.9	3847.63	4019.96	3859.3
A_84_P593842	2.84663	0.00643256	armadillo/beta-catenin-like repeat-containing protein	AT4G14280	141.086	181.509	129.107	75.6434	39.3943	45.4691
A_84_P271470	2.84638	0.000282728	pentatricopeptide repeat-containing protein	AT3G58590	400.916	340.653	312.386	119.709	137.648	106.136
A_84_P137179	2.84637	2.74153e-05	hypothetical protein	AT5G62550	1982.15	2159.94	1931.53	673.286	749.532	671.732
A_84_P19807	2.84629	0.00023899	LRR receptor-like serine/threonine-protein kinase EFR	AT5G20480	442.15	340.255	331.18	125.523	129.428	125.727
A_84_P21332	2.84103	0.00119984	putative envelope ADP,ATP carrier protein	AT3G51870	6161.12	5731.68	4918.94	1546.55	2164.82	2138.85
A_84_P16878	2.83804	7.50912e-06	pentatricopeptide repeat-containing protein	AT5G47460	472.231	468.016	414.466	149.553	161.238	157.097
A_84_P848615	2.83659	3.63801e-05	SANT DNA-binding domain-containing protein	AT1G76890	289.128	272.873	250.042	87.4706	97.9338	95.3801
A_84_P12525	2.83246	0.0142112	glutaredoxin-C13	AT2G47880	2811.79	5497.38	4426.11	1839.55	1451.52	1065.89
A_84_P542466	2.83186	3.23882e-06	hypothetical protein	AT5G36710	3393.13	3806.26	3123.79	1211.92	1178.79	1175.54
A_84_P793477	2.83171	9.61732e-05	putative ATP binding protein	AT5G52882	194.943	186.347	164.361	57.3504	69.5081	62.3582
A_84_P868911	2.8279	0.000125465	phosphoribosylanthranilate isomerase 2	AT5G05590	145.735	123.575	130.678	44.8362	47.0756	46.608
A_84_P21340	2.82784	0.00159276	DC1 domain-containing protein	AT4G02180	126.303	154.571	115.394	39.3916	58.0656	41.1737
A_84_P16182	2.8262	0.00184577	methyl esterase 15	AT1G69240	202.786	297.653	193.214	68.2404	90.0747	79.454
A_84_P597541	2.82512	0.000153362	pentatricopeptide repeat-containing protein	AT5G15300	360.304	375.493	314.136	113.739	140.496	111.503
A_84_P758086	2.82475	0.000211607	tropine dehydrogenase	AT2G29290	2338.4	3037.34	2273.13	834.368	934.519	868.424
A_84_P264030	2.82444	6.26651e-05	RNA-metabolising metallo-beta-lactamase family protein	AT5G63420	6795.85	6029.16	5667.91	2012.51	2250.8	2150.96
A_84_P509353	2.8216	0.000287593	basic helix-loop-helix (bHLH) DNA-binding family protein	AT3G28857	222.037	276.834	222.131	75.154	90.8695	84.135
A_84_P605859	2.82159	0.00207789	hypothetical protein	AT1G47485	130.981	133.4	122.668	36.4628	43.4632	56.9143
A_84_P17710	2.82159	0.00394505	putative protein phosphatase 2C 67	AT5G02760	1824.72	1861.71	1858.89	520.733	887.68	574.897
A_84_P173411	2.81987	0.000196713	hypothetical protein	AT3G22210	13049.5	13123.2	11145.5	3799.17	4804.96	4408.04
A_84_P558306	2.81604	9.26565e-05	hypothetical protein	AT5G01910	1122.74	1352.55	1175.32	406.13	434.913	427.745
A_84_P21594	2.81572	0.00109468	fasciclin-like arabinogalactan protein 13	AT5G44130	62916.1	49830.2	44293.7	15378.5	19537.5	19571.5
A_84_P305000	2.81555	0.00138451	class I glutamine amidotransferase-like domain-containing protein	AT2G23960	149.976	221.21	134.082	63.6744	52.0357	56.8615
A_84_P762857	2.81189	0.000670604	cell wall-plasma membrane linker protein	AT3G22121	2228.76	1679.75	1749.69	601.922	728.327	635.309
A_84_P22920	2.81046	0.002196	tetracycline transporter-like protein 1	AT2G16970	42.239	71.6058	45.7774	18.1139	18.4596	17.6332
A_84_P10077	2.80976	6.97488e-05	Rac-like GTP-binding protein ARAC7	AT4G28950	400.913	466.446	405.265	141.737	147.043	154.966
A_84_P806687	2.808	0.000304105	catalase 3	AT1G20620	1256.24	1556.58	1041.01	495.688	423.007	414.507
A_84_P825604	2.80596	4.36938e-06	Restriction endonuclease, type II-like protein	AT1G67660	432.866	399.783	363.056	141.917	137.642	137.627
A_84_P18886	2.80384	0.000542271	catalase 3	AT1G20620	47116.1	64156.4	41634.5	19175.9	16485.7	17073.5
A_84_P12504	2.802	0.00017182	UDP-glucosyl transferase 71C1	AT2G29750	3809.06	4759.6	3448.52	1319.8	1405.8	1447.99
A_84_P10157	2.80129	3.75284e-06	late embryogenesis abundant hydroxyproline-rich glycoprotein	AT5G06330	687.005	771.009	619.099	250.695	240.554	233.846
A_84_P219198	2.80127	0.00409717	MLP-like protein 329	AT2G01530	41347.7	52372.1	30795.2	14481.6	11307.2	17513.8
A_84_P613615	2.80126	0.00105715	hypothetical protein	AT5G46060	242.27	310.862	275.305	113.21	81.1559	97.0502
A_84_P15461	2.79927	5.54113e-06	receptor like protein 31	AT3G05370	368.752	362.513	344.823	132.835	124.304	120.311
A_84_P806759	2.79481	0.000326772	catalase 3	AT1G20620	17737.7	22252.1	14971.6	7010.09	5840.4	6250.22
A_84_P536538	2.79446	2.96716e-05	hypothetical protein	AT1G49870	248.968	274.41	238.56	93.0702	82.4588	91.9981
A_84_P753761	2.79355	0.0250143	hypothetical protein	AT1G53635	190.547	288.433	140.724	108.87	68.6697	44.8593
A_84_P834930	2.7929	0.0477511	putative S-adenosylmethionine-dependent methyltransferase	AT5G38100	123.618	130.903	110.212	26.058	86.0354	34.5186
A_84_P15989	2.79267	1.59615e-06	invertase/pectin methylesterase inhibitor family protein / DC 1.2-like protein	AT5G62350	40030	42428.4	34801	13574.7	13825.4	13669.4
A_84_P537769	2.79188	0.000622121	pentatricopeptide repeat-containing protein	AT3G50420	199.275	174.132	173.737	59.6515	77.064	56.9691
A_84_P806743	2.78924	0.000261734	catalase 3	AT1G20620	20861.8	26958.4	18491.2	8258.7	7209.46	7608.86
A_84_P823929	2.78704	0.000980912	monothiol glutaredoxin-S13	AT1G03850	1795.51	2488.09	1501.11	737.11	631.578	629.017
A_84_P851420	2.78494	0.000288709	protein kinase family protein	AT3G59350	911.069	782.031	695.764	298.25	305.766	237.905
A_84_P13746	2.78309	0.00017687	protein kinase family protein	AT3G59350	2968.48	2496.35	2187.88	941.836	946.477	797.591
A_84_P14775	2.78173	0.003126	EF-hand, calcium binding motif-containing protein	AT1G29020	147.608	206.83	160.854	78.4092	57.988	47.4337
A_84_P83619	2.78069	3.52112e-05	nodulin-related protein 1	AT2G03440	120601	118787	104538	44551	36768.5	40195.8
A_84_P10521	2.77927	0.000215652	defensin-like protein 5	AT1G61070	7034.11	8636.6	7206.16	2552.79	2590.02	2915.59
A_84_P12815	2.7769	0.000127891	Glutathione S-transferase-like protein	AT3G62760	414.298	535.148	404.861	167.671	156.761	150.765
A_84_P20333	2.77587	2.62442e-06	hypothetical protein	AT3G51720	10449.4	11252.3	10059.8	3867.14	3751.06	3603.85
A_84_P180354	2.77206	0.000223031	hypothetical protein	AT1G65985	855.689	1059.69	736.649	318.182	287.664	323.868
A_84_P18172	2.76932	0.0046625	putative pathogenesis-related protein	AT2G19970	777.108	1080.36	569.086	321.359	224.725	294.476
A_84_P803202	2.76828	0.00080843	cell wall-plasma membrane linker protein	AT3G22120	46913	35037.4	36510.6	12503.5	14802.4	14448.8
A_84_P513890	2.76716	0.0040752	hypothetical protein	AT4G11780	387.25	450.397	349.859	110.494	190.957	129.029
A_84_P17586	2.76428	0.00222461	copper amine oxidase family protein	AT4G12280	462.418	516.636	410.175	131.813	210.857	157.79
A_84_P16334	2.76347	0.000121901	tropine dehydrogenase	AT2G29290	3345.61	4248.35	3429.01	1279.55	1293.88	1318.65
A_84_P186924	2.76322	0.00365839	receptor kinase 1	AT1G65790	132.314	211.841	162.024	49.5617	64.6371	63.5189
A_84_P18019	2.76092	0.000327771	pentatricopeptide repeat-containing protein	AT1G09190	643.025	566.174	503.267	182.642	231.582	194.578
A_84_P787902	2.75763	0.000265514	receptor protein kinase-like protein	AT3G46270	139.756	147.019	119.566	53.0772	52.5542	39.7021
A_84_P829500	2.75757	0.000929395	serine carboxypeptidase-like 2	AT1G73300	388.403	520.813	334.655	164.575	128.126	144.731
A_84_P759212	2.75369	0.000220596	Cysteine/Histidine-rich C1 domain family protein	AT3G45840	211.16	234.729	167.255	81.6623	65.3056	70.3754
A_84_P15193	2.75279	0.000127824	callose synthase 1	AT1G05570	4481.95	5590.71	3923.86	1679.65	1610.94	1646.69
A_84_P19966	2.75248	0.000280033	fructokinase-like 2	AT1G69200	5802.59	5192.03	4931.89	1668.55	2047.15	1971.94
A_84_P23114	2.75218	0.000129061			524.43	485.716	499.57	168.987	180.817	188.855
A_84_P825989	2.75135	0.000281876	hypothetical protein	AT5G48470	1424.8	1262.9	1128.41	400.405	483.169	476.359
A_84_P20828	2.75016	0.000493524	putative 1-aminocyclopropane-1-carboxylate oxidase	AT1G03410	672.301	807.437	699.694	245.228	237.886	295.903
A_84_P613505	2.74943	9.45451e-05	Mad3/BUB1 homology region 1	AT5G05510	626.658	677.031	614.332	211.09	231.02	243.097
A_84_P809109	2.74894	0.00082949	Polyadenylate-binding protein-interacting protein 2	AT4G14270	8210.44	10302.9	7327.49	3639.72	2600.88	2979.74
A_84_P841949	2.74833	0.000621748	pentatricopeptide repeat-containing protein	AT5G39680	210.342	173.224	174.101	57.6292	72.569	69.0745
A_84_P544747	2.74797	0.000205072	pentatricopeptide repeat-containing protein	AT3G02330	559.635	500.804	485.529	170.96	208.481	173.929
A_84_P834622	2.7477	0.000286126			2555.56	2907.28	1926.79	933.536	807.337	865.553
A_84_P545036	2.74752	5.90529e-06	hypothetical protein	AT4G39795	948.701	991.048	850.223	360.246	329.36	307.076
A_84_P310083	2.74729	0.000277102	tetrapyrrole (corrin/porphyrin)methylase	AT1G45110	1222.32	1144.71	1029.07	352.879	445.105	417.932
A_84_P546814	2.74513	0.00121878	pentatricopeptide repeat-containing protein	AT4G39952	105.23	105.27	105.075	31.7248	37.4255	44.7989
A_84_P535510	2.74471	0.000257621	Acyl-CoA N-acyltransferase with RING/FYVE/PHD-type zinc finger domain-containing protein	AT3G53680	152.483	173.296	164.515	53.332	61.1564	60.9368
A_84_P76134	2.74405	0.000379944	Polyadenylate-binding protein-interacting protein 2	AT4G14270	15932.8	18670.9	14052.2	6719.45	4991.9	5701.73
A_84_P831367	2.74039	0.000530451	glyoxal oxidase-related protein		1197.13	1498.95	1189.53	403.882	507.841	478.041
A_84_P65504	2.73938	0.000112936	geranylgeranyl diphosphate synthase 9	AT3G14530	233.567	260.491	257.887	89.7441	90.7961	88.5493
A_84_P13834	2.7393	0.000132734	HMG (high mobility group) box protein	AT4G23800	7737.73	9532.06	7925.44	2857.33	3191.54	2947.98
A_84_P809354	2.73765	0.000242908	hypothetical protein	AT1G13930	123426	114899	96478.7	45400.4	34657.1	40063.7
A_84_P17986	2.73756	0.000384713	GroES-like protein	AT1G23100	4618.44	4312.26	4139.25	1378.37	1805.31	1526.49
A_84_P10193	2.73736	0.000721229	monothiol glutaredoxin-S2	AT5G18600	7394.99	8579.08	6662.8	3130.5	2210.35	2815.45
A_84_P10441	2.73709	0.000731357	peroxidase 3	AT1G05260	3625.81	5235.83	3515.28	1536.11	1368.88	1463.11
A_84_P21872	2.73362	5.39502e-05	SANT DNA-binding domain-containing protein	AT1G76890	4964.77	4858.95	4200.27	1552.34	1816.84	1662.57
A_84_P844247	2.73323	0.000959506	F-box/LRR-repeat protein	AT4G14103	125.984	155.741	118.128	46.8261	57.5951	39.7875
A_84_P22851	2.73151	0.000219093	pentatricopeptide repeat-containing protein	AT1G31430	150.238	190.7	129.308	54.9862	56.7917	55.0286
A_84_P857058	2.72972	0.0103556			1479	2306.23	1354.51	539.537	483.603	822.942
A_84_P580219	2.72865	4.85687e-05	hypothetical protein	AT2G42110	604.637	660.82	604.834	212.518	232.408	227.671
A_84_P528833	2.72494	0.00192355	Pollen Ole e 1 allergen and extensin family protein	AT3G16660	25028	19968.1	23066.1	7410.47	7450.71	9754.42
A_84_P808649	2.7241	0.000305197	cell wall-plasma membrane linker protein	AT3G22120	1060.91	835.041	820.187	321.083	351.813	300.802
A_84_P13524	2.723	0.000600384	MLO-like protein 15	AT2G44110	245.825	310.798	209.915	81.7373	98.9144	92.877
A_84_P163763	2.72275	0.000319012	hypothetical protein	AT5G48470	6148.81	5198.78	5253.94	1811.71	2029.83	2138.88
A_84_P766510	2.72109	0.000455415	hypothetical protein	AT5G57770	356.596	352.403	292.542	105.318	141.485	115.755
A_84_P827060	2.72015	0.00734811	sodium transporter HKT1	AT4G10310	100.375	161.786	118.2	43.9631	35.6529	57.5181
A_84_P13347	2.71956	6.4486e-05	pentatricopeptide repeat-containing protein	AT1G69350	134.779	135.485	114.759	43.1519	45.823	49.8084
A_84_P22927	2.71938	8.9475e-05	chlororespiratory reduction 4 protein	AT2G45350	276.043	335.175	255.457	99.0771	108.344	103.504
A_84_P516786	2.71713	4.88371e-06	haloacid dehalogenase-like hydrolase domain-containing protein	AT5G45700	2168.79	2382.62	2098.64	805.97	813.071	779.855
A_84_P20373	2.71667	0.000133447	S-adenosylmethionine-dependent methyltransferasedomain-containing protein	AT3G61210	1927.99	2316.73	1770.94	790.379	654.938	720.475
A_84_P20755	2.71611	0.000171733	pentatricopeptide repeat (PPR) family protein	AT5G08310	548.3	472.321	442.116	168.339	195.831	163.857
A_84_P207698	2.71608	2.79811e-06	hypothetical protein	AT3G52070	645.166	641.499	568.366	238.38	213.556	218.005
A_84_P857031	2.71545	8.91772e-05			129.367	128.469	108.516	40.5391	48.7952	43.0451
A_84_P16006	2.71545	6.58387e-05	allergen V5/Tpx-1-related family protein	AT5G66590	1825.94	2185.03	1765.84	663.308	723.457	693.146
A_84_P122092	2.71434	0.000329449	endonuclease 5	AT4G21600	1502.18	1963.55	1364.43	566.861	554.164	605.609
A_84_P542191	2.71335	0.00232572	pentatricopeptide repeat-containing protein	AT3G49740	321.559	455.666	276.663	136.271	139.088	101.211
A_84_P768392	2.71303	1.06519e-05	nuclear transcription factor Y subunit C-4	AT5G63470	929.332	1018.34	833.929	346.406	350.339	307.848
A_84_P861257	2.71147	0.00103773			3963.19	4119.84	3457.99	1556.21	1102.85	1560.03
A_84_P21530	2.71124	0.000472075	major facilitator protein	AT5G14120	8176.83	11089	7789.51	3157.21	3096.21	3427.12
A_84_P595350	2.71017	6.51647e-05	ovate family protein 16	AT2G32100	2250.11	2655.47	2227.52	860.386	923.062	795.858
A_84_P841512	2.70932	1.04705e-06	hypothetical protein	AT3G28370	759.695	802.505	678.571	278.384	261.336	270.295
A_84_P856876	2.70906	0.00758771	drought-repressed 4 protein	AT1G73330	3665.57	5573.86	3127.26	1296.27	1245.14	1882.24
A_84_P10640	2.70881	0.00121877	hypothetical protein	AT1G11220	387.578	284.536	237.867	117.364	100.298	105.987
A_84_P787333	2.70824	3.15027e-07	hypothetical protein	AT5G18540	479.114	478.725	416.844	168.427	170.388	158.55
A_84_P608913	2.70582	0.000172851	pentatricopeptide repeat-containing protein	AT4G02750	1313.41	1271.37	1195.12	424.567	522.258	429.474
A_84_P538534	2.70485	0.000512822	hypothetical protein	AT2G47360	637.919	806.105	547.712	218.967	239.534	256.517
A_84_P557080	2.70258	0.000544694	RmlC-like cupin-like protein	AT2G32650	150.431	139.853	125.577	62.2224	46.4078	43.8157
A_84_P277650	2.70193	0.000333567	aquaporin NIP3-1	AT1G31885	456.434	561.194	422.282	199.809	154.619	167.793
A_84_P855865	2.70149	0.00165804	xyloglucan endotransglucosylase/hydrolase protein 4	AT2G06850	1407.41	1312.46	1119.56	370.296	551.58	485.479
A_84_P789143	2.70108	0.000584353	arabinogalactan protein 24	AT5G40730	35977.7	43734.4	33228.5	12048.7	13527.7	15387.6
A_84_P194874	2.70075	0.000250696	Translation elongation factor EF1B/ribosomal protein S6 family protein	AT3G17170	14466.9	13395.1	11067.9	4198.56	5133.41	4775.38
A_84_P798884	2.69734	0.000241991	SAUR-like auxin-responsive family protein	AT4G34750	714.645	823.232	653.419	257.251	305.098	235.929
A_84_P534869	2.69602	2.7574e-05	hypothetical protein	AT2G16270	708.556	747.781	696.915	251.245	271.977	260.682
A_84_P10582	2.69459	5.80036e-05	light-regulated zinc finger protein 1	AT1G78600	8435.48	7363.81	7039.36	2989.93	2617.63	2699.49
A_84_P563250	2.69444	0.0407836	1,2-dihydroxy-3-keto-5-methylthiopentene dioxygenase 1	AT2G26400	84.7309	190.704	190.441	40.476	54.8215	67.0174
A_84_P146119	2.69375	0.000938593	Mitochondrial transcription termination factor family protein	AT1G78930	720.266	584.444	608.746	207.845	273.761	217.808
A_84_P18565	2.69234	6.48569e-05	phosphorylase family protein	AT4G24350	6262.82	7148.14	5306.47	2207.14	2418.96	2155.27
A_84_P862904	2.6915	0.000215763			163.022	150.381	117.233	48.0832	54.6873	52.9918
A_84_P21285	2.6905	4.73556e-05	thioredoxin-like 3-3	AT3G53220	1788.61	1701.72	1542.84	573.905	661.222	600.65
A_84_P759269	2.69044	0.000107554	zinc induced facilitator-like 2 protein	AT3G43790	681.305	736.968	584.653	232.468	230.426	266.014
A_84_P757910	2.68905	0.000476125	alpha 1,4-glycosyltransferase-like protein	AT2G38152	263.58	333.06	249.023	91.6195	104.725	110.77
A_84_P831247	2.68899	0.000133128	cysteine/histidine-rich C1 domain-containing protein	AT5G43520	434.898	479.617	336.755	153.452	160	139.097
A_84_P559105	2.68677	0.00028556	pentatricopeptide repeat-containing protein	AT4G14050	254.951	206.28	187.419	73.8022	83.2132	78.2271
A_84_P20031	2.68546	3.51033e-06	ferredoxin--NADP+ reductase	AT1G20020	197500	199608	165774	73368.3	66376.9	65503.3
A_84_P19557	2.68451	1.37162e-05	SAUR-like auxin-responsive family protein	AT4G34750	1564.92	1729.84	1399.71	568.276	605.52	538.064
A_84_P170753	2.68444	0.000397078	HXXXD-type acyl-transferase-like protein	AT5G02890	2674.64	3159.27	2533.2	914.988	1175.37	972.634
A_84_P293174	2.68423	6.29521e-05	defensin-like protein 2	AT2G02100	114018	132641	108551	41988.6	41886	45625.6
[truncated: 4,607 more rows]
