# Supplementary material for: A salt-regulated peptide derived from the CAP superfamily protein negatively regulates salt-stress tolerance in Arabidopsis
Source: J Exp Bot. 2015 Jun 20;66(17):5301–13. doi: 10.1093/jxb/erv263 (PMC4526916; doi:10.1093/jxb/erv263)
Supplement: Supplementary Data [file supp_erv263_jexbot147041_file003.xls]

## Sheet: 1.5X upregulate
Supplemental dataset III. Differentially expressed genes between proatcape1 mutants and wild type in the normal condition.
	(proatcape1/WT)				untreated_proatcape1			untreated_WT
ProbeName	FoldChange	p-value	GeneName	TAIR Gene Locus ID	Bio I	Bio II	Bio III	Bio I	Bio II	Bio III	(Row data from microarray analysis)
A_84_P762010	165.479	0.000122039	hypothetical protein	AT3G28899	383.567	757.903	794.283	4.81557	2.80168	4.32694
A_84_P516320	57.0698	1.70604e-06	hypothetical protein	AT2G34655	18036.6	16226.3	14346	365.679	273.787	258.477
A_84_P841557	44.4733	1.38286e-06			3208.74	3014.44	2660.69	76.1293	81.5077	54.0174
A_84_P15678	43.8238	0.00020248	P-loop containing nucleoside triphosphate hydrolases superfamily protein	AT4G08190	348.672	319.653	269.263	5.85949	13.9972	4.98069
A_84_P758031	39.3369	6.65313e-05		AT2G42485	318.863	288.474	288.873	9.33828	5.55791	9.63582
A_84_P834039	34.2818	4.37637e-06	purple acid phosphatase 24	AT4G24890	458.846	379.776	379.584	10.8695	12.7744	13.5458
A_84_P550233	32.6723	0.00100292	small GTPase-related protein	AT4G03156	235.148	200.504	175.186	11.306	3.09152	7.76232
A_84_P586725	30.041	0.000110681	hypothetical protein	AT4G16215	211446	199314	183275	9995.35	4768.22	6848.44
A_84_P526749	24.6629	0.000588186	plant transposase (Ptta/En/Spm family)	AT1G40087	177.691	112.084	110.47	5.11584	3.66011	8.97336
A_84_P612072	14.466	0.00815171	hypothetical protein	AT1G36920	280.985	235.613	187.489	20.2508	41.6354	5.57124
A_84_P765122	14.0895	0.000256325	ARM repeat superfamily protein	AT3G56210	652.326	527.93	385.79	29.6263	36.8147	49.8945
A_84_P11480	13.1502	0.000190181	mto 1 responding down 1 protein	AT1G53480	3113.28	2862.22	2800.3	296.729	167.049	253.613
A_84_P765129	11.9517	0.000102669	ARM repeat superfamily protein	AT3G56210	5755.74	4480.95	3386.94	325.961	404.316	444.787
A_84_P761085	11.62	0.000213698	hypothetical protein	AT3G43833	478.118	389.056	267.122	25.4369	41.704	34.2012
A_84_P792813	11.5983	8.97472e-05			471.473	415.12	341.367	44.1917	44.6068	24.8871
A_84_P789290	10.5881	0.00159443			365.745	342.337	342.451	35.3907	21.6075	54.1163
A_84_P10170	10.2864	5.03609e-05	MADS-box protein FLOWERING LOCUS C	AT5G10140	272.575	245.592	279.421	26.553	24.5689	30.18
A_84_P784401	9.52571	0.000127921	MADS-box protein FLOWERING LOCUS C	AT5G10140	293.904	269.295	304.305	30.2871	27.8469	37.8499
A_84_P756021	8.70515	0.00131688			310.115	298.776	271.186	24.1676	33.8766	53.2993
A_84_P761674	7.67855	3.6942e-06		AT3G06125	16235	14695.7	14354.1	2366.95	2080.04	1760.22
A_84_P758054	6.52715	7.69836e-05		AT2G06002	2684.92	2714.56	2296.54	358.018	423.689	454.601
A_84_P12863	6.42046	0.00204724	potassium transporter 5	AT4G13420	2464.65	2388.65	1292.21	263.271	287.524	435.026
A_84_P761415	6.04063	0.000253505			3280.37	3053.15	2792.9	429.302	541.174	625.787
A_84_P841068	5.65068	2.46069e-06			2896.48	2540.63	2532.3	548.096	507.899	425.05
A_84_P784210	5.46925	0.00291458	MADS-box protein FLOWERING LOCUS C	AT5G10140	267.175	240.931	245.985	46.8779	81.8733	28.8902
A_84_P855492	5.46315	0.00476886	phosphoglycerate mutase-like protein	AT5G04120	371.956	588.902	496.238	67.2604	153.78	73.8386
A_84_P16733	5.38615	0.0145193	1-Cys peroxiredoxin PER1	AT1G48130	388.502	112.513	115.801	36.0954	24.664	41.6876
A_84_P13205	5.25627	0.00335754	phosphoglycerate mutase-like protein	AT5G04120	1825.92	2714.13	2452.33	367.205	729.44	357.937
A_84_P766418	5.22138	2.44614e-05			417.523	343.056	330.187	82.8946	66.807	68.7302
A_84_P765116	4.58901	0.0260191		AT4G12917	149.139	163.906	206.753	76.9299	47.4689	16.4067
A_84_P847302	4.48682	0.0374338	beta-glucosidase 30	AT3G60140	42.4024	37.713	70.3435	4.97995	16.1357	17.7552
A_84_P765523	4.34306	0.000171535		AT4G14548	471.7	404.458	371.662	87.6652	101.546	111.392
A_84_P87009	4.2141	0.0477381	beta glucosidase 24	AT5G28510	148.736	32.9016	50.1146	9.32438	16.9534	23.7496
A_84_P750319	3.95924	0.0409913		AT1G19630	88.4801	73.0049	89.6015	9.19859	38.7709	29.957
A_84_P13400	3.76823	0.00057764	protein MOTHER of FT and TF 1	AT1G18100	491.957	379.864	274.823	98.9889	125.149	88.7627
A_84_P13056	3.71745	0.0225687	Cytochrome P450 family protein	AT5G36130	255.656	326.96	617.126	117.971	144.708	67.3864
A_84_P18515	3.71644	0.0477374	cysteine-rich secretory proteins, antigen 5 and pathogenesis-related protein 1 domain-containing protein	AT4G07820	596.563	247.249	116.225	65.0435	115.124	51.0962
A_84_P14001	3.65685	0.0174027	cytochrome P450, family 716, subfamily A, polypeptide 2	AT5G36140	138.659	178.616	297.513	61.792	77.5003	36.0465
A_84_P594398	3.56412	0.000796949	hypothetical protein	AT2G02795	129.623	103.283	147.984	39.1056	41.9818	30.5363
A_84_P297634	3.48582	0.0314225	ankyrin repeat-containing protein	AT5G15500	63.1415	108.397	62.1931	23.4737	42.2353	11.6132
A_84_P11973	3.45254	8.09664e-05	cadmium/zinc-transporting ATPase HMA2	AT4G30110	2011.61	1791.78	1563.96	497.26	651.885	484.097
A_84_P845705	3.34397	0.0112742	cytochrome P450, family 722, subfamily A, polypeptide 1	AT1G19630	146.282	152.608	128.5	27.0372	64.0126	50.7814
A_84_P581022	3.32122	0.000444943	hypothetical protein	AT2G16340	666.655	641.223	562.593	215.966	167.192	208.287
A_84_P11448	3.175	0.00175685	Isochorismate synthase 2	AT1G18870	2254.09	2327.75	2997.27	861.772	977.981	667.925
A_84_P11909	3.11086	0.00907376	disease resistance-responsive, dirigent domain-containing protein	AT4G11210	324.782	370.776	528.307	120.136	186.33	108.153
A_84_P22720	3.11064	3.07623e-06	1-aminocyclopropane-1-carboxylate oxidase-like 5	AT1G03410	181.884	174.849	155.323	59.9004	62.3896	50.3095
A_84_P18821	3.01959	0.0419104	anthocyanin 5-aromatic acyltransferase 1	AT5G61160	438.487	1145.25	356.509	244.358	185.13	164.675
A_84_P21605	2.88746	0.0100105	calcium-binding transcription factor NIG1	AT5G46830	102.129	86.9113	126.483	27.2391	49.6296	39.5202
A_84_P761667	2.87691	0.000850331		AT3G06125	203.241	190.389	148.697	56.6894	83.372	58.5737
A_84_P13548	2.82703	0.00213647	protein phosphatase 2C 3	AT1G07430	33.4542	21.7844	24.6503	11.2989	8.12729	9.91967
A_84_P310613	2.81086	0.00751747	putative defensin-like protein	AT2G26020	635.183	726.544	589.546	179.897	359.118	217.244
A_84_P757222	2.72151	0.00487726			552.258	568.77	626.581	204.041	320.395	171.109
A_84_P245685	2.68171	0.00923374	nitrilase 2	AT3G44300	1301.75	1149.8	1042.02	361.002	723.812	354.573
A_84_P516811	2.67967	0.00208769	putative copper transport protein	AT5G52670	82.0485	92.468	68.3488	27.3127	41.2452	27.407
A_84_P189924	2.62108	0.00645995	terpenoid synthase 12	AT4G13280	753.222	677.067	640.036	240.135	420.506	205.655
A_84_P196694	2.60675	0.00206598	defensin-like protein	AT5G44430	707.239	725.12	648.77	232.144	368.941	251.249
A_84_P291304	2.54808	0.0105501	cold regulated 314 inner membrane 1	AT1G29395	4844.64	4927.03	3557.37	1553	2807.57	1348.61
A_84_P137009	2.53011	0.0049693	ethylene- and jasmonate-responsive plant defensin	AT5G44420	1289.84	1492.59	1079.27	419.82	695.437	503.406
A_84_P13338	2.51106	0.0281391	myb domain protein 47	AT1G18710	101.5	96.2378	121.098	28.443	67.6066	44.5104
A_84_P19482	2.50129	0.00700379	terpenoid synthase 13	AT4G13300	516.674	489.645	471.648	174.357	310.375	161.417
A_84_P262310	2.45738	0.0220417	core-2/I-branching beta-1,6-N-acetylglucosaminyltransferase family protein	AT1G10880	81.6297	48.4759	87.0327	24.4109	29.7303	36.6356
A_84_P816767	2.40388	0.0205157			15.7571	19.5483	22.33	6.47112	8.39036	10.4478
A_84_P13770	2.39279	0.00280613	GDSL esterase/lipase	AT4G01130	195.748	185.919	172.26	68.7308	109.533	69.6373
A_84_P541865	2.37748	0.00948713	SCR-like 5	AT1G60987	68.0239	65.5697	69.4526	21.8024	38.8775	31.1564
A_84_P185584	2.37412	0.00199338	F-box/kelch-repeat protein	AT4G39590	196.444	122.636	114.241	61.8531	64.1675	59.3665
A_84_P23852	2.3673	0.0148485	cold-regulated protein 15a	AT2G42540	1759.17	1640.75	2561.12	750.343	1106.95	768.567
A_84_P814660	2.35451	0.00534166	germin-like protein subfamily 1 member 16	AT5G39130	142.746	110.408	79.4775	42.7293	61.9145	41.5562
A_84_P531920	2.33447	0.000618233	hypothetical protein	AT5G66815	305.014	260.651	268.893	151.068	117.789	108.185
A_84_P766012	2.3301	0.022076	germin-like protein subfamily 1 member 18	AT5G39190	349.402	242.29	173.304	86.1432	162.796	94.739
A_84_P12911	2.32961	0.0258672	NAC domain containing protein 74	AT4G28530	584.482	654.752	411.908	190.918	393.475	190.145
A_84_P20828	2.3215	0.000118201	1-aminocyclopropane-1-carboxylate oxidase-like 5	AT1G03410	1760.33	1556.82	1513.58	672.301	807.437	699.694
A_84_P713950	2.31733	0.000444469		AT3G06125	5148.44	4612.07	4229.84	2544.66	2077.28	1749.27
A_84_P761688	2.28459	0.00129201	ovate family protein 18	AT3G52535	57.2121	48.1695	45.6026	20.1954	29.2306	20.4544
A_84_P812535	2.24271	0.0496643	osmotin-like protein OSM34	AT4G11650	11097.3	11430.7	6473.28	3000.56	7265.2	3825.54
A_84_P20298	2.24073	0.00305162	sucrose synthase 4	AT3G43190	620.654	415.189	439.289	210.466	289.133	189.43
A_84_P844900	2.23825	0.0146868			237.978	150.55	100.17	72.3119	74.805	67.7854
A_84_P22920	2.21459	0.00625198	tetracycline transporter-like protein 1	AT2G16970	113.277	110.919	104.471	42.239	71.6058	45.7774
A_84_P10613	2.21363	0.0115674	cold-regulated protein 15b	AT2G42530	6632.01	6660.11	9774.46	3795.09	3975.94	3021.99
A_84_P573393	2.19677	0.00676942	hypothetical protein	AT4G27654	98.9415	72.2554	95.9946	35.9182	44.0989	46.8217
A_84_P12851	2.1944	0.0119877	oxidoreductase, 2OG-Fe(II) oxygenase family protein	AT4G10500	2030.34	1828.93	1287.03	637.606	1114.71	729.028
A_84_P834243	2.16996	0.000722247	UDP-glycosyltransferase 78D4	AT5G17040	738.892	612.793	654.428	303.633	323.254	338.497
A_84_P10450	2.16983	1.70988e-05	pyrophosphate--fructose-6-phosphate 1-phosphotransferase	AT1G12000	15598.8	13049.4	13135.2	6772.67	6945	6374.61
A_84_P22809	2.15964	0.000290813	putative flavin-containing monooxygenase FMO GS-OX-like 10	AT1G63340	94.321	71.5035	71.966	36.7582	39.6299	37.8954
A_84_P17792	2.15364	0.0411439	putative germin-like protein subfamily 1 member 9	AT5G38910	212.045	215.586	270.986	86.1179	103.807	158.929
A_84_P13272	2.14197	0.000167883	rhamnogalacturonate lyase-like protein	AT1G09910	633.983	585.569	531.169	278.721	335.553	245.789
A_84_P856292	2.13824	3.24919e-06	pyrophosphate--fructose-6-phosphate 1-phosphotransferase	AT1G12000	10607.4	8959.8	8785.13	4852.54	4768.12	4228.83
A_84_P12602	2.13218	0.0019969	jacalin-related lectin 22	AT2G39310	24877.8	23665	18021	11001.2	13368.1	8526.39
A_84_P17929	2.12143	0.01195	galactinol synthase 2	AT1G56600	105.421	95.8706	104.534	38.346	68.1004	48.5469
A_84_P182564	2.10402	0.000351085	Subtilase family protein	AT4G21323	51.6319	44.8937	43.549	21.2357	25.0504	23.3401
A_84_P789339	2.10086	0.0254337			468.378	319.833	226.238	205.996	128.566	158.11
A_84_P23446	2.0953	0.00307178	ethylene-responsive transcription factor SHINE 3	AT5G25390	69.2941	56.5376	66.1949	35.8664	27.9065	32.2681
A_84_P16034	2.09312	0.000618402	serine/threonine-protein kinase Nek3	AT5G28290	1670.73	1500.17	1415.92	917.914	740.32	652.429
A_84_P819307	2.09125	0.00186154	Chitinase family protein	AT2G43590	9090.53	9169.42	7042.59	4468.38	3786.23	4346.47
A_84_P591181	2.08192	0.000608545	transcription factor MYB39	AT4G17785	42.7827	44.7364	37.0206	19.3291	23.9477	19.4335
A_84_P22137	2.07364	0.00276099	maternally expressed PAB C-terminal protein	AT3G19350	166.415	141.099	159.923	82.6182	96.6727	60.4087
A_84_P831206	2.0666	0.00606958	NAD(P)-binding Rossmann-fold superfamily protein	AT1G76470	36.9289	29.5028	36.6592	16.2877	16.2522	19.5849
A_84_P848977	2.06483	0.0010393	Aluminum activated malate transporter family protein	AT1G68600	162.34	182.136	168.329	96.4506	87.5121	76.7363
A_84_P841744	2.06378	0.00451634	Cystatin/monellin superfamily protein	AT5G17090	1444.1	1197.13	1551.6	680.215	687.733	747.326
A_84_P534445	2.04447	0.00435609	Cystatin/monellin superfamily protein	AT5G17090	2796.37	2497.36	3074.74	1364.01	1387.55	1520.98
A_84_P19115	2.04274	0.00266946	Chitinase family protein	AT2G43590	1528.01	1534.02	1117.78	745.119	643.632	734.273
A_84_P23689	2.04252	0.0256629	1-aminocyclopropane-1-carboxylate oxidase	AT1G12010	269.85	204.883	156.521	83.4075	156.159	89.3262
A_84_P20638	2.0425	0.0476628	GDSL lipase 1	AT5G40990	109.508	89.6301	73.3911	32.1001	76.2608	39.5642
A_84_P759796	2.04162	0.000904345	receptor protein kinase-like protein	AT3G46270	287.515	265.559	193.685	125.189	140.56	113.139
A_84_P12264	2.0191	0.000974303	methyl esterase 18	AT5G58310	1982.21	1679.11	1855.72	943.87	1138.11	800.239
A_84_P16055	2.01569	0.00038913			2405.87	2045.25	1951.85	1027.88	1303.04	1003.1
A_84_P15376	2.0071	0.0045156	NAC domain-containing protein 42	AT2G43000	136.816	154.265	135.55	89.5388	65.4092	69.2147
A_84_P593312	2.00166	9.0849e-06	BCL-2-associated athanogene 5	AT1G12060	762.806	678.062	634.205	387.552	384.693	314.301
A_84_P11242	1.991	0.0242104	diacylglycerol kinase 4	AT5G57690	164.304	228.058	132.622	74.246	114.921	84.5417
A_84_P12113	1.99025	0.000272685	Aluminum activated malate transporter family protein	AT1G68600	1508.87	1551.87	1324.89	799.209	863.839	653.009
A_84_P822379	1.98357	0.0282169	hypothetical protein	AT3G28270	62.4701	52.1034	73.6937	27.7965	47.2004	26.8371
A_84_P602383	1.97713	1.5615e-06	agamous-like MADS-box protein AGL27	AT1G77080	5137.68	4393.52	4073.64	2511.75	2505.69	2165.73
A_84_P843355	1.97538	0.0270374	glycine-rich protein 20	AT5G07560	246.601	205.956	115.647	111.446	85.2874	91.8432
A_84_P785370	1.97376	4.92997e-07	agamous-like MADS-box protein AGL27	AT1G77080	1682.72	1489.78	1357.15	840.038	835.914	721.883
A_84_P532167	1.97023	0.00682672	NAD(P)-binding Rossmann-fold superfamily protein	AT1G76470	56.5721	37.4839	42.6841	21.9699	23.2559	26.5369
A_84_P17069	1.96782	0.000143095	putative fumarylacetoacetase	AT1G12050	14038.3	11770	10497.6	7114.87	6398.75	5728.1
A_84_P582478	1.95161	0.0013299	meprin and TRAF homology domain-containing protein	AT5G52330	156.995	154.377	122.247	71.3964	92.4951	69.1485
A_84_P269440	1.94955	0.000103154	tetratricopeptide repeat-containing protein	AT1G77230	600.054	531.235	454.268	307.684	300.015	242.543
A_84_P19592	1.9309	0.0278894	UDP-glycosyltransferase 72C1	AT4G36770	120.129	129.611	126.797	53.4243	100.87	58.2996
A_84_P17179	1.93026	0.00554598	isoflavone reductase-like protein	AT1G75300	138.535	138.956	116.273	64.836	94.3249	58.3009
A_84_P765092	1.91951	0.0131425		AT4G01533	231.074	187.255	178.894	114.704	86.7569	126.001
A_84_P16114	1.91275	0.0152081	galactinol synthase 3	AT1G09350	100.164	117.207	111.473	58.6002	80.7346	45.2849
A_84_P11217	1.91138	0.0318185	KDEL-tailed cysteine endopeptidase CEP1	AT5G50260	389.197	375.783	297.917	165.367	300.825	143.696
A_84_P822373	1.90989	0.0147938	hypothetical protein	AT3G28270	93.2573	68.7945	96.4314	43.9927	60.7839	38.0458
A_84_P20780	1.90004	0.0106351	coumaroyl-CoA:anthocyanidin 3-O-glucoside-6"-O-coumaroyltransferase 2	AT1G03495	173.929	154.294	149.49	78.9087	122.787	69.1545
A_84_P765621	1.89455	0.0203836			50.7515	33.405	34.5332	16.68	27.7739	21.2909
A_84_P17675	1.89146	0.018659	myb domain protein 87	AT4G37780	86.9419	86.1758	49.1741	43.1243	46.3745	31.1893
A_84_P757762	1.88913	0.00269247		AT2G41312	41.655	45.3749	42.8914	23.0378	28.8648	20.716
A_84_P14362	1.88829	0.017484			1092.95	1117.96	605.833	502.101	540.129	464.442
A_84_P787902	1.88285	0.00243696	receptor protein kinase-like protein	AT3G46270	281.057	272.822	186.671	139.756	147.019	119.566
A_84_P14951	1.88137	0.00272483	SAM:salicylic acid carboxyl methyltransferase-like protein	AT5G38020	2730.34	2496.61	2962.61	1587.67	1710.25	1279.52
A_84_P825382	1.87581	0.00119209	sulfate transporter 3.1	AT3G51895	469.301	467.708	421.731	228.482	291.765	241.023
A_84_P737484	1.87099	0.00558949	BCL-2-associated athanogene 5	AT1G12060	315.285	259.197	259.439	183.831	130.944	154.063
A_84_P606188	1.87087	0.0110165	bidirectional sugar transporter SWEET4	AT3G28007	62.8078	57.7516	74.9908	40.9166	40.9612	28.3942
A_84_P17806	1.85769	0.00788961	dihydroflavonol-4-reductase	AT5G42800	538.873	455.448	501.877	262.892	373.04	224.449
A_84_P18265	1.85701	0.00408036	putative polyol transporter 3	AT2G18480	1470.13	1184.56	968.778	601.353	813.632	616.852
A_84_P751920	1.85566	0.0362911			96.1139	67.2298	72.6959	33.5657	65.2596	38.4476
A_84_P112892	1.84983	0.0393861	DUF679 domain membrane protein 1	AT3G21520	456.904	394.72	238.835	165.685	272.856	172.446
A_84_P22673	1.84862	0.0177384	hypothetical protein	AT2G40435	384.903	344	405.169	202.469	295.234	162.752
A_84_P785475	1.84196	0.00274349	lipoxygenase 3	AT1G17420	105.472	117.406	113.553	71.5262	66.0366	54.5745
A_84_P22189	1.83934	0.000265049	chromatin remodeling 38	AT3G42670	1854.37	1834.12	1533.5	954.182	1063.91	945.874
A_84_P797706	1.83669	0.00471176			899.196	810.098	614.062	425.452	543.801	357.483
A_84_P20844	1.83509	3.70865e-05	gunnii alcohol dehydrogenase-like protein	AT1G09480	1141.77	957.841	903.907	559.95	612.408	534.414
A_84_P18358	1.83085	0.0238154	hypothetical protein	AT3G12960	20.3536	15.9777	17.2904	7.62182	13.2696	10.3785
A_84_P845171	1.82866	0.00859779	dihydroflavonol-4-reductase		1054.92	922.968	969.916	503.379	752.884	466.843
A_84_P18587	1.82295	0.0410207	nitrate transporter 2:1	AT1G08090	670.359	613.337	668.287	265.741	517.461	377.885
A_84_P818199	1.81593	0.00150054	MADS box transcription factor SEPALLATA 1	AT5G15800	63.7593	58.2059	47.7916	35.8954	36.5827	25.8405
A_84_P18847	1.81208	0.00552079	GCN5-related N-acetyltransferase (GNAT) family protein	AT5G67430	432.154	347.901	353.935	192.441	280.163	190.031
A_84_P761565	1.80789	0.0274447	Gibberellin-regulated family protein	AT3G10185	772.167	747.975	843.399	349.782	595.866	453.122
A_84_P751549	1.80701	0.000742565			2244.84	2037.68	1655.24	1239.08	1257.28	943.665
A_84_P11068	1.80518	0.0211151	major latex protein-like protein	AT4G14060	2698.8	2428.49	2691.02	1333.88	2147.33	1199.2
A_84_P16901	1.8043	0.0166318	UDP-glucose:flavonoid 3-o-glucosyltransferase	AT5G54060	780.585	657.358	672.451	388.389	571.689	303.094
A_84_P253555	1.80303	0.0103344	anthocyanin 5-O-glucosyltransferase	AT4G14090	549.713	499.07	476.419	268.051	402.853	236.573
A_84_P759611	1.80278	0.0196435	hypothetical protein	AT3G32120	188.39	124.086	153.526	115.627	77.6741	78.135
A_84_P127161	1.79954	0.000550196	sulfate transporter 3.1	AT3G51895	529.274	504.697	478.691	274.546	333.185	274.808
A_84_P21046	1.79943	0.0117527	HAD superfamily, subfamily IIIB acid phosphatase	AT2G38600	807.62	867.016	782.009	387.577	561.176	495.03
A_84_P11171	1.79757	0.0383985	probable S-adenosylmethionine-dependent methyltransferase	AT5G37970	687.469	509.288	766.907	341.407	517.624	299.686
A_84_P141259	1.79361	0.0123587	hypothetical protein	AT1G76250	299.855	294.738	327.508	158.098	232.545	156.315
A_84_P764330	1.79272	0.0237582	G-type lectin S-receptor-like serine/threonine-protein kinase	AT4G11900	135.646	143.626	110.922	72.3881	107.173	55.3886
A_84_P836647	1.79201	0.00035637	DWNN domain-containing protein	AT4G17410	677.356	560.084	565.933	396.231	353.031	305.564
A_84_P124941	1.78116	0.00467287	cytochrome P450, family 702, subfamily A, polypeptide 5	AT4G15393	244.78	251.951	169.814	123.189	139.717	123.363
A_84_P20289	1.78053	0.0210181	hypothetical protein	AT3G28270	882.276	761.133	909.861	432.33	687.272	417.347
A_84_P188424	1.77573	0.00147043	MADS box transcription factor SEPALLATA 1	AT5G15800	360.563	334.148	248.226	195.189	197.653	158.609
A_84_P549683	1.77339	0.00318693	F-box and associated interaction domain-containing protein	AT3G18320	124.162	126.183	128.96	68.4371	85.5365	70.8982
A_84_P766211	1.76977	0.0251292	mto 1 responding up 1	AT5G35490	572.682	556.9	337.795	336.398	311.637	212.393
A_84_P153835	1.76627	0.0216035	protein RADIALIS-like 2	AT2G21650	854.355	681.847	583.644	341.501	573.495	360.936
A_84_P528200	1.76402	0.000783639	far-red-elongated hypocotyl1-like protein	AT5G02200	147.092	112.753	116.812	71.5033	84.7491	66.7231
A_84_P828509	1.76175	0.00420654	sucrose synthase 4	AT3G43190	1225.47	810.239	867.236	555.468	653.545	496.969
A_84_P801762	1.76109	0.00505158			82.8742	80.446	78.0618	41.1723	57.1644	46.3808
A_84_P838953	1.75598	0.000524941	tetratricopeptide repeat-containing protein	AT1G77230	300.548	285.932	242.137	185.948	169.757	139.479
A_84_P13373	1.75412	0.0173106	strictosidine synthase 3	AT1G74000	903.532	712.729	725.132	388.065	636.184	401.488
A_84_P53310	1.75117	0.00256738	Exostosin family protein	AT3G42180	364.573	320.241	244.243	175.053	191.01	181.937
A_84_P14775	1.74988	0.00507934	EF-hand, calcium binding motif-containing protein	AT1G29020	307.958	301.22	247.602	147.608	206.83	160.854
A_84_P13061	1.74635	0.032337	probable S-adenosylmethionine-dependent methyltransferase	AT5G37990	740.716	727.786	826.851	459.049	636.054	328.383
A_84_P596819	1.74282	0.00620967	hypothetical protein	AT1G04490	166.952	158.749	108.331	80.4521	93.7425	82.3892
A_84_P18655	1.74182	0.00795636	vacuolar-processing enzyme beta	AT1G62710	221.282	161.196	150.668	90.7102	121.05	106.106
A_84_P14634	1.73843	0.0192208	TRAF-like family protein	AT3G46190	330.659	309.308	253.532	152.358	173.347	214.09
A_84_P21760	1.73817	0.0105929	coumaroyl-CoA:anthocyanidin 3-O-glucoside-6"-O-coumaroyltransferase 1	AT1G03940	89.667	80.3156	82.3442	44.4515	67.1502	43.3412
A_84_P17663	1.73449	0.0382826	hypothetical protein	AT4G34320	1014.5	1248.06	782.879	507.38	818.495	524.039
A_84_P140239	1.7276	0.00492205	hypothetical protein	AT5G02580	319.291	238.274	274.906	158.178	203.321	144.49
A_84_P12116	1.72567	0.000921903	zinc-binding dehydrogenase family protein	AT5G37980	174.394	147.228	142.908	92.4747	111.431	79.3824
A_84_P19375	1.72382	0.00203797	peroxidase 33	AT3G49110	3650.39	3866.22	3166.14	2080.2	2542.08	1889.9
A_84_P22178	1.72217	0.0216209	F-box/kelch-repeat protein	AT3G27150	1543.32	1520.74	1309.41	741.978	1235.29	752.04
A_84_P847367	1.7221	0.023019	protein ECERIFERUM 1	AT1G02205	20.1396	19.4845	25.061	11.4015	15.5186	12.468
A_84_P12885	1.72019	0.0107338	leucoanthocyanidin dioxygenase	AT4G22880	174.903	133.095	154.447	87.393	120.605	76.7739
A_84_P759889	1.71626	0.0291874			196.421	159.238	154.42	79.8141	141.628	96.8295
A_84_P10978	1.71545	0.0116243	alpha/beta-Hydrolases superfamily protein	AT4G18550	885.921	940.416	653.296	467.315	627.998	420.89
A_84_P12963	1.71005	0.0282914	hydroperoxide lyase 1	AT4G15440	1109.86	1063.78	1251.25	681.34	944.281	526.036
A_84_P502404	1.70141	0.00976268	hypothetical protein	AT4G26950	158.245	127.592	103.45	78.7331	98.9369	62.3719
A_84_P197194	1.69543	0.0175006	leucoanthocyanidin dioxygenase-like protein	AT4G22870	1154.2	947.71	1019.13	616.354	869.246	489.125
A_84_P755895	1.69475	0.000225517			3448.56	2946.38	2586.01	1966.91	1994.87	1576.13
A_84_P15207	1.69302	0.00188016	2-oxoglutarate (2OG) and Fe(II)-dependent oxygenase-like protein	AT1G14120	5634.22	5522.14	5019.22	3624.19	3816.05	2665.74
A_84_P16843	1.69139	0.00479171	MATE efflux family protein	AT5G38030	271.726	287.299	244.166	169.673	200.947	132.365
A_84_P19588	1.68964	0.0202188	expansin-like B1	AT4G17030	2847.58	2358.15	2692.35	1332.32	2105.29	1530.83
A_84_P20167	1.68238	0.0124845	nodulin MtN21-like transporter family protein	AT2G39510	527.799	479.696	437.047	245.972	377.483	286.716
A_84_P761692	1.68205	0.0156653	ovate family protein 18	AT3G52535	144.525	116.995	102.559	70.8104	100.427	58.7033
A_84_P14748	1.68014	0.00125367	lipoxygenase 3	AT1G17420	1574.56	1491.26	1293.75	994.215	1010.63	730.295
A_84_P102956	1.67933	0.044266	hypothetical protein	AT4G34330	291.674	333.023	220.422	141.222	239.399	153.194
A_84_P18814	1.67828	0.0448437	Leucine-rich repeat protein kinase family protein	AT5G59670	547.397	586.971	665.775	293.982	480.132	367.298
A_84_P825792	1.67712	0.0140005	expansin-like B1	AT4G17030	663.327	579.511	628.103	325.817	492.331	365.55
A_84_P502380	1.67355	0.00141329	hypothetical protein	AT4G19970	231.6	239.898	199.374	131.598	152.779	134.665
A_84_P792094	1.6735	0.00160443		AT1G15175	425.745	370.643	374.588	225.787	286.769	223.153
A_84_P790159	1.6678	0.00993778	zinc-binding dehydrogenase family protein	AT5G38000	568.951	546.243	660.111	378.811	423.449	315.843
A_84_P15123	1.66575	0.0148177	mannan endo-1,4-beta-mannosidase 1	AT1G02310	212.147	199.572	185.036	136.329	158.183	90.0466
A_84_P18172	1.66455	0.0432235	putative pathogenesis-related protein	AT2G19970	1610.67	1257.68	949.49	777.108	1080.36	569.086
A_84_P106016	1.66	0.00260378	S-adenosyl-L-methionine-dependent methyltransferase	AT1G15125	204.271	185.74	139.135	106.776	120.931	102.39
A_84_P235483	1.65787	0.00417936	esterase/lipase domain-containing protein	AT2G18360	1479.61	1402.4	1032.55	801.418	951.407	706.476
A_84_P832779	1.65568	0.00051714	non-specific phospholipase C2	AT2G26870	355.29	328.504	297.676	208.532	239.253	175.774
A_84_P11248	1.6548	0.00836293	putative protein phosphatase 2C 78	AT5G59220	165.887	141.12	165.907	88.824	116.015	95.2868
A_84_P839263	1.65377	0.00118798	aspartic proteinase A2	AT1G62290	217.176	187.427	180.541	113.903	142.923	114.343
A_84_P17520	1.64323	0.00413275	cellulose synthase-like A10	AT1G24070	178.58	172.891	158.822	95.5559	122.691	107.994
A_84_P20179	1.64032	0.00196728	light harvesting complex photosystem II	AT2G40100	18371.7	15765.7	15739.1	10531.7	12717.9	8834.7
A_84_P767553	1.63939	0.009425	zinc-binding dehydrogenase family protein	AT5G37940	1701.22	1607.94	1902.86	1091.74	1296.9	955.89
A_84_P232569	1.63591	0.00310873	non-specific phospholipase C4	AT3G03530	70.6064	61.1757	45.81	38.4483	39.1249	34.4208
A_84_P515522	1.62573	0.018788	hypothetical protein	AT3G14395	57.7286	52.2896	41.777	26.4136	38.2756	33.2579
A_84_P834156	1.62551	0.0072229			144.229	121.052	139.562	82.341	105.655	74.7076
A_84_P523896	1.62534	0.0116719	hypothetical protein	AT5G50335	613.971	667.926	582.716	356.455	501.007	357.024
A_84_P50100	1.62521	0.0151882	hypothetical protein	AT3G55240	1116.67	916.943	733.781	542.637	753.266	490.562
A_84_P848773	1.62272	0.0088597	cytochrome P450, family 702, subfamily A, polypeptide 5	AT4G15393	641.798	650.221	428.8	382.903	372.572	336.307
A_84_P790801	1.61674	0.00107557	glycosyl hydrolase family 10 protein	AT4G38300	178.103	176.606	153.45	109.205	127.016	94.3351
A_84_P22243	1.61656	0.0473609	UDP-glycosyltransferase 76F1	AT3G55700	145.829	173.102	107.779	74.0349	112.642	88.4738
A_84_P13657	1.61449	0.0107804	malonyl-CoA:anthocyanidin 5-O-glucoside-6"-O-malonyltransferase	AT3G29590	169.244	148.305	173.654	100.673	130.314	90.4463
A_84_P13969	1.61382	0.0117598	glutathione S-transferase phi 12	AT5G17220	1763.14	1476.62	1609.7	1003.43	1344.88	846.478
A_84_P112152	1.60619	0.00801746	zinc finger CCCH domain-containing protein 68	AT5G66270	230.904	200.397	203.004	148.896	121.546	143.502
A_84_P561083	1.60297	0.0296443	lipase class 3-like protein	AT5G42930	40.8799	46.1229	40.6383	22.9161	35.7164	26.0389
A_84_P121202	1.60263	0.00760463	putative F-box/FBD/LRR-repeat protein	AT5G56810	214.657	186.281	190.853	136.139	115.156	135.486
A_84_P102416	1.5986	0.0263918	hypothetical protein	AT2G42610	4708.72	4556.63	3578.92	2695	3765.52	2121.99
A_84_P856766	1.59803	0.0187771	hypothetical protein	AT3G09950	319.069	299.918	218.642	158.517	227.232	163.067
A_84_P18287	1.59589	0.000758619	non-specific phospholipase C2	AT2G26870	1566.2	1399.32	1326.83	926.865	1093.81	808.467
A_84_P12663	1.59439	0.00306321	putative Delta(7)-sterol-C5(6)-desaturase 2	AT3G02590	127.617	107.692	97.5438	65.5793	84.392	68.4682
A_84_P17451	1.594	0.0287673	hypothetical protein	AT3G28320	124.42	146.881	118.442	74.6102	111.48	73.6122
A_84_P17378	1.59393	0.00657714	Stigma-specific Stig1 family protein	AT1G53130	380.877	370.174	382.681	271.916	228.254	245.932
A_84_P790848	1.59304	0.000163421	thioesterase family protein	AT5G48950	635.291	598.813	510.353	410.975	398.032	336.336
A_84_P228349	1.58949	0.00115671	hypothetical protein	AT1G50730	5440.38	4617.68	4684.74	3071.97	3729.94	2930.15
A_84_P570015	1.5892	0.0263334	hypothetical protein	AT5G57123	136.715	133.877	149.879	80.4694	118.497	82.1164
A_84_P21553	1.58897	0.0420069	CBL-interacting serine/threonine-protein kinase 25	AT5G25110	1060.86	1000.45	742.889	534.553	853.327	493.594
A_84_P12373	1.58732	0.00956521	probable apyrase 3	AT1G14240	3022.14	3005.57	3264.89	1956.31	2438.55	1780.71
A_84_P23247	1.58666	0.0129361	heavy-metal-associated domain-containing protein	AT4G08570	1204.11	1095.09	842.512	610.282	850.101	614.167
A_84_P122452	1.58222	0.00204777	DWNN domain-containing protein	AT4G17410	279.862	232.934	225.958	186.851	154.218	147.851
A_84_P767689	1.58208	0.0104816		AT5G40395	2244.35	2425.32	1730.75	1416.1	1661.23	1158.61
A_84_P271180	1.58081	0.00145392	RING finger-containing protein HEI10	AT1G53490	223.963	187.938	198.337	126.858	148.419	128.588
A_84_P17366	1.57831	0.00233419	ethylene-responsive transcription factor ERF023	AT1G01250	198.619	195.061	191.49	147.627	129.812	112.805
A_84_P17586	1.5758	0.00719673	copper amine oxidase family protein	AT4G12280	809.506	767.312	538.83	462.418	516.636	410.175
A_84_P15624	1.5751	0.00188912	transcription regulator	AT3G56220	697.367	533.887	498.998	371.97	432.118	338.865
A_84_P838191	1.57461	0.0217924	eukaryotic translation initiation factor 2 (eIF-2) family protein	AT1G76720	346.675	279.883	266.559	162.637	251.535	185.527
A_84_P19999	1.57397	0.0200149	phototropic-responsive NPH3-like protein	AT1G52770	1074.46	858.457	1100.92	735.947	773.085	524.388
A_84_P20676	1.57079	0.0012406	auxin-responsive GH3 family protein	AT5G51470	450.666	471.719	420.553	293.254	320.057	281.567
A_84_P17898	1.56929	0.0190879	hypothetical protein	AT5G66670	245.936	224.394	166.417	123.861	175.236	125.432
A_84_P78785	1.56805	0.0193798	Exostosin family protein	AT3G03650	674.941	668.261	478.778	357.805	500.78	358.113
A_84_P21585	1.56585	0.000204038	DNA repair helicase XPB2	AT5G41360	396.578	343.606	317.194	254.469	232.672	217.837
A_84_P18015	1.5653	0.00870115	leucine-rich repeat extensin-like protein 1	AT1G12040	245.372	238.904	169.819	143.145	167.962	123.681
A_84_P23517	1.56272	0.0107046	cytochrome P450, family 96, subfamily A, polypeptide 4	AT5G52320	693.753	659.664	526.389	501.236	443.519	325.297
A_84_P53240	1.56148	0.00409577	hypothetical protein	AT1G22160	1076.91	1131.03	876.028	663.689	793.848	609.406
A_84_P534471	1.56126	0.00253411	response to low sulfur 4	AT5G24655	456.386	416.215	348.682	279.998	317.698	224.149
A_84_P266570	1.56042	2.32399e-05	hypothetical protein	AT3G51180	259.171	225.125	209.604	156.72	169.498	138.819
A_84_P850402	1.55981	0.000254054	transcription factor jumonji domain-containing protein	AT1G62310	326.722	305.587	264.301	195.888	220.891	184.103
A_84_P15784	1.5595	0.013096	cinnamyl-alcohol dehydrogenase 6	AT4G37970	557.187	482.131	522.181	303.593	426.905	326.928
A_84_P166063	1.55829	0.0124357	hypothetical protein	AT4G15620	807.048	751.181	902.715	523.826	601.813	525.591
A_84_P239815	1.55825	0.00564666	hypothetical protein	AT1G12020	3434.69	2803.57	3274.81	2174.4	2076.44	2114.77
A_84_P796159	1.5572	0.0364057			160.029	186.267	118.047	100.213	128.119	83.1512
A_84_P796150	1.5566	0.000564398			603.821	566.892	462.743	380.573	368.332	343.232
A_84_P167633	1.55466	0.000267925	squamosa promoter-binding-like protein 5	AT3G15270	84.2645	77.9762	71.3395	57.8923	54.3271	45.4407
A_84_P16611	1.55439	0.000543695	sucrose synthase 3	AT4G02280	500.019	394.58	372.959	287.847	312.107	249.857
A_84_P22718	1.55347	0.00237551	sucrose-phosphatase 1	AT1G51420	508.045	429.088	390.142	291.186	292.655	304.99
A_84_P14006	1.55278	0.000843258	UDP-glycosyltransferase 76E9	AT5G38010	195.854	182.275	183.689	124.092	141.566	114.223
A_84_P854478	1.55168	0.014793	nuclear transcription factor Y subunit A-5	AT1G54160	17.2515	17.8599	14.8008	13.7877	11.6569	8.70084
A_84_P822209	1.55168	0.000386256	sucrose synthase 3	AT4G02280	535.783	453.117	430.497	306.67	355.414	294.042
A_84_P555382	1.54964	0.0321368	hypothetical protein	AT3G09950	193.509	188.074	136.146	95.4529	142.347	112.268
A_84_P23316	1.54604	0.0117216	phosphorylase superfamily protein	AT4G28940	1351.63	1269.2	1000.62	808.679	1010.49	651.23
A_84_P506289	1.54598	0.000207016	ASYMMETRIC LEAVES 2-like 9	AT1G16530	423.012	378.943	318.58	264.217	265.209	225.96
A_84_P797499	1.54401	0.000427889	SPOC domain / transcription elongation factor S-II protein	AT5G11430	731.653	656.879	586.392	492	439.665	405.499
A_84_P761538	1.54399	0.000141733	protease inhibitor/seed storage/LTP family protein	AT3G22142	1637.95	1422.99	1311.99	1052.46	981.948	920.987
A_84_P18292	1.54366	0.0305384	putative leucine-rich repeat protein kinase	AT2G28970	624.316	598.278	389.311	364.819	432.037	287.34
A_84_P855193	1.54254	0.00799847	phosphorylase superfamily protein	AT4G28940	476.389	506.877	396.103	327.646	363.603	250.598
A_84_P229479	1.53695	0.0477263	sterol 4-alpha methyl oxidase 1-3	AT4G22753	241.993	153.68	161.993	109.535	164.474	105.519
A_84_P11000	1.53568	0.00360751	cellulose synthase-like protein G1	AT4G24010	134.484	147.505	126.273	92.1098	104.768	82.1107
A_84_P89069	1.53398	0.0194944	defensin-like protein	AT3G63360	467.22	426.432	350.654	257.217	367.661	234.474
A_84_P792607	1.5333	0.00613893	receptor like protein 46	AT4G04220	178.93	121.175	131.665	97.3415	105.935	87.9818
A_84_P827485	1.53168	0.0452873	hypothetical protein	AT2G47010	218.302	218.866	254.17	130.755	187.714	157.744
A_84_P754506	1.52964	0.00277877	hypothetical protein	AT1G53542	4271.23	3433.11	3479.74	2917.43	2452.16	2283.08
A_84_P239215	1.52882	0.000382294	plant defensin 1.3	AT2G26010	1571.65	1540.95	1462.43	1059.1	1127.6	950.838
A_84_P14482	1.52796	0.00894756	GDSL esterase/lipase	AT2G24560	235.391	215.107	183.707	136.665	180.757	120.928
A_84_P67354	1.52622	0.0217761	flavonol synthase 2	AT5G63580	531.394	455.833	373.955	309.491	395.811	238.29
A_84_P833596	1.52231	0.00304351	aluminum-activated malate transporter 1	AT1G08430	644.927	481.225	448.945	363.526	400.012	311.161
A_84_P563858	1.52197	0.0298734	nodule inception protein-like protein 3	AT4G38340	203.403	230.445	157.046	146.802	157.861	103.224
A_84_P527390	1.52127	0.00101331	hypothetical protein	AT5G28490	910.645	724.396	730.064	522.064	576.798	520.438
A_84_P21261	1.52025	0.000373617	putative chitinase	AT3G47540	1156.18	1122.87	962.187	732.244	794.135	700.44
A_84_P10469	1.52006	0.00644008	nuclear transcription factor Y subunit A-5	AT1G54160	143.534	146.42	154.608	107.771	102.652	95.8036
A_84_P91239	1.51999	0.0245525	hypothetical protein	AT2G16760	341.999	249.37	204.495	180.696	216.313	145.562
A_84_P12921	1.51825	0.000543416	putative low temperature and salt responsive protein	AT4G30650	20195.6	18143.4	17986.9	13502.7	14434.8	11069.2
A_84_P23444	1.51813	0.0284429	cytochrome P450, family 714, subfamily A, polypeptide 1	AT5G24910	231.466	217.478	160.82	119.894	175.173	126.212
A_84_P850782	1.51797	0.0136815			3076.34	3506.79	2813.55	2189.26	2578.91	1760.83
A_84_P545036	1.51728	6.69894e-05	hypothetical protein	AT4G39795	1471.58	1386.59	1194.47	948.701	991.048	850.223
A_84_P789317	1.51693	0.0181441			418.252	345.809	306.965	251.923	309.052	187.161
A_84_P13844	1.51633	0.0028502	peroxidase 43	AT4G25980	120.685	127.124	119.092	82.8933	92.5142	78.289
A_84_P603853	1.5148	2.5046e-05	thioesterase family protein	AT5G48950	382.367	347.076	303.177	245.162	249.075	217.172
A_84_P16132	1.51417	0.00454506	aluminum-activated malate transporter 1	AT1G08430	2013.49	1500.67	1380.59	1142.62	1264.17	953.056
A_84_P841077	1.51317	0.00508832	hypothetical protein	AT1G22160	359.823	408.813	323.075	250.668	267.54	234.321
A_84_P17164	1.51233	0.0322617	basic leucine-zipper 8	AT1G68880	2240.61	2055.86	1576.95	1182.55	1765.8	1152.19
A_84_P858700	1.51229	0.00148997	alpha/beta-Hydrolases superfamily protein	AT2G24280	173.814	143.534	152.428	114.369	106.236	103.674
A_84_P19474	1.51193	0.0131301	putative cysteine proteinase	AT4G11310	1438.82	1616.73	1363.03	1015.19	1230.11	841.607
A_84_P23436	1.51135	0.00150873	fatty acyl-CoA reductase 1	AT5G22500	1435.54	1386.74	1085.42	893.11	959.5	836.787
A_84_P14031	1.50878	0.0244933	Toll-Interleukin-Resistance domain-containing protein	AT5G44920	687.512	644.559	493.11	379.591	539.275	356.07
A_84_P569013	1.50523	9.96961e-05	pentatricopeptide repeat-containing protein	AT5G18475	153.197	144.713	130.894	100.388	109.026	89.0643
A_84_P11912	1.50161	0.0383909	G-type lectin S-receptor-like serine/threonine-protein kinase	AT4G11900	664.968	604.19	491.941	383.645	552.006	315.784
A_84_P584912	1.5013	0.0119342	SPla/RYanodine receptor (SPRY) domain-containing protein	AT4G06536	303.057	292.405	219.493	188.708	225.919	154.467
A_84_P261020	1.50104	0.00209972	purple acid phosphatase 16	AT3G10150	427.226	431.404	403.056	287.758	333.332	262.344
A_84_P767624	1.50054	0.000456525			263.837	209.787	210.876	167.739	160.809	146.725
A_84_P600468	1.50041	0.00308246	catalase 3	AT1G20620	161.884	159.39	160.281	111.811	127.314	98.5383
A_84_P837201	1.50002	0.00101383	ASYMMETRIC LEAVES 2-like 9	AT1G16530	882.125	823.01	658.996	584.137	567.72	489.698

## Sheet: 1.5X downregulation
Supplemental dataset III. Differentially expressed genes between proatcape1 mutants and wild type in the normal condition.
	(proatcape1/WT)				untreated_proatcape1			untreated_WT
ProbeName	FoldChange	p-value	GeneName	TAIR Gene Locus ID	Bio I	Bio II	Bio III	Bio I	Bio II	Bio III	(Row data from microarray analysis)
A_84_P15714	278.682	1.25347e-05	DNA damage-binding protein 1b	AT4G21100	6.92317	12.4613	9.62983	2964.26	2689.87	2583.55
A_84_P15769	156.497	5.326e-06	putative pathogenesis-related protein	AT4G33730	5.9832	3.88364	3.22554	641.235	869.435	590.321
A_84_P729570	27.4293	1.03563e-05	E3 ubiquitin-protein ligase UPL4	AT5G02880	9.65257	7.87519	10.7458	295.544	279.221	234.026
A_84_P18909	24.8151	0.000101737	Endosomal targeting BRO1-like domain-containing protein	AT1G13310	5.80522	6.46775	3.17569	141.368	113.234	130.4
A_84_P798380	22.176	0.000714969			7.68161	13.8431	6.367	147.567	200.046	286.548
A_84_P17866	11.2229	0.0209637	U-box domain-containing protein 54	AT1G01680	22.9583	39.7017	50.1695	163.279	412.107	1100.55
A_84_P196584	8.16947	0.00261897			44.1684	47.7103	67.7474	375.856	349.372	679.105
A_84_P11694	8.09875	0.00168234	putative calcium-binding protein CML40	AT3G01830	52.3099	107.065	63.0271	701.937	479.799	637.827
A_84_P831256	8.058	0.000184249			27.361	35.5575	35.1481	269.447	262.922	289.33
A_84_P812444	7.95313	0.00570138	1-aminocyclopropane-1-carboxylate oxidase-like protein	AT2G25450	26.9393	36.5994	10.0955	142.965	194.043	206.787
A_84_P827393	7.33439	0.0021243			34.6076	41.2099	48.2118	262.298	256.426	462.071
A_84_P856326	6.85502	0.000889311			917.601	617.873	1193.56	6031.28	7085.53	5843.75
A_84_P17676	6.4313	0.0150138	cinnamyl alcohol dehydrogenase 8	AT4G37990	32.3848	69.834	30.2716	274.816	158.8	478.075
A_84_P17347	6.42241	0.00591495	1-aminocyclopropane-1-carboxylate oxidase-like protein	AT2G25450	285.301	389.542	126.604	1207.73	1937.28	1825.1
A_84_P812437	6.36021	0.00601289	1-aminocyclopropane-1-carboxylate oxidase-like protein	AT2G25450	373.862	510.321	160.733	1627.83	2349.83	2363.07
A_84_P17123	5.97732	0.0102328	pectin lyase-like superfamily protein	AT1G78400	5.88924	3.83541	3.18819	48.6366	30.145	12.0173
A_84_P850157	5.57325	0.000252214			34.9915	43.1377	27.9088	192.625	200.165	216.687
A_84_P757840	4.81823	2.00734e-05		AT2G05995	180.118	199.071	172.776	928.735	974.132	877.506
A_84_P555983	4.6907	0.0081142	hypothetical protein	AT1G30190	5.94614	3.95693	3.42644	36.5373	22.6172	11.5351
A_84_P818437	4.6482	0.00215113	calcium-binding protein CML37	AT5G42380	56.1519	57.9854	59.965	299.203	206.794	363.063
A_84_P13077	4.64438	0.0022875	calcium-binding protein CML37	AT5G42380	163.642	165.629	157.804	885.037	554.426	1000.4
A_84_P249495	4.62885	0.00164493	copper transport family protein	AT5G52760	89.2883	80.7345	84.6789	395.698	321.626	544.982
A_84_P767638	4.60787	0.0388034	hypothetical protein	AT5G52930	17.4317	27.1852	66.5444	112.21	144.693	217.697
A_84_P20240	4.58076	0.0222795	UBX domain-containing protein	AT3G21660	6.37374	8.06641	8.68618	21.3145	82.082	28.1088
A_84_P156015	4.53803	0.0080618	hypothetical protein	AT1G73120	1078.33	1559.31	608.18	4559.73	3901.2	6155.02
A_84_P19362	4.39115	0.000107446	zinc finger protein ZAT7	AT3G46090	221.068	211.487	187.092	1015.18	837.991	997.395
A_84_P766473	4.09016	7.9371e-05	SPFH/Band 7/PHB domain-containing membrane-associated protein	AT5G25260	140.863	153.723	116.834	558.878	604.386	587.146
A_84_P791084	4.00602	0.0377476			107.741	186.996	326.154	672.621	604.727	1189.86
A_84_P18416	3.95854	0.0028796	zinc finger protein ZAT8	AT3G46080	190.078	182.053	208.144	787.329	622.017	1045.17
A_84_P181974	3.92462	0.00299805	hypothetical protein	AT1G20310	6.32505	4.19198	3.43278	22.2722	13.862	20.4165
A_84_P752604	3.78203	0.0055218	alcohol dehydrogenase-like protein	AT1G09500	493.915	487.661	289.17	1620.29	1238.73	2150.68
A_84_P826395	3.66387	1.01904e-06	VQ motif-containing protein	AT5G46780	1122.42	952.923	852.468	3911.66	3938.61	3334.68
A_84_P23754	3.64587	0.0209806	protein AIG1	AT1G33960	138.877	123.735	184.653	318.218	690.132	802.182
A_84_P17313	3.63739	0.0259746	aldo-keto reductase family 4 member C9	AT2G37770	252.992	202.3	69.3808	690.894	476.483	594.706
A_84_P869713	3.58648	0.002403	copper transport family protein	AT5G52760	94.423	72.2317	64.2175	275.213	231.011	364.091
A_84_P22736	3.58304	0.00897391	alcohol dehydrogenase-like protein	AT1G09500	570.872	464.177	267.438	1540.19	1182.51	2050.56
A_84_P831396	3.57071	0.0147029	hypothetical protein	AT1G20310	6.86115	3.90921	6.60864	35.4861	19.306	13.4946
A_84_P799083	3.56856	1.44034e-06			663.821	605.463	597.423	2342.75	2482.03	2149.88
A_84_P751133	3.55362	2.03329e-06			340.395	296.157	302.202	1173.85	1236.44	1079.15
A_84_P21014	3.52146	7.24737e-07	glycine-rich protein	AT2G05530	469.25	414.015	366.302	1536.36	1629.44	1422.15
A_84_P817057	3.51792	0.00143084	cytochrome BC1 synthesis	AT3G50930	19.0891	20.5398	24.3105	86.7235	67.6823	80.9972
A_84_P14446	3.50565	0.0339692	FLG22-induced receptor-like kinase 1	AT2G19190	360.346	340.971	129.788	1321.65	568.966	1046.7
A_84_P766648	3.49863	1.42651e-06			234.603	213.391	209.96	828.926	870.971	714.277
A_84_P15781	3.49689	0.00778104	cytochrome P450, family 81, subfamily D, polypeptide 8	AT4G37370	197.97	292.774	192.931	862.028	603.165	1053.58
A_84_P21001	3.45701	0.000662312	aspartyl protease family protein	AT1G44130	73.0316	70.2738	61.2484	204.114	260.98	279.299
A_84_P250505	3.45336	2.06601e-06	VQ motif-containing protein	AT5G46780	1191.1	1025.2	902.3	3902.53	4032.54	3303.38
A_84_P156615	3.45122	0.0349945	Bifunctional inhibitor/lipid-transfer protein/seed storage 2S albumin superfamily protein	AT4G12490	4224.49	3269.37	1430.26	10772.1	6166.65	14004.5
A_84_P810056	3.41916	1.22492e-06	glycine-rich protein	AT5G46730	16056.6	13219	13073.8	52285.6	54156.6	44877.4
A_84_P21462	3.41487	0.00718767	phospholipase like protein (PEARLI 4)	AT4G38560	71.6647	78.121	75.718	268.951	193.81	371.016
A_84_P230389	3.41099	0.0482479	ABC transporter-like protein	AT3G21080	67.2201	85.454	84.737	150.869	264.61	554.356
A_84_P21275	3.36188	0.00163987	cytochrome BC1 synthesis	AT3G50930	515.626	621.148	610.635	2008.86	1824.97	2322.22
A_84_P17111	3.34283	0.00268186	late embryogenesis abundant 3-like protein	AT1G02820	401.828	393.691	353.558	1706.73	989.331	1417.55
A_84_P861430	3.31551	0.0216328	tolB-related protein	AT4G01870	618.103	573.615	260.807	1913.07	1050.62	1920.97
A_84_P180664	3.31141	0.0249573			17.0907	22.1483	23.2436	55.9046	54.2211	120.747
A_84_P16609	3.29165	0.0205054	tolB-related protein	AT4G01870	16306.2	15663.2	6638.59	48171.4	29363.2	48978.5
A_84_P14652	3.28492	0.000653496	mitogen-activated protein kinase kinase kinase 20	AT3G50310	91.6954	62.4662	57.7471	244.835	217.613	252.109
A_84_P10559	3.27427	0.0100443	mitogen-activated protein kinase 11	AT1G01560	58.4793	67.4834	66.9562	212.701	160.023	312.2
A_84_P606546	3.23855	0.00429248	hypothetical protein	AT5G55270	127.376	102.412	136.907	394.743	339.082	519.21
A_84_P23633	3.22502	0.027636	P-loop containing nucleoside triphosphate hydrolases superfamily protein	AT1G43910	605.734	554.495	648.06	1188.42	2099.3	3352.7
A_84_P569671	3.15462	0.00395317	hypothetical protein	AT3G48640	171.912	199.647	195.761	482.164	666.44	752.025
A_84_P20281	3.11165	0.00693744	putative calcium-transporting ATPase 13	AT3G22910	144.646	125.521	106.563	407.269	298.423	549.456
A_84_P852428	3.09246	0.02616			26.9686	36.1201	33.8822	90.9926	72.8258	168.753
A_84_P787864	3.08099	0.00419353	hypothetical protein	AT3G48640	231.9	297.942	273.771	670.45	967.518	977.043
A_84_P14983	2.99152	2.48912e-05	ubiquitin-specific protease 21	AT5G46740	1746.69	1569	1631.87	5254.59	5225.91	4995.11
A_84_P528878	2.98769	0.000101783	probable peptide/nitrate transporter	AT3G43790	153.566	148.698	119.699	475.716	492.877	356.174
A_84_P576622	2.98137	0.00789063	hypothetical protein	AT2G32200	32.5079	52.2954	42.8611	162.714	107.648	126.293
A_84_P14505	2.97413	0.000980294	transmembrane receptor protein	AT2G32140	41.2358	46.8616	37.7506	122.739	122.694	145.995
A_84_P537220	2.97228	0.032021	hypothetical protein	AT5G57510	11.0427	10.523	9.78214	22.0259	26.9492	57.6085
A_84_P860551	2.96395	0.00511595			359.205	350.172	374.401	1095.96	890.566	1439.34
A_84_P830096	2.95962	0.0382645	hypothetical protein	AT5G44575	2777.28	2451.99	926.028	7729.7	4188.78	5784.53
A_84_P23380	2.94891	0.0131264	lectin receptor kinase A4.1	AT5G01540	268.798	289.596	209.631	1274.9	567.307	662.847
A_84_P16624	2.92262	0.00794986	scarecrow-like protein 26	AT4G08250	100.585	96.9784	58.8919	316.732	189.698	273.448
A_84_P769385	2.91488	0.0173545		AT5G01732	30.7455	37.1891	21.8291	103.233	59.7825	114.749
A_84_P786490	2.90675	0.0177994	putative WRKY transcription factor 46	AT2G46400	150.845	138.477	164.541	458.014	315.383	669.473
A_84_P12972	2.8917	0.0476447	cupin family protein	AT4G36700	32.9071	17.9699	34.884	49.9429	89.5589	127.758
A_84_P217688	2.88314	0.016922	hypothetical protein	AT1G76600	1423.65	1185.33	838.995	4005.61	2218.04	4375.31
A_84_P16875	2.85662	1.67852e-06	JAZ-interacting transcription factor MYC3	AT5G46760	2531.63	2271.93	2002.1	6953.21	7375.78	5996.42
A_84_P15929	2.84934	3.55209e-07	putative ADP-ribosylation factor GTPase-activating protein AGD9	AT5G46750	6931	6026.2	5695.87	19572.8	19655.2	16388.9
A_84_P84999	2.83492	0.00435385	AAA-type ATPase family protein	AT3G28580	179.219	192.376	212.454	471.497	590.505	686.703
A_84_P19043	2.80362	0.0127157	SKU5 similar 8 protein	AT1G21850	6.08282	3.99725	3.32515	9.33833	13.0413	16.7607
A_84_P229729	2.76121	0.00233467	Toll-Interleukin-Resistance domain-containing protein	AT2G20142	733.008	479.661	494.506	1814.22	1354.07	1706.99
A_84_P503480	2.7358	0.00502001	hypothetical protein	AT5G45630	27.64	25.5514	15.0037	75.031	70.6066	46.9211
A_84_P860885	2.73311	0.00337978	glycine-rich protein	AT2G05540	5364.95	4564.13	3103.88	12545	10488.4	13510.4
A_84_P854289	2.72189	0.0443439	glycine-rich protein 3 short isoform	AT2G05380	2366.28	2231.27	952.845	6504.78	3203.43	5577.67
A_84_P857505	2.7019	0.00206023	blue-copper-binding protein	AT5G20230	1163.79	991.498	631.932	2806.4	2497.03	2351.36
A_84_P135175	2.69941	0.0141874	heavy metal transport/detoxification domain-containing protein	AT5G52750	22.6989	35.556	25.8534	80.5996	60.8677	95.8451
A_84_P12212	2.68696	0.00205156	hypothetical protein	AT1G56060	228.03	224.471	289.263	717.459	796.436	575.874
A_84_P814850	2.67824	0.00406931	blue-copper-binding protein	AT5G20230	1831.5	1525.88	906.347	4232.45	3765.62	3497.77
A_84_P814856	2.66772	0.00290884	blue-copper-binding protein	AT5G20230	1489.72	1219.36	766.059	3431.84	3082.6	2861.03
A_84_P759269	2.66381	1.87688e-05	probable peptide/nitrate transporter	AT3G43790	259.438	250.364	208.701	681.305	736.968	584.653
A_84_P555128	2.64235	0.0171427	cryptdin-related protein	AT1G51915	5.94411	3.81951	4.31092	15.7311	8.56168	15.3591
A_84_P800343	2.62398	0.00469234			576.406	335.345	313.786	1120.81	966.756	1158.61
A_84_P20068	2.61025	0.00975302	glycine-rich protein	AT2G05540	7978.02	6373.11	3914.86	17359.6	13142.4	17776.5
A_84_P585099	2.60679	0.00705856	hypothetical protein	AT5G24200	126.264	127.859	122.502	403.277	252.909	393.507
A_84_P174401	2.58669	0.0394885	phospholipase A1-Ibeta2	AT4G16820	5.63048	7.14738	9.48336	32.2072	18.5506	12.6656
A_84_P12241	2.58153	0.00251346	blue-copper-binding protein	AT5G20230	6987.61	5930	3806.75	15825.1	14027.9	14004.9
A_84_P19166	2.57233	0.0349223	UDP-glucosyl transferase 73C1	AT2G36750	297.455	201.109	125.553	635.184	355.374	648.817
A_84_P19210	2.56607	0.0131842	putative WRKY transcription factor 46	AT2G46400	180.937	172.31	177.128	485.025	347.493	634.259
A_84_P785492	2.55534	0.0035625	blue-copper-binding protein	AT5G20230	5252.19	4183.27	2738.84	11542.9	9768.72	10201.5
A_84_P737368	2.50804	0.021183	hypothetical protein	AT1G36622	301.205	305.497	154.745	829.725	484.98	639.556
A_84_P13271	2.4969	0.022019	putative WRKY transcription factor 40	AT1G80840	148.053	135.293	143.592	610.169	267.898	313.803
A_84_P20425	2.4967	0.0437116	putative lipid transfer protein	AT4G12480	2123.36	2134.98	738.892	4243.4	3773.41	3729.92
A_84_P805776	2.49545	0.0423973			6298.04	5107.05	2407.2	13844	7993.33	12456.3
A_84_P565450	2.48682	0.0248272	zinc-binding dehydrogenase family protein	AT5G16980	1057.81	839.074	534.775	2746.7	1408.44	2161.78
A_84_P575998	2.48274	0.00152249	putative E3 ubiquitin-protein ligase XBAT34	AT4G14365	557.208	469.377	356.502	1090.85	1170.92	1279.83
A_84_P511454	2.47064	0.0403583	PR-6 proteinase inhibitor family protein	AT5G43570	73.021	101.771	100.606	202.026	179.98	355.252
A_84_P237173	2.46632	0.00861923	basic helix-loop-helix domain-containing protein	AT1G10585	80.2893	73.3766	56.5038	165.607	149.232	231.5
A_84_P17614	2.45776	0.00050431	cysteine-rich receptor-like protein kinase 13	AT4G23210	111.055	104.191	87.751	279.67	233.055	264.961
A_84_P14118	2.45419	0.0129885	cytochrome P450, family 81, subfamily G, polypeptide 1	AT5G67310	16.8566	14.16	12.8713	27.0533	39.1072	49.1756
A_84_P786760	2.44538	0.0199917	putative WRKY transcription factor 40	AT1G80840	161.004	142.332	142.704	619.279	283.645	311.888
A_84_P785047	2.43555	0.0224832	UDP-glucosyl transferase 73C3	AT2G36780	1960.34	1413.41	1123.28	4069.16	2614.09	4842.85
A_84_P21578	2.42561	0.0037037	putative calcium-binding protein CML45	AT5G39670	302.477	277.105	209.378	857.183	556.939	601.031
A_84_P17522	2.4206	0.0119546	putative protein kinase	AT3G57700	64.5842	77.3729	39.8223	158.58	127.808	159.533
A_84_P810776	2.41749	0.00403066			150.345	130.673	91.2702	316.101	269.469	340.732
A_84_P821447	2.40856	0.0255133	UDP-glycosyltransferase 73C5	AT2G36800	4409.82	3202.02	2534.61	9148.45	5738.49	10912.7
A_84_P141659	2.3801	0.0163695	BYPASS1-related protein	AT4G01360	338.925	439.369	351.506	887.046	748.215	1218.21
A_84_P584025	2.37167	0.034924	hypothetical protein	AT4G08555	1361.91	1139.54	837.913	3323.49	1719.69	3477.29
A_84_P19923	2.37025	0.0428667	Uridine diphosphate glycosyltransferase 74E2	AT1G05680	2940	2558.41	2684.15	7465.66	4180.69	9868.26
A_84_P20785	2.36436	0.0355822	hypothetical protein	AT1G35617	81.3285	95.2826	55.5665	160.061	318.485	127.903
A_84_P728206	2.36156	0.00385225			122.39	81.3791	63.7718	241.685	217.126	182.63
A_84_P13057	2.36095	0.0109536	thionin 2.2	AT5G36910	296.512	291.248	214.79	921.495	505.609	600.233
A_84_P216738	2.34881	0.0435307	glycine-rich protein 3 short isoform	AT2G05380	43987.7	37978.4	17358.2	94143.1	57417.8	79639.5
A_84_P17343	2.33473	0.0334213	ethylene-responsive transcription factor 13	AT2G44840	68.2445	60.784	120.693	229.512	176.06	180.646
A_84_P103016	2.33008	0.0444731	bifunctional inhibitor/lipid-transfer protein/seed storage 2S albumin-like protein	AT4G12500	3672.31	3288.7	1343.63	6829.83	5318.25	6474.84
A_84_P14331	2.32418	0.00508284	calcium-binding protein CML38	AT1G76650	750.65	622.365	577.608	2191.15	1392.19	1272.35
A_84_P12957	2.31845	0.00161662	Myosin heavy chain-related protein	AT4G40020	22.5652	26.0546	19.2301	49.2839	58.5159	55.9717
A_84_P18001	2.31274	0.0122608	hypothetical protein	AT1G65500	955.207	732.636	421.53	1731.47	1582.14	1526.09
A_84_P154655	2.30935	0.0383517	hypothetical protein	AT2G41730	201.547	224.512	236.554	476.406	396.779	798.982
A_84_P15731	2.2977	0.0109362	small heat shock protein 23.6	AT4G25200	35.5361	29.045	45.0942	100.157	75.535	85.4984
A_84_P836887	2.28642	0.0046314	MLO-like protein	AT2G39200	88.7407	99.4321	74.6828	208.425	277.096	156.244
A_84_P824042	2.26564	0.000246334	ferredoxin 2	AT4G21090	699.751	585.544	660.108	1628.64	1515.54	1459.99
A_84_P592168	2.26512	0.00094398	hypothetical protein	AT5G05300	25.588	26.9118	21.6925	67.5076	53.1822	55.3979
A_84_P829291	2.25402	0.00481959	basic helix-loop-helix domain-containing protein	AT1G10585	54.5137	44.3196	36.4948	99.686	93.7911	123.726
A_84_P825802	2.25367	0.000316157	Flotillin-like protein 1	AT5G25250	1182.9	1204.43	910.54	2541.37	2665.63	2511.21
A_84_P525660	2.24568	0.0210623	hypothetical protein	AT5G52940	6.76154	4.53277	3.91131	8.23774	14.0421	13.4457
A_84_P566998	2.24299	0.00498483	hypothetical protein	AT3G49540	21.4628	19.8846	19.557	37.2499	59.7752	48.4608
A_84_P768857	2.23809	0.0133186	hypothetical protein	AT5G44572	712.741	575.537	323.763	1296.94	1308.27	1005.3
A_84_P19241	2.22699	0.0019135	protein CCA1	AT2G46830	104.439	113.482	117.67	263.422	250.351	267.582
A_84_P805783	2.20331	0.0439724	glycine-rich protein 3 short isoform	AT2G05380	31989.8	27531.3	13326	63618.4	40623.4	55648.9
A_84_P613251	2.19464	0.0215618	putative membrane lipoprotein	AT3G18250	333.014	289.674	193.916	621.386	474.208	768.767
A_84_P16960	2.186	0.0195775	zinc finger protein CONSTANS-LIKE 1	AT5G15850	552.398	514.355	326.314	1199.09	786.132	1177.06
A_84_P14768	2.16862	0.0007853	ferredoxin 2	AT4G21090	1075.56	820.614	938.277	2268.03	2018.11	2114.02
A_84_P595805	2.16036	0.0221736	hypothetical protein	AT5G36925	123.576	107.354	98.466	322.846	171.181	273.03
A_84_P19958	2.13476	0.0333846	UDP-glucosyltransferase 75B1	AT1G05560	14093.9	10126.9	6341.2	25905.9	16674.7	23351.7
A_84_P550101	2.12624	0.0288792	cytochrome P450, family 72, subfamily A, polypeptide 13	AT3G14660	128.053	101.157	67.3854	270.277	156.795	226.827
A_84_P753680	2.12231	0.00265332	hypothetical protein	AT1G24147	717.86	631.673	518.592	1442.56	1201.02	1486.44
A_84_P563516	2.11507	1.92173e-06	mitogen-activated protein kinase kinase kinase 9	AT4G08480	591.944	550.329	495.487	1232.74	1304.67	1087.89
A_84_P818633	2.09957	0.0419923	UDP-glucosyltransferase 75B1	AT1G05560	531.466	416.123	245.393	1021.69	615.529	915.017
A_84_P16942	2.09204	0.0487803	peroxidase 71	AT5G64120	11887.8	9317.55	4320.49	19728.9	18255.7	13937.7
A_84_P870348	2.07882	0.00172108	calmodulin-like protein 4	AT2G41100	6121.78	5586.67	4758.55	13613.8	10401.2	11828.8
A_84_P22053	2.07462	0.00356816	calmodulin-like protein 4	AT2G41100	6771.83	6225.13	5102.78	15544.9	11016.2	12850.1
A_84_P545844	2.05813	0.0186653	purine permease 10	AT4G18210	68.5564	72.2482	56.9848	174.181	104.236	155.267
A_84_P577248	2.05443	0.00856305	phloem protein 2-A10	AT1G10155	392.904	316.839	315.128	1009.91	638.704	604.161
A_84_P524641	2.05167	0.0263775	hypothetical protein	AT4G39675	1144.94	1054.55	970.98	1615.62	3397.7	2113.02
A_84_P12940	2.01182	0.0164297	LYS/HIS transporter 7	AT4G35180	128.915	110.975	99.4409	202.982	213.49	306.249
A_84_P21874	2.00792	0.0285123	zinc finger protein STZ/ZAT10	AT1G27730	1020.29	1022.95	885.885	2822.26	1455.12	2088.06
A_84_P12563	1.99683	0.00171534	beta glucosidase 28	AT2G44460	53.5354	49.6107	56.6291	124.839	106.461	103.225
A_84_P12926	1.98527	0.0154695	glutathione peroxidase 7	AT4G31870	297.457	300.189	195.37	693.846	447.638	503.492
A_84_P21864	1.98255	0.0304601	protein SAR Deficient 1	AT1G73805	123.844	120.453	98.6878	162.195	305.561	265.181
A_84_P24073	1.97622	0.0171971	cytochrome P450 CYP81D11	AT3G28740	4587.95	4199.59	2545.54	9003.06	6515	7393.56
A_84_P292894	1.96768	0.000434774	hypothetical protein	AT1G27590	160.281	165.52	141.981	317.917	322.536	320.612
A_84_P511702	1.95971	0.0195875	hypothetical protein	AT1G53625	95.2176	105.85	77.2752	141.934	228.744	206.84
A_84_P536372	1.95609	0.0160772	protein DA1-related 3	AT5G66640	130.768	127.722	137.722	256.699	231.81	331.461
A_84_P115562	1.94969	0.0282307	Kunitz family trypsin and protease inhibitor protein	AT1G73325	215.254	165.98	263.74	475.89	536.9	313.135
A_84_P20237	1.94583	0.0168342	FAD-binding and BBE domain-containing protein	AT1G26420	77.4268	73.8147	45.313	155.617	110.92	126.636
A_84_P547455	1.94342	0.00125593	iaa-leucine resistant 2	AT3G18485	199.626	202.416	178.413	394.109	373.611	411.722
A_84_P19318	1.94298	0.0138854	Receptor-like protein kinase-related family protein	AT3G22060	4833.87	4870.82	3153.42	10004.4	7140.34	8734.18
A_84_P23179	1.94018	0.000594667	C2H2-type zinc finger protein	AT3G53600	29.4292	22.1696	19.6026	47.8055	51.633	43.3531
A_84_P18557	1.93825	0.0288994	protease inhibitor/seed storage/lipid transfer protein (LTP) family protein	AT4G22470	441.392	359.278	201.069	752.866	676.438	522.311
A_84_P13709	1.93047	0.0422273	putative calcium-binding protein CML41	AT3G50770	286.458	188.865	266.436	733.316	406.713	398.348
A_84_P20023	1.93002	0.00808437	alternative NAD(P)H dehydrogenase 1	AT1G07180	1348.36	1432.29	1412.74	2940.68	2443.01	3127.93
A_84_P20262	1.92961	4.7591e-05	hypothetical protein	AT1G12790	418.405	344.96	322.757	787.496	766.203	635.482
A_84_P299210	1.92803	4.14694e-05	purple acid phosphatase 28	AT5G57140	133.101	113.449	113.706	254.257	242.815	228.351
A_84_P23370	1.90895	0.00775056	putative RNA helicase	AT4G16680	80.818	64.9366	69.3223	154.355	119.448	157.256
A_84_P868076	1.90514	0.00105764	hypothetical protein	AT2G39518	352.699	303.958	229.077	603.156	610.682	528.181
A_84_P15883	1.90204	0.0427655	Cam-binding protein 60-like G	AT5G26920	140.608	106.895	107.702	334.425	164.647	231.763
A_84_P14480	1.90096	0.0449435	trihelix transcription factor GT-3b	AT2G38250	186.866	167.889	162.596	378.1	239.609	443.119
A_84_P20166	1.89581	0.00442536	MLO-like protein	AT2G39200	1402.21	1255.76	889.344	2613.84	2151.44	2173.79
A_84_P504929	1.89438	0.037245	putative calcium-binding protein CML30	AT3G29000	372.445	312.463	281.221	991.826	537.066	478.517
A_84_P829672	1.89309	0.000559837	phosphoglycerate mutase family protein	AT1G09932	70.1451	63.4793	64.0737	122.079	139.213	130.481
A_84_P566577	1.88963	0.0129434	hypothetical protein	AT1G16730	460.293	428.131	347.697	1031.79	649.81	789.973
A_84_P311453	1.88607	0.0135794	putative cysteine-rich repeat secretory protein 19	AT3G21930	317.234	303.979	209.191	602.625	448.561	573.612
A_84_P15932	1.88259	0.00282037	aquaporin TIP2-3	AT5G47450	598.686	621.351	540.442	1139.17	1441.62	935.752
A_84_P192434	1.88074	0.0166567	PQ-loop repeat family protein / transmembrane family protein	AT4G36850	1540.24	967.429	751.142	2282.02	2087.21	1790.93
A_84_P830950	1.88047	0.00014513			1230.13	1219.46	997.488	2272.5	2349.77	2134.77
A_84_P17628	1.87854	0.00666152	1-aminocyclopropane-1-carboxylate synthase 7	AT4G26200	300.389	278.051	219.936	671.305	499.023	416.46
A_84_P15534	1.87217	0.012065	putative cysteine-rich repeat secretory protein 16	AT3G21900	411.716	394.399	281.245	782.497	585.426	749.459
A_84_P581126	1.87178	0.0281999	CCT motif family protein	AT2G46670	9.46016	9.23949	7.58048	18.7997	12.8282	20.6415
A_84_P753747	1.86641	0.0137705	hypothetical protein	AT1G51913	28.0765	23.1847	17.2687	47.461	36.9225	47.7797
A_84_P17207	1.86111	0.0165122	pectinacetylesterase family protein	AT1G57590	1933.14	2034.31	1325.4	3788.18	2832.76	3587.16
A_84_P20213	1.85554	0.0116727	aldehyde reductase	AT3G04000	769.27	534.834	437.955	1124.51	1001.49	1171.03
A_84_P16923	1.85468	0.0220975	high light responsive zinc finger protein ZAT12	AT5G59820	3318.27	3137.12	2801.52	7344.84	4506.06	6440.4
A_84_P23507	1.85131	0.0432588	Ca2+-binding protein 1	AT5G49480	6573.69	5916	4342.26	13593.9	7648.06	11807.1
A_84_P168633	1.84767	0.0114229	cysteine-rich repeat secretory protein 18	AT3G21920	311.243	284.423	212.122	594.467	427.813	533.569
A_84_P16823	1.8463	0.0212285	myb-related putative transcription factor	AT1G01060	66.0236	88.1215	60.7204	145.186	117.239	149.649
A_84_P136725	1.83101	0.0103788	hypothetical protein	AT5G36920	98.6401	74.7821	64.5624	174.651	126.135	152.036
A_84_P20452	1.82551	0.0200839	cysteine-rich receptor-like protein kinase 18	AT4G23260	851.175	823.033	593.046	1704.56	1134.57	1497.19
A_84_P53340	1.82538	0.0151813	monothiol glutaredoxin-S7	AT4G15670	387.649	299.366	206.468	622.87	506.472	529.24
A_84_P793541	1.82369	0.0218705	aldehyde reductase	AT3G04000	174.16	121.355	86.2877	236.159	220.195	243.694
A_84_P828734	1.80849	0.0136917	cysteine-rich receptor-like protein kinase 18	AT4G23260	111.845	103.593	85.9063	230.916	152.288	191.8
A_84_P750520	1.8084	0.0023332			5810.41	4915.06	4800.8	11131	8721.29	9569.03
A_84_P13406	1.80683	0.0171216	translocase inner membrane subunit 17-1	AT1G20350	328.436	313.435	230.173	630.182	440.424	576.915
A_84_P16492	1.80647	0.00622062	B-box 32 protein	AT3G21150	107.127	119.235	105.995	248.522	187.346	196.39
A_84_P23275	1.80369	0.00116641	chaperone DnaJ-domain containing protein	AT4G19570	80.376	62.9516	54.4433	118.722	139.765	111.605
A_84_P19987	1.80146	0.00501333	thioredoxin family protein	AT1G52990	107.384	78.689	87.1319	158.739	213.266	145.661
A_84_P869165	1.79531	0.0313377	monooxygenase 1	AT4G15760	2951.92	2364.25	1895.18	4904.8	3442.98	5192.29
A_84_P220458	1.79505	0.0118179	late embryogenesis abundant hydroxyproline-rich glycoprotein	AT4G23610	91.886	77.0054	56.5564	169.28	123.05	127.305
A_84_P11850	1.79355	0.0054996	protein kinase family protein	AT3G57760	184.982	170.913	134.427	335.521	267.081	313.483
A_84_P15276	1.79246	0.032416	12-oxophytodienoate reductase 1	AT1G76680	7763.77	6910.85	4926.8	14495.9	9275.96	12970.7
A_84_P727938	1.78759	0.000119284			222.283	191.702	191.146	393.197	374.16	362.313
A_84_P22483	1.78581	0.0175207	calcium exchanger 7	AT5G17860	717.855	721.162	430.587	1258.15	1046.63	1104.48
A_84_P19594	1.78559	0.000415332	cytochrome P450, family 81, subfamily D, polypeptide 4	AT4G37330	1897.75	1625.02	1587.35	3016.49	3681.57	2874.94
A_84_P94969	1.77875	0.00357622	hypothetical protein	AT5G06980	1263.5	1285.55	1218.76	2246.1	2268.99	2504.45
A_84_P765743	1.77747	0.00514894			2070.38	1667.63	1695.43	3654.21	2929.67	3517.79
A_84_P89389	1.77437	0.0196833	monooxygenase 1	AT4G15760	5047.47	4349.96	3348.59	8675.61	6322.5	8578.57
A_84_P23994	1.77125	0.00320945	zinc-binding dehydrogenase family protein	AT3G03080	25.1423	23.1286	18.5386	36.425	45.2067	41.6789
A_84_P18423	1.77103	0.0489068	putative calcium-binding protein CML47	AT3G47480	683.76	690.073	569.481	1009.03	1040.8	1628.29
A_84_P243495	1.77003	0.00734589	monothiol glutaredoxin-S8	AT4G15660	617.676	472.155	376.555	1048.77	836.876	794.918
A_84_P803770	1.76675	0.0314638	12-oxophytodienoate reductase 1	AT1G76680	4490.04	3998.59	2881.46	8164.14	5365.54	7461.39
A_84_P825699	1.76523	0.000774144	P-loop containing nucleoside triphosphate hydrolases superfamily protein	AT5G35970	24.9114	25.9685	24.5619	49.8782	49.7861	40.3221
A_84_P19499	1.76432	0.00374211	cysteine-rich receptor-like protein kinase 28	AT4G21400	961.026	817.804	688.72	1708.31	1346.94	1480.11
A_84_P19734	1.76298	0.00807198	beta-carotene hydroxylase 2	AT5G52570	165.27	146.019	119.485	277.538	228.532	285.389
A_84_P152118	1.76191	0.0248681	PLAC8 family protein	AT1G52200	7231.68	6880.48	3867.26	11816.3	10770.9	9473.85
A_84_P849144	1.75798	0.00357943	TIR-NBS-LRR class disease resistance protein	AT5G41750	85.6715	60.6546	53.2934	122.312	134.398	104.859
A_84_P860589	1.7552	0.0325701			195.258	184.462	135.991	384.599	239.299	329.689
A_84_P816904	1.74951	0.00160741	aquaporin TIP2-3	AT5G47450	2228	2088.32	1849.11	3732.06	4559.74	3101.6
A_84_P51580	1.74841	0.0338284	serine-type endopeptidase inhibitor	AT1G72060	185.014	176.46	94.9801	298.044	268.084	237.637
A_84_P16226	1.7425	0.0115092	peroxidase 4	AT1G14540	68.5173	71.6185	86.2597	150.082	141.291	120.993
A_84_P127561	1.73642	0.0116987	monothiol glutaredoxin-S4	AT4G15680	1458.52	1175.93	890.585	2455.25	1867.54	1998.11
A_84_P52840	1.73612	0.00148207	hypothetical protein	AT3G54500	799.213	762.875	702.46	1247.41	1490.44	1381.03
A_84_P178304	1.73439	0.00969757	monothiol glutaredoxin-S5	AT4G15690	2264.26	1879.39	1314.55	3557.01	3101.11	3031.12
A_84_P834641	1.7244	0.043461	putative calcium-binding protein CML30	AT3G29000	296.707	247.441	207.416	663.534	406.704	331.486
A_84_P598642	1.72297	0.0246601	glycine-rich protein	AT1G07135	1898.66	1728.68	1833.66	4560.53	2990.94	2585.48
A_84_P22091	1.72173	0.0331322	cytochrome P450, family 87, subfamily A, polypeptide 9	AT3G03470	1675.51	1900.57	988.502	2824.15	2673.05	2438.13
A_84_P794173	1.72003	0.0202371	hypothetical protein	AT2G46735	100.453	85.9702	55.2642	162.982	132.986	128.37
A_84_P16637	1.71356	0.0376674	putative cysteine-rich receptor-like protein kinase 31	AT4G11470	31.2973	34.5912	27.5479	79.5415	47.7725	45.2413
A_84_P795124	1.71267	0.0158085	hypothetical protein	AT2G41730	71.2824	64.8937	63.5275	118.413	102.678	139.105
A_84_P74664	1.71111	0.0444739	casparian strip membrane protein 5	AT5G15290	116.622	65.3618	75.9815	119.305	179.454	155.268
A_84_P199304	1.70429	0.00936788	defensin-like protein 19	AT1G19610	264.05	220.575	175.013	399.693	348.767	414.698
A_84_P22181	1.69969	0.0134439	zinc finger (AN1-like) family protein	AT3G28210	725.835	666.547	512.381	1169.9	970.191	1228.62
A_84_P133525	1.69818	0.020603	phytosulfokine 3	AT3G49780	2003.43	1975.61	1259.83	3026.17	3794.25	2436.52
A_84_P23059	1.69228	0.0275203	potassium channel SKOR	AT3G02850	608.998	526.065	501.382	735.45	1246.74	972.65
A_84_P828737	1.68904	0.0305318	cysteine-rich receptor-like protein kinase 18	AT4G23260	1118.06	1045.48	857.247	2075.19	1373.14	1941.24
A_84_P810591	1.689	0.048498	xyloglucan endotransglucosylase/hydrolase protein 24	AT4G30270	7525.41	6769.14	3834.87	12720.3	9795.28	8654.47
A_84_P22140	1.68567	0.027375	myb domain protein 15	AT3G23250	84.9935	54.1483	64.4325	146.857	100.275	110.498
A_84_P757847	1.6838	0.0186785	hypothetical protein	AT2G39518	716.339	710.769	432.39	1102.13	1035.05	1055.48
A_84_P23322	1.68307	0.0301173	xyloglucan endotransglucosylase/hydrolase protein 24	AT4G30270	29634.3	25882.1	15735.9	47479.1	40389.5	34377.4
A_84_P22539	1.68056	0.0470848	chlorophyllase 2	AT5G43860	387.596	361.58	324.842	891.724	483.895	573.703
A_84_P18998	1.6791	0.00616715	Toll-Interleukin-Resistance domain-containing protein	AT1G72900	310.5	281.732	209.771	548.677	450.308	402.805
A_84_P855161	1.67511	0.0311151	12-oxophytodienoate reductase 1	AT1G76680	40661.1	33992.7	25075.8	67083.8	46550.8	59765.4
A_84_P759817	1.67507	0.0332975			580.818	440.695	388.914	915.917	643.168	909.908
A_84_P810579	1.67492	0.0374028	xyloglucan endotransglucosylase/hydrolase protein 24	AT4G30270	8949.57	8163.85	4894.56	15410.9	12043	10372.4
A_84_P513598	1.67384	0.00926941	hypothetical protein	AT2G22122	3788.57	3475.19	2309.43	5634.46	5586.22	5190.09
A_84_P796803	1.67326	0.0303168	succinate dehydrogenase 3-2	AT4G32210	175.105	155.297	92.7659	251.323	229.056	235.186
A_84_P869688	1.67288	0.00433613	arabinogalactan protein 30	AT2G33790	11212.7	12281.7	9604.35	20484.5	18102.3	19130.3
A_84_P234319	1.67222	0.0441168			2087.73	1912.63	1352.16	3759.64	2384.8	3226
A_84_P21992	1.67175	0.0191761	metal transporter Nramp3	AT2G23150	1950.18	1961.27	1355.67	3123.42	2678.51	3317.48
A_84_P529724	1.66763	0.0366279	hypothetical protein	AT3G20340	1317.4	1265.11	747.397	2181.42	1670.97	1815.66
A_84_P576883	1.66207	0.0277798	ankyrin repeat-containing protein	AT4G11000	195.143	197.516	118.219	333.528	265.107	271.075
A_84_P870349	1.65338	0.00695457	myb domain protein 15	AT3G23250	111.921	89.2271	86.201	191.884	144.842	160.382
A_84_P16831	1.64985	0.024851	E3 ubiquitin-protein ligase ATL31	AT5G27420	292.033	326.163	227.311	624.146	459.584	388.342
A_84_P852163	1.64977	0.000713872	putative galactinol--sucrose galactosyltransferase 6	AT5G20250	113.499	104.753	87.83	167.851	199.375	160.519
A_84_P788197	1.64926	3.88497e-05	cell differentiation, Rcd1-like protein	AT2G32550	284.052	259.337	254.606	478.782	476.315	422.684
A_84_P810551	1.64811	0.0275411	xyloglucan endotransglucosylase/hydrolase protein 24	AT4G30270	26957.9	22982.7	14798.4	42791.1	34792.9	31583.8
A_84_P57860	1.64763	0.0182916	hypothetical protein	AT1G65490	1950.82	1576.07	1527.26	3833.96	2583.22	2429.57
A_84_P596516	1.6468	0.0197264	hypothetical protein	AT4G14450	119.997	131.289	105.116	247.975	171.664	199.046
A_84_P23284	1.64664	0.0247436	nitrate transporter 1.8	AT4G21680	165.874	139.694	88.596	218.206	248.818	193.404
A_84_P22080	1.64589	0.00680736	arabinogalactan protein 30	AT2G33790	4151.04	4602.78	3624.11	7525.89	6546.43	7179.02
A_84_P824985	1.643	0.0432183	RING-H2 finger protein ATL56	AT2G18670	380.669	317.952	251.316	569.142	428.374	633.931
A_84_P832673	1.64285	0.0406042	hypothetical protein	AT3G20340	1357.14	1273.43	762.831	2125.95	1658.97	1898.8
A_84_P515859	1.63938	0.00529778	Flotillin-like protein 1	AT5G25250	53.8976	49.6937	37.8176	76.0892	81.0259	82.928
A_84_P789634	1.63916	0.0390477			681.283	688.335	526.281	1246.21	840.895	1188.3
A_84_P511862	1.63795	0.00354788	cell differentiation, Rcd1-like protein	AT2G32550	724.443	580.708	669.681	1092.31	1144.69	1134.36
A_84_P530879	1.63577	0.016809	E3 ubiquitin-protein ligase RING1	AT5G10380	1306.55	1341.31	1088.66	2568.61	1792.18	2078.17
A_84_P561511	1.62889	0.0206403	Haloacid dehalogenase-like hydrolase (HAD) superfamily protein	AT2G36540	45.7757	50.5694	31.6614	70.7891	69.3717	73.8964
A_84_P12120	1.62673	0.0275683	phenolic glucoside malonyltransferase 1	AT5G39050	5997.32	4450.39	3981.81	9334.48	6623.48	8477.18
A_84_P16097	1.62607	0.0096935	putative metalloproteinase	AT1G24140	266.514	301.613	249.576	559.437	447.66	394.585
A_84_P18092	1.62579	0.0493624	protein kinase superfamily protein	AT1G51620	180.846	142.451	97.8978	297.142	200.109	208.811
A_84_P849049	1.62483	0.0150187			143.344	112.723	95.5371	213.009	171.318	207.89
A_84_P788878	1.62192	0.0105023	TIR-NB-LRR disease resistance protein	AT1G56510	185.101	137.565	140.523	290.779	228.052	263.756
A_84_P18720	1.61701	0.0265471	sugar transport protein 13	AT5G26340	1808.28	1725.42	1372.91	3183.68	2231.71	2920.26
A_84_P22435	1.61642	0.0372547	Nuclear transport factor 2 (NTF2) family protein	AT5G01740	724.393	665.136	513.831	1443.07	895.712	926.75
A_84_P813646	1.61603	0.00871357	hypothetical protein	AT2G26530	239.863	270.733	230.707	498.098	416.345	349.298
A_84_P856007	1.61335	0.0027054	putative galactinol--sucrose galactosyltransferase 6	AT5G20250	132.694	124.352	91.9345	198.605	213.216	172.349
A_84_P532349	1.6125	0.0210493	exocyst subunit exo70 family protein H4	AT3G09520	273.422	297.376	224.214	482.317	381.001	476.534
A_84_P113182	1.61036	0.000598379	glycolipid transfer protein	AT4G39670	590.536	567.095	483.424	902.362	947.412	905.999
A_84_P785070	1.60879	0.00116746	protein ROS1	AT2G36490	462.548	416.481	389.774	656.367	802.325	680.168
A_84_P20180	1.60806	0.0137389	GCN5-related N-acetyltransferase-like protein	AT2G32030	80.7092	97.2535	65.892	152.991	138.475	116.3
A_84_P17923	1.60263	0.00338706	basic leucine zipper 63	AT5G28770	3113.93	2686.08	2103.5	4211.21	4972.19	3962.46
A_84_P232439	1.60241	0.00671531	WRKY DNA-binding protein 18	AT4G31800	2953.15	2305.1	2307.95	4273.95	3881.84	4463.82
A_84_P788437	1.60156	0.0290869	hypothetical protein	AT1G35210	54.969	53.6174	59.9819	122.76	88.7033	76.4061
A_84_P11377	1.60142	0.00238197	hypothetical protein	AT1G22890	868.07	800.511	600.934	1265.58	1373.02	1130.69
A_84_P14045	1.60016	0.0100615	aspartyl protease family protein	AT5G48430	1643.15	1695.56	1196.02	2889.93	2367.13	2286.42
A_84_P279060	1.59968	0.000548148	hypothetical protein	AT3G12320	314.591	292.937	264.717	470.639	503.952	482.362
A_84_P754336	1.599	0.0211053	hypothetical protein	AT1G33102	138.207	115.765	87.455	217.254	162.814	185.28
A_84_P868030	1.59675	0.0416128	hypothetical protein	AT3G27415	20.2866	14.5152	17.5359	27.1541	25.7223	34.4802
A_84_P513281	1.59512	0.0112311	hypothetical protein	AT5G62330	152.147	182.082	152.609	253.115	284.56	272.925
A_84_P814300	1.5905	0.00796407	tonoplast dicarboxylate transporter	AT5G47560	2092.06	2017.34	1382.57	3239.12	3048.95	2723.41
A_84_P757790	1.58996	2.32969e-05		AT2G33815	81.6889	74.1438	67.9115	130.493	133.681	108.575
A_84_P539348	1.58897	0.00459752	hypothetical protein	AT2G25735	330.763	333.458	240.895	542.51	530.077	424.655
A_84_P13619	1.58758	0.0343832	calcium-dependent lipid-binding domain-containing protein	AT3G17980	52.017	41.151	43.8835	81.5593	61.5194	85.8209
A_84_P18211	1.58708	0.00497617	hypothetical protein	AT2G26530	625.562	651.216	563.52	1207.1	991.947	878.057
A_84_P15224	1.5819	0.0431651	wall-associated receptor kinase-like 2	AT1G16130	157.545	146.461	92.03	258.551	189.368	196.692
A_84_P582597	1.58046	0.000773075	phosphoglycerate mutase family protein	AT1G09932	419.823	355.955	370.148	611.464	711.975	574.644
A_84_P519046	1.57988	0.0215876	hypothetical protein	AT3G09450	125.82	120.596	139.616	211.55	197.146	229.476
A_84_P16882	1.5785	0.0185478	receptor-like protein kinase-related family protein	AT5G48540	1937.78	1837.99	1307.74	3381.54	2575.98	2409.32
A_84_P156125	1.57714	0.00379153	BON association protein 1	AT3G61190	283.799	256.781	209.65	380.857	431.406	417.908
A_84_P16101	1.57684	0.040163	G-type lectin S-receptor-like serine/threonine-protein kinase SD1-29	AT1G61380	911.447	836.942	616.449	1586.25	1045.03	1274.19
A_84_P808278	1.57626	0.00793537			1776.26	1642.82	1324.46	2845.61	2327.95	2617.68
A_84_P172941	1.57563	0.0106144	hypothetical protein	AT2G18690	914.122	835.844	606.784	1232.93	1276.59	1320.02
A_84_P784788	1.57381	0.0499841	zinc-binding dehydrogenase family protein	AT5G17000	29251.1	24274.4	18246.4	46366.5	30953.6	40314
A_84_P11921	1.57376	0.0058116	Type I inositol-1,4,5-trisphosphate 5-phosphatase 2	AT4G18010	2210.21	1901.6	1554.52	3479.38	2845.05	2947.3
A_84_P16802	1.57094	0.00654078	GHMP kinase family protein	AT5G14470	174.345	143.76	110.312	234.249	232.719	225.263
A_84_P23828	1.56945	0.00918498	amino acid permease 3	AT1G77380	564.451	497.688	353.294	829.904	793.725	667.285
A_84_P816512	1.56801	0.00944648	hypothetical protein	AT2G18690	1846.83	1671.03	1256.19	2464.86	2581.68	2690.7
A_84_P820234	1.568	0.0108427	mitogen activated protein kinase kinase kinase-like protein	AT3G58640	115.21	105.853	99.8517	192.442	212.013	131.819
A_84_P21145	1.56532	0.0470278	acetyl CoA:(Z)-3-hexen-1-ol acetyltransferase	AT3G03480	209.336	257.739	159.3	317.844	430.567	275.958
A_84_P752277	1.56246	0.00811117	putative sucrose transport protein SUC7	AT1G66570	674.345	680.585	512.874	1183.08	1052.84	825.788
A_84_P19613	1.56216	0.00670995	4-hydroxyphenylpyruvate dioxygenase	AT1G06570	2052.08	1863.51	1450.29	3122.62	2691.39	2882.11
A_84_P23478	1.56152	0.00173068	TIR-NBS-LRR class disease resistance protein	AT5G41750	359.677	340.77	280.275	590.833	512.801	494.574
A_84_P611792	1.56102	0.0143612	cytokinin dehydrogenase 7	AT5G21482	432.187	265.762	310.277	548.165	574.69	492.996
A_84_P580199	1.5606	0.000242053	protein ROS1	AT2G36490	1790.65	1571.13	1481.24	2541.87	2828.13	2524.17
A_84_P517162	1.56005	0.00127539	putative protein phosphatase 2C 20	AT2G20630	46.5652	45.7796	40.7442	75.4304	82.5788	60.6517
A_84_P233559	1.55854	0.041524	ankyrin repeat-containing protein	AT1G10340	355.565	295.698	197.253	408.268	556.469	395.917
A_84_P813874	1.55793	0.00138307	nudix hydrolase 7	AT4G12720	1394.89	1316.77	1104.85	2289.83	1993.62	1925.76
A_84_P13719	1.55561	0.0081117	UDP-glucosyl transferase 73D1	AT3G53150	52.1965	61.2618	53.2423	88.7396	94.2181	87.8189
A_84_P171073	1.55405	0.0238778	hypothetical protein	AT1G35210	111.275	109.382	118.21	232.098	180.412	147.74
A_84_P22168	1.55262	0.0312759			106.461	111.982	123.03	188.873	166.811	199.619
A_84_P822989	1.55248	0.00168032			365.344	293.249	250.906	519.055	523.44	424.123
A_84_P817196	1.55108	0.0433358	putative sinapic acid:UDP-glucose glucosyltransferase	AT4G15490	38.962	43.2844	31.3223	65.2327	50.872	68.0505
A_84_P822924	1.54925	0.0032295	basic leucine zipper 63	AT5G28770	501.815	446.942	349.537	671.071	783.618	635.082
A_84_P228049	1.54747	0.00807869	BTB and TAZ domain protein 1	AT5G63160	3303.21	3049.99	2335.68	5008.99	5362.83	3718.93
A_84_P838362	1.54513	0.0123352	transcription factor bHLH129	AT2G43140	124.926	90.6546	83.808	184.952	146.802	147.733
A_84_P528136	1.54466	0.0373436	cysteine-rich receptor-like protein kinase 11	AT4G23190	788.928	713.931	550.143	1357.04	902.569	1068.18
A_84_P829722	1.54366	0.0350598	cysteine-rich receptor-like protein kinase 11	AT4G23190	617.996	536.42	409.227	1020.53	697.963	802.597
A_84_P760687	1.54212	0.00103037			392.203	313.528	285.392	582.44	547.657	462.245
A_84_P856020	1.54175	0.000159055			167.966	145.954	149.073	261.526	255.634	229.505
A_84_P850472	1.5417	0.000208677	protein kinase family protein	AT2G25760	231.762	202.009	195.953	331.171	357.528	325.275
A_84_P137619	1.54157	0.00235987	pinoid-binding protein 1	AT5G54490	1737.69	1363.59	1344.26	2724.85	2359.36	2079.42
A_84_P309733	1.5413	0.0205874	O-acyltransferase (WSD1-like) family protein	AT5G16350	114.574	83.6437	95.489	182.464	137.118	153.43
A_84_P278800	1.54057	0.010637	monothiol glutaredoxin-S3	AT4G15700	1494.78	1171.6	947.314	2160.31	1816.11	1771.28
A_84_P94599	1.53974	0.0116785	hypothetical protein	AT3G56290	997.15	950.53	929.937	1808.87	1365.76	1492.07
A_84_P14131	1.53732	0.0143724	putative galactinol--sucrose galactosyltransferase 6	AT5G20250	33962	28240.5	20421.3	47693.2	46207.5	36993.2
A_84_P18267	1.53725	0.00301539	cysteine/histidine-rich C1 domain-containing protein	AT2G19650	411.575	394.37	354.035	631.155	738.572	513.038
A_84_P299810	1.53654	0.0411137	stigma-specific stig1-like protein	AT1G11925	20.1368	22.1828	21.3515	45.0429	32.3506	27.2021
A_84_P801407	1.53486	0.00128104	tonoplast dicarboxylate transporter	AT5G47560	161.219	151.133	121.505	225.977	257.373	210.862
A_84_P15741	1.53368	0.0191122	EF-hand, calcium binding motif-containing protein	AT4G27280	1408.42	1168.09	1205.5	2497.46	1754.04	1871.07
A_84_P787572	1.5321	0.0141201	monothiol glutaredoxin-S5	AT4G15690	157.084	127.426	98.318	225.507	188.313	190.938
A_84_P146199	1.53098	0.00532213	abscisic acid receptor PYL5	AT5G05440	2936.21	2673.45	1959.11	4246.65	4118.8	3614.55
A_84_P762419	1.53073	0.0223626	hypothetical protein	AT3G15518	426.37	448.448	318.584	724.819	560.414	616.208
A_84_P15113	1.52991	0.0332114	ERF/AP2 transcription factor family protein DREB A-5	AT1G71520	49.0168	46.4842	50.213	90.0117	65.0259	80.1905
A_84_P822865	1.52634	0.00631376	dehydration-responsive element-binding protein 2A	AT5G05410	222.443	195.571	149.957	322.188	288.121	286.29
A_84_P145439	1.52593	0.0476352	poly(ADP-ribose) glycohydrolase 2	AT2G31865	813.163	749.348	595.082	1065.22	1007.72	1375.02
A_84_P724799	1.5258	0.0463083		AT1G67105	61.7049	72.4305	49.1097	118.943	104.455	71.8913
A_84_P22854	1.52567	0.0171199	leucine-rich repeat protein kinase-like protein	AT1G51790	1068.92	1064.71	694.708	1597.8	1497.8	1344.09
A_84_P235073	1.52535	0.00289271	zinc finger protein CONSTANS-LIKE 7	AT1G73870	273.206	274.116	249.374	451.393	404.033	416.351
A_84_P11087	1.52332	0.0199813	Lectin-domain containing receptor kinase A4.3	AT5G01560	80.4295	76.1895	59.7512	140.765	101.453	103.829
A_84_P16352	1.5231	0.0413796	UDP-glycosyltransferase 87A2	AT2G30140	5645.5	4775.19	3632.73	8169.13	6155.46	7883.54
A_84_P183724	1.52305	0.0158934	hypothetical protein	AT2G35290	434.257	418.713	327.361	751.475	558.576	573.965
A_84_P852047	1.52176	0.00883297	abscisic acid receptor PYL5	AT5G05440	187.497	193.118	133.127	287.372	280.969	241.029
A_84_P20174	1.52095	0.0238928	abscisic-aldehyde oxidase	AT2G27150	4144.33	3891.92	2719.42	6394.56	5072.18	5451.14
A_84_P820018	1.52054	0.000741457	hypothetical protein	AT3G54500	79.9526	71.5798	61.5456	109.353	127.045	102.111
A_84_P15043	1.51879	0.0029755	plant invertase/pectin methylesterase inhibitor domain-containing protein	AT5G62340	3989.66	3382.1	3370.16	5241.07	6610.01	5268.58
A_84_P23248	1.51785	0.0368195	probable LRR receptor-like serine/threonine-protein kinase	AT4G08850	2913.34	2879.61	2120.09	5039.52	3490.07	4051.28
A_84_P762845	1.51767	0.0329109		AT3G13061	155.263	148.752	94.4677	227.12	194.096	198.211
A_84_P15308	1.51754	0.0019639	wall associated kinase-like 7	AT1G16090	154.097	146.767	142.54	224.465	246.488	233.279
A_84_P530737	1.51748	0.0204003	probable LRR receptor-like serine/threonine-protein kinase	AT4G08850	1184.17	1062.29	862.861	1909.66	1406.35	1617.95
A_84_P17463	1.51704	0.00220624	putative CCR4-associated factor 1	AT3G44260	151.647	137.064	125.65	254.038	223.997	183.578
A_84_P861742	1.51461	0.00215111			309.733	290.829	266.178	501.112	431.566	441.328
A_84_P826034	1.51389	0.0441848	E3 ubiquitin-protein ligase PUB22	AT3G52450	68.8377	67.7858	45.8012	95.7976	121.994	72.69
A_84_P786287	1.51371	0.00639119	dehydration-responsive element-binding protein 2A	AT5G05410	619.302	562.704	422.714	928.691	823.312	765.547
A_84_P23859	1.51321	0.0371662	WRKY transcription factor 25	AT2G30250	1395.29	1277.67	1068.79	2174.87	1612.33	2156.9
A_84_P242895	1.51237	0.00772709	U-box domain-containing protein	AT1G66160	798.555	687.499	611.158	1314.45	1016.42	995.254
A_84_P700272	1.51116	0.00903885	TIR-NB-LRR disease resistance protein	AT1G56510	474.782	329.226	326.879	641.226	566.94	555.661
A_84_P245795	1.50885	0.00690792	cysteine/histidine-rich C1 domain-containing protein	AT5G40590	154.927	180.857	142.09	264.98	263.916	224.043
A_84_P305070	1.50865	0.0016895	hypothetical protein	AT2G15020	914.386	961.337	787.676	1504.98	1430.59	1265.08
A_84_P15672	1.50853	0.00120881	putative WRKY transcription factor 42	AT4G04450	81.1933	75.4454	65.165	127.772	112.487	109.229
A_84_P203438	1.50757	0.036916	UDP-glucosyl transferase 73B1	AT4G34138	15801.9	13303.4	9738.73	23896.3	17552.9	19159
A_84_P18852	1.50675	0.000583471	glycosyl hydrolase family 81 protein	AT5G15870	17345.5	16291.3	16484.1	26846.6	28272.6	24050.6
A_84_P209868	1.50663	0.0166938	hypothetical protein	AT2G32130	71.5835	51.9541	59.2899	97.8703	88.3357	99.9299
A_84_P727905	1.50543	0.0017851	probable splicing factor 3A subunit 1	AT1G14650	387.701	333.643	351.981	538.423	608.926	542.801
A_84_P16152	1.50395	0.000796444	wall-associated receptor kinase-like 8	AT1G16260	518.189	473.978	438.281	786.37	729.581	731.217
A_84_P19012	1.50392	0.0377285	UDP-glucosyl transferase 75B2	AT1G05530	221.42	199.536	154.708	340.816	248.906	313.99
A_84_P811412	1.50328	0.0217831	putative galactinol--sucrose galactosyltransferase 6	AT5G20250	133.925	118.145	80.9319	166.433	195.997	152.783
A_84_P12298	1.50219	0.00897295	putative polygalacturonase non-catalytic subunit JP630	AT1G23760	675.145	588.632	449.968	906.799	1028.27	744.783
