# Supplementary material for: A salt-regulated peptide derived from the CAP superfamily protein negatively regulates salt-stress tolerance in Arabidopsis
Source: J Exp Bot. 2015 Jun 20;66(17):5301–13. doi: 10.1093/jxb/erv263 (PMC4526916; doi:10.1093/jxb/erv263)
Supplement: Supplementary Data [file supp_erv263_jexbot147041_file004.xls]

## Sheet: 1.5X upregulate
Supplemental dataset IV. Differentially expressed genes between proatcape1 mutants and wild type in the presence of 125 mM NaCl for 12 h.
	(proatcape1/WT)				salt treated_proatcape1			salt treated_WT
ProbeName	FoldChange	p-value	GeneName	TAIR Gene Locus ID	Bio I	Bio II	Bio III	Bio I	Bio II	Bio III	(Row data from microarray analysis)
A_84_P758031	54.0117	0.000528786		AT2G42485	240.73	203.089	203.39	4.25112	9.46933	2.39117
A_84_P550233	45.6341	8.83994e-05	small GTPase-related protein	AT4G03156	268.983	247.921	211.217	4.15438	6.11592	8.89774
A_84_P586725	26.4076	2.64317e-06	hypothetical protein	AT4G16215	187107	172913	169403	6922.55	7563.22	8670.21
A_84_P526749	23.3602	0.000154709	plant transposase (Ptta/En/Spm family)	AT1G40087	182.003	131.38	146.985	11.4889	5.24675	6.97641
A_84_P834039	23.2845	2.39018e-06	purple acid phosphatase 24	AT4G24890	432.31	351.148	326.426	17.083	17.1363	20.4521
A_84_P612072	17.499	0.00485543	hypothetical protein	AT1G36920	279.66	229.255	212.06	12.9676	41.2537	7.23425
A_84_P792813	13.6895	8.22419e-06			543.742	443.443	421.793	38.4605	34.7757	45.2088
A_84_P789290	12.3156	0.000249772			241.259	191.068	197.892	17.9069	14.7658	28.1714
A_84_P11973	4.27967	6.52214e-05	cadmium/zinc-transporting ATPase HMA2	AT4G30110	1160.93	794.307	890.499	278.005	228.227	251.843
A_84_P750050	4.14947	0.00161868			204.737	139.852	112.686	54.8775	32.7878	38.2822
A_84_P584912	4.11521	1.0804e-05	SPla/RYanodine receptor (SPRY) domain-containing protein	AT4G06536	619.476	491.226	557.845	151.273	155.635	157.806
A_84_P800117	4.10363	0.000145885	SPla/RYanodine receptor (SPRY) domain-containing protein	AT4G06536	276.408	180.961	240.985	63.7671	64.3873	64.7999
A_84_P182564	3.72374	0.000946569	Subtilase family protein	AT4G21323	405.792	252.209	263.257	114.514	75.429	92.1424
A_84_P12457	3.658	0.00697265	sulfotransferase 4B	AT1G13420	565.381	282.827	346.074	165.898	82.0812	126.638
A_84_P761674	3.50885	5.18887e-06		AT3G06125	15600.2	14464.5	13273.3	4796.93	4519.55	4877.62
A_84_P765523	3.48553	0.00379836		AT4G14548	296.32	220.465	338.188	98.5825	69.4301	116.267
A_84_P11360	3.25436	0.00463321	myrosinase-binding protein 1	AT1G52040	149.81	107.685	116.587	66.4723	33.9348	36.899
A_84_P841068	3.20615	3.68105e-06			3230.64	2819.01	2801.58	1091.63	999.524	1082.23
A_84_P196694	3.19425	0.00620126	defensin-like protein	AT5G44430	615.053	357.852	292.325	125.507	128.309	186.983
A_84_P13056	3.0704	0.0212043	Cytochrome P450 family protein	AT5G36130	125.6	67.3576	133.028	61.5827	34.7955	27.6759
A_84_P559351	2.9113	0.0149464	bifunctional inhibitor/lipid-transfer protein/seed storage 2S albumin superfamily protein	AT5G55460	74.7086	49.9716	96.0668	20.7912	30.5414	34.9129
A_84_P20828	2.90185	0.000341467	1-aminocyclopropane-1-carboxylate oxidase-like 5	AT1G03410	666.593	632.111	656.311	245.228	237.886	295.903
A_84_P12264	2.75831	0.000394391	methyl esterase 18	AT5G58310	1001.77	1016.25	881.682	429.583	450.659	336.983
A_84_P12918	2.67243	0.000505795	putative inactive cadmium/zinc-transporting ATPase HMA3	AT4G30120	111.62	95.8204	72.8099	44.1771	36.582	38.5084
A_84_P12851	2.63848	0.00259309	oxidoreductase, 2OG-Fe(II) oxygenase family protein	AT4G10500	2810.58	2262.02	2654.22	1487.23	923.421	1020.33
A_84_P91639	2.63401	0.0359647	L-ornithine N5-acetyltransferase NATA1	AT2G39030	3006.35	3378.32	2332.56	2317.06	941.479	906.399
A_84_P21718	2.60674	0.00517965	S-adenosyl-L-methionine-dependent methyltransferase-like protein	AT5G04380	1050.15	898.785	818.02	570.475	309.018	377.145
A_84_P16865	2.60251	0.0126982	Late embryogenesis abundant protein family protein	AT5G44310	643.879	428.786	358.308	263.389	237.023	137.116
A_84_P855193	2.59117	0.00710379	phosphorylase superfamily protein	AT4G28940	424.867	384.179	413.474	237.606	126.816	196.366
A_84_P796317	2.57174	0.000257294			224.588	208.958	222.928	97.7156	89.8344	106.874
A_84_P89069	2.52424	0.000872651	defensin-like protein	AT3G63360	118.086	100.89	121.334	55.1102	44.427	55.9902
A_84_P12602	2.51182	0.00287425	jacalin-related lectin 22	AT2G39310	21138.6	17011.4	19190.4	10699	6700.27	9265.05
A_84_P812392	2.48867	0.0158037	putative pathogenesis-related protein	AT4G33720	3300.78	2501.44	2904.58	1915.39	881.267	1405.96
A_84_P555983	2.46692	0.0136145	hypothetical protein	AT1G30190	348.88	278.358	239.513	205.166	101.845	113.097
A_84_P12031	2.42683	0.0194555	putative phosphatidylethanolamine-binding protein	AT5G01300	9275.8	6781.92	6583.16	5549.31	2477	3215.18
A_84_P594398	2.40005	0.00403516	hypothetical protein	AT2G02795	36.8081	26.7558	24.1438	12.4718	12.1113	17.3674
A_84_P761688	2.39377	0.000860351	ovate family protein 18	AT3G52535	127.27	104.507	105.958	59.0036	44.6382	59.5008
A_84_P868186	2.39322	0.00746478	protein STAY-GREEN2	AT4G11910	1551.43	1248.86	1201.35	896.22	482.049	599.53
A_84_P12863	2.36273	0.000511145	potassium transporter 5	AT4G13420	3713.29	3079.21	3557.72	1960.61	1550.66	1547.3
A_84_P188424	2.36169	7.36806e-06	MADS box transcription factor SEPALLATA 1	AT5G15800	926.335	775.245	783.602	434.332	398.304	376.656
A_84_P16055	2.30832	3.60206e-05			1382.9	1181.47	1108.14	672.895	575.823	579.468
A_84_P311113	2.3074	0.028602	heat stress transcription factor A-6a	AT5G43840	1569.66	808.847	1105.9	727.549	376.161	636.987
A_84_P23444	2.28781	0.00358937	cytochrome P450, family 714, subfamily A, polypeptide 1	AT5G24910	121.346	89.2099	107.119	43.5511	54.3787	62.3684
A_84_P831307	2.2632	6.66505e-05			287.856	250.438	261.836	130.426	134.18	141.917
A_84_P544532	2.26114	0.0121792	hypothetical protein	AT1G58225	176.767	154.233	217.612	92.5275	118.579	71.3429
A_84_P751549	2.25274	9.27824e-06			2106.05	1912.17	1801.65	1030.48	944.996	994.063
A_84_P797706	2.24443	0.00292804			859.146	645.977	766.426	456.696	310.557	404.594
A_84_P837804	2.23322	0.0014169	IAA carboxylmethyltransferase 1	AT5G55250	198.947	157.948	139.408	101.984	73.5004	80.0341
A_84_P13360	2.20577	0.00356881	alcohol dehydrogenase-like protein	AT1G66800	3117.86	1941.84	2176.85	1345.21	1035.16	1345.14
A_84_P14326	2.19953	0.0206895	organic cation/carnitine transporter1	AT1G73220	5629.56	4445.07	6778.32	3049.34	2163	3686.13
A_84_P225679	2.19952	0.0462565	germin-like protein subfamily 1 member 15	AT5G39120	436.054	284.096	318.452	231.828	105.153	231.969
A_84_P822373	2.18801	0.0146182	hypothetical protein	AT3G28270	2917.82	1535.96	1470.69	1200.6	854.408	935.608
A_84_P534445	2.1761	0.000119841	Cystatin/monellin superfamily protein	AT5G17090	2310.41	2299.94	2166.47	1294.78	1170.36	1124.49
A_84_P14775	2.16058	0.00558055	EF-hand, calcium binding motif-containing protein	AT1G29020	132.75	113.838	94.3684	78.4092	57.988	47.4337
A_84_P824873	2.15583	0.0306103	cytochrome P450 705A5	AT5G47990	72.377	32.5327	53.2885	32.6794	20.9712	27.8717
A_84_P185584	2.153	0.00389122	F-box/kelch-repeat protein	AT4G39590	153.077	101.418	86.6387	66.735	53.6677	57.397
A_84_P161293	2.14125	0.0348808	germin-like protein subfamily 1 member 14	AT5G39110	508.337	322.496	382.615	285.902	136.458	249.786
A_84_P753286	2.13062	0.0330607		AT1G31173	84.1975	41.4758	46.0048	35.2028	21.0651	34.1657
A_84_P124941	2.12226	0.00410833	cytochrome P450, family 702, subfamily A, polypeptide 5	AT4G15393	179.618	116.793	153.667	95.8927	70.3492	76.2533
A_84_P17675	2.12102	0.000406615	myb domain protein 87	AT4G37780	206.622	182.27	158.628	92.989	95.3082	107.752
A_84_P23512	2.1059	0.00518308	fumarate hydratase 2	AT5G50950	17352.5	14575.6	13961.5	11100.1	6966.54	7457.81
A_84_P824880	2.10083	0.032458	cytochrome P450 705A5	AT5G47990	871.209	403.566	635.95	419.985	258.233	339.148
A_84_P23783	2.07578	0.0200109	putative 2-oxoglutarate-dependent dioxygenase	AT1G52820	1039.49	574.525	786.276	471.201	328.732	516.964
A_84_P20938	2.0714	0.00567337	thioredoxin H8	AT1G69880	2422.61	2047.67	1914.27	1551.75	1125.6	933.041
A_84_P20167	2.06489	0.0152486	nodulin MtN21-like transporter family protein	AT2G39510	645.864	554.694	890.272	425.031	398.009	326.636
A_84_P19987	2.06245	0.00113398	thioredoxin family protein	AT1G52990	1150.38	1114.24	1041.2	720.827	533.981	602.837
A_84_P826815	2.06199	0.0284327	ethylene-responsive transcription factor SHINE 3	AT5G25390	313.751	162.989	163.342	147.615	114.485	85.9898
A_84_P841744	2.04712	0.000100537	Cystatin/monellin superfamily protein	AT5G17090	1124.76	1044.91	1067.2	656.563	581.383	584.202
A_84_P753488	2.02625	0.00415239	trihelix transcription factor GT-1	AT1G13448	170.157	208.193	168.467	107.71	91.7597	110.711
A_84_P10372	2.02183	0.047867	cytochrome P450, family 735, subfamily A, polypeptide 1	AT5G38450	22.1562	25.3119	13.7593	8.65056	15.86	10.3797
A_84_P14274	2.01987	0.0243898	Late embryogenesis abundant protein (LEA) family protein	AT1G52690	138681	103174	100847	90298.2	45187.1	65454
A_84_P528200	2.01511	6.88134e-05	far-red-elongated hypocotyl1-like protein	AT5G02200	198.239	165.581	158.005	96.3453	106.673	94.0673
A_84_P17929	2.0039	0.0186173	galactinol synthase 2	AT1G56600	11524.2	8779.15	8597.17	7183.95	3888.92	5901.31
A_84_P837235	1.99624	0.00650318	fumarate hydratase 2	AT5G50950	10255.6	8336.48	8565.3	6862.68	4293.75	4765.07
A_84_P761692	1.99402	0.00421663	ovate family protein 18	AT3G52535	232.424	193.619	169.66	136.893	92.1403	116.45
A_84_P128141	1.986	0.00979601	hypothetical protein	AT5G39890	1121.48	692.838	843.859	630.481	417.584	484.943
A_84_P13353	1.98122	0.0281378	transcription factor MYB90	AT1G66390	374.53	475.32	344.414	269.315	278.293	160.451
A_84_P860044	1.97073	0.0053219			788.882	512.21	590.986	384.487	304.628	406.31
A_84_P115322	1.96897	0.0343017	hypothetical protein	AT5G24040	659.075	682.768	572.487	428.042	496.1	242.412
A_84_P827648	1.95993	0.0102926	hypothetical protein	AT1G52565	2719.98	2336.98	1860.34	1756.03	1095.21	1245.71
A_84_P804310	1.9596	0.0178263	acyl-[acyl-carrier-protein] desaturase 6	AT1G43800	1013.41	651.779	923.023	585.725	383.376	550.333
A_84_P22943	1.95515	0.0026938	cytochrome P450, family 712, subfamily A, polypeptide 1	AT2G42250	1114.3	815.61	841.29	607.219	450.388	570.567
A_84_P769350	1.94602	0.0106972	hypothetical protein	AT5G54165	9971.32	8451.38	7298.28	6708.94	4033.82	4703.65
A_84_P762490	1.94299	0.00438206			582.303	388.027	447.837	334.327	243.257	258.722
A_84_P536936	1.93239	0.0485938	hypothetical protein	AT4G01985	2469.43	1536.96	1585.01	1700.64	859.77	869.692
A_84_P10365	1.92763	0.00920629	glucose and ribitol dehydrogenase homolog 1	AT1G54870	158.161	100.115	117.483	92.752	69.382	61.5574
A_84_P769252	1.92326	0.000282154	hypothetical protein	AT5G18661	324.93	254.885	250.465	184.903	155.002	155.179
A_84_P787864	1.92324	0.0251007	hypothetical protein	AT3G48640	429.01	262.94	446.343	193.519	218.645	255.142
A_84_P162633	1.92122	0.0260585	S2P-like putative metalloprotease	AT1G17870	6377.47	3881.92	3292.69	3323.1	2117.74	2491.42
A_84_P230529	1.92042	0.00201674	fructose-bisphosphate aldolase 5	AT4G26530	11145.4	8476.04	11170.9	6072.57	5990.11	6247.87
A_84_P50530	1.91614	0.0341771	hypothetical protein	AT5G53710	2685.26	2634.13	2284.69	2234.14	1085.49	1444.73
A_84_P22643	1.91477	0.00152545	SPX domain-containing protein 1	AT5G20150	5230.12	5450.08	5178.51	3112.5	2964.45	3475.91
A_84_P555382	1.91017	0.00113956	hypothetical protein	AT3G09950	1315.41	1223.63	1096.53	831.239	634.065	732.835
A_84_P112892	1.90635	0.0192123	DUF679 domain membrane protein 1	AT3G21520	6562.76	5747.9	5841.88	4628.2	2613.28	4011.39
A_84_P19414	1.89798	0.0272697	peptidase S41 family protein	AT3G57680	3362.83	2648.8	2227.76	2391.69	1409.94	1312.79
A_84_P784501	1.89386	0.00101378	myb domain protein 42	AT4G12350	211.86	169.677	145.437	117.059	97.2436	103.13
A_84_P181994	1.89371	0.000613556	glycerophosphodiester phosphodiesterase 1	AT3G02040	6934.5	6327.9	6843.29	4286.13	3736.43	4211.43
A_84_P11692	1.88889	0.00259436	hypothetical protein	AT3G09380	586.129	541.754	581.296	416.485	333.758	300.532
A_84_P224719	1.88803	0.0310847	hypothetical protein	AT1G22250	499.208	644.257	505.782	436.74	249.745	337.994
A_84_P13493	1.88761	0.0022685	NAD(P)-binding Rossmann-fold superfamily protein	AT2G30670	293.035	275.448	281.629	173.604	201.223	147.576
A_84_P104666	1.88664	0.0350758	bifunctional wax ester synthase/diacylglycerol acyltransferase	AT5G53390	215.243	139.444	136.064	143.034	79.0865	82.0003
A_84_P53310	1.88623	0.000131217	Exostosin family protein	AT3G42180	1322.02	1048.21	1051.23	764.043	663.623	652.988
A_84_P23968	1.88532	0.00386616	AGD2-like defense response protein 1	AT2G13810	213.275	206.547	155.286	132.12	100.509	117.25
A_84_P22146	1.8789	0.00148146	short-chain dehydrogenase reductase 4	AT3G29250	6140.23	4265.43	4611.28	3360.03	2738.05	3018.74
A_84_P18335	1.87657	0.0166445	Late embryogenesis abundant protein (LEA) family protein	AT3G02480	98330.9	76783.5	72101.2	65569.4	37710.7	50814.5
A_84_P17286	1.87196	0.0468966	putative UDP-arabinose 4-epimerase 2	AT2G34850	2125.91	1389.17	1449.14	1513.55	737.649	891.298
A_84_P812936	1.86912	0.0244723			1274.01	1100.95	1444.12	742.888	632.35	1007.17
A_84_P856292	1.86819	7.91334e-06	pyrophosphate--fructose-6-phosphate 1-phosphotransferase subunit beta 1	AT1G12000	5570.39	4964.87	4803.2	3112.71	3192.06	3127.56
A_84_P11248	1.85778	0.0203058	putative protein phosphatase 2C 78	AT5G59220	27291.6	21126.6	20772.8	18828.1	10503.3	14407.4
A_84_P19665	1.85424	0.02975	hypothetical protein		247.894	211.363	159.346	157.016	144.112	88.276
A_84_P249675	1.84372	0.0104294	hypothetical protein	AT1G02700	1063.93	758.63	776.106	697.127	455.574	480.022
A_84_P542440	1.83997	0.00347276	Remorin family protein	AT5G23750	6438.01	4844.54	4682.11	4022.96	2979.27	2983.39
A_84_P146938	1.83789	0.0424008	protein NIM1-INTERACTING 1	AT1G02450	124.229	86.4113	140.772	64.067	95.886	60.4379
A_84_P19540	1.83654	0.0147787	acyl-[acyl-carrier-protein] desaturase 6	AT1G43800	3479.13	2392.81	3174.75	2187.54	1482.61	2006.57
A_84_P20664	1.83623	0.00221651	thalianol synthase 1	AT5G48010	2118.28	1458.55	1682.47	1190.34	972.443	1106.34
A_84_P848773	1.8348	0.00550812	cytochrome P450, family 702, subfamily A, polypeptide 5	AT4G15393	511.379	346.149	408.601	287.859	288.285	215.223
A_84_P807519	1.8277	0.002067			142.097	106.995	111.903	75.7637	66.6626	84.1554
A_84_P761753	1.82718	0.00928351		AT3G27884	805.828	660.694	675.766	451.638	363.23	548.371
A_84_P813784	1.8234	0.0229222	delta1-pyrroline-5-carboxylate synthase 1	AT2G39800	718.381	450.188	560.948	450.159	275.673	367.803
A_84_P245685	1.8227	0.000733166	nitrilase 2	AT3G44300	9984.32	8254.16	8495.38	6035.74	4960.7	5889.89
A_84_P92299	1.81833	0.00138054	inorganic pyrophosphatase 1	AT1G73010	7521.11	6472.5	5962.75	4979.85	3888.41	3803.17
A_84_P20844	1.81802	0.000137404	alcohol dehydrogenase-like protein	AT1G09480	692.7	671.789	640.119	420.104	437.411	411.477
A_84_P593312	1.81776	0.000342573	BCL-2-associated athanogene 5	AT1G12060	617.58	505.562	508.18	384.301	314.459	333.417
A_84_P850782	1.81728	0.0208726			932.092	771.452	995.375	564.973	455.519	706.813
A_84_P21026	1.81457	0.0443214	caleosin 3	AT2G33380	105988	86094	73683.8	82552.8	40847.3	50902.3
A_84_P78785	1.81311	0.0020283	Exostosin family protein	AT3G03650	735.967	607.577	659.895	477.331	363.212	435.541
A_84_P145159	1.81152	0.0494695	hypothetical protein	AT5G50360	13162.5	10816.1	9305.97	10434.3	4981.88	6539.34
A_84_P817093	1.80781	0.0276803	protein ZW9	AT1G58270	5740.66	4391.37	3728.99	4002.31	2269.76	2671.51
A_84_P869312	1.80672	0.000658435	inorganic pyrophosphatase 1	AT1G73010	866.269	699.566	679.208	545.865	445.324	437.922
A_84_P14014	1.79793	0.0352381	nodulin MtN21 /EamA-like transporter family protein	AT5G40210	559.963	505.525	425.102	462.399	285.454	239.26
A_84_P549850	1.79348	0.0350267	U-box domain-containing protein 19	AT1G60190	2054.43	1794.6	1790.76	1643.01	849.585	1250.57
A_84_P20460	1.79062	0.000573678	riboflavin synthase-like superfamily protein	AT4G25090	137.038	108.388	121.545	75.8749	76.3872	82.7521
A_84_P22596	1.78574	0.016269	WUSCHEL-related homeobox 2	AT5G59340	242.97	199.809	182.336	172.52	103.168	133.215
A_84_P515622	1.78222	0.0283668	protein SULPHATE UTILIZATION EFFICIENCY 4	AT3G55880	1519.23	1084.84	945.093	1028.52	616.039	662.388
A_84_P867831	1.77926	0.00890671	hypothetical protein	AT3G03870	9189.09	7215.38	6535.36	6119.11	4057.82	4725.55
A_84_P281230	1.77517	0.00426417	protein banquo 2	AT5G15160	2254.8	1739.75	1811.35	1499.31	1059.61	1219.52
A_84_P532443	1.77068	0.0038201	hypothetical protein	AT3G48020	2136.56	1627.6	1478.77	1298.74	973.732	1117.21
A_84_P12638	1.77066	0.00466538	PYRIMIDINE 4	AT3G08860	12793.8	11618.1	9306.53	8635.74	6368.91	6910.37
A_84_P16082	1.76897	0.0142192	flavin-containing monooxygenase FMO GS-OX2	AT1G62540	1468.71	1114.88	1099.06	1055.19	679.252	691.848
A_84_P823096	1.76729	0.0137814			955.991	669.159	852.643	674.401	456.616	489.45
A_84_P21103	1.76622	0.0246747	putative peroxidase	AT2G41480	1298.17	1028.24	1302.33	913.657	590.205	892.449
A_84_P16776	1.76527	0.0304031	late embryogenesis abundant protein 4-5	AT5G06760	10989.6	10003.8	8311.09	8602.27	4712.53	6249.62
A_84_P602777	1.76402	0.0249159	Toll-Interleukin-1 receptor domain-containing protein	AT4G23515	258.46	264.961	182.749	131.784	194.992	135.328
A_84_P17224	1.76399	0.0490431	oxidation-related zinc Finger 1	AT2G19810	3772.6	2972.48	3334.07	3227.49	1588.12	2026.98
A_84_P180334	1.76179	0.00600568	carbohydrate-binding X8 domain-containing protein	AT2G43660	223.177	192.524	155.264	144.074	104.717	123.336
A_84_P53100	1.7517	0.00676233	F-box protein	AT2G39490	162.182	117.398	117.018	101.445	71.7552	86.857
A_84_P17045	1.74629	0.0426013	threonine aldolase	AT1G08630	1440.65	1232.69	966.151	1145.24	635.151	675.595
A_84_P19474	1.74183	0.0268867	putative cysteine proteinase	AT4G11310	431.904	385.832	478.512	285.058	227.467	354.94
A_84_P12873	1.74169	0.00208169	Class V chitinase	AT4G19810	4661.35	3926.03	3901.84	3216.4	2395.03	2676.03
A_84_P232569	1.73603	1.20374e-06	non-specific phospholipase C4	AT3G03530	154.253	135.616	134.186	96.5763	93.7065	90.4264
A_84_P65284	1.73415	0.046261	LOB domain-containing protein 1	AT1G07900	3843.26	2817.15	3079.6	3024.07	1542.78	2090.25
A_84_P137719	1.73228	0.0128794	serine carboxypeptidase-like 19	AT5G09640	219.343	140.983	144.463	134.986	99.1518	97.9382
A_84_P790159	1.73054	0.00831598	zinc-binding dehydrogenase family protein	AT5G38000	131.418	131.973	138.179	90.8051	76.3486	101.737
A_84_P15883	1.72908	0.0192176	Cam-binding protein 60-like G	AT5G26920	454.193	510.276	358.02	316.772	334.277	231.21
A_84_P22718	1.72824	0.000725556	sucrose-phosphatase 1	AT1G51420	821.195	727.462	797.939	571.117	490.39	502.918
A_84_P596222	1.72715	0.0287558	MD-2-related lipid recognition domain-containing protein	AT2G26370	178.618	198.516	148.901	110.878	151.815	92.8584
A_84_P737484	1.72615	0.0010295	BCL-2-associated athanogene 5	AT1G12060	342.407	259.144	306.583	204.952	191.232	205.843
A_84_P11470	1.726	0.00583659	calmodulin like 23	AT1G66400	594.373	641.916	503.206	425.636	410.247	326.155
A_84_P527902	1.72499	0.0101918	hypothetical protein	AT3G03870	2208.94	1520.71	1647.95	1432.46	987.2	1163.25
A_84_P760622	1.71021	0.0394303			33374.2	27122.4	23146.3	26029.1	14205.5	17278.3
A_84_P522490	1.70944	0.00292213	Low temperature and salt responsive protein	AT2G24040	943.296	859.852	677.92	624.863	507.43	529.519
A_84_P532167	1.70782	0.0216149	NAD(P)-binding Rossmann-fold superfamily protein	AT1G76470	140.694	195.282	155.341	115.15	100.12	113.361
A_84_P20107	1.70281	0.00339465	zinc transporter 3	AT2G32270	960.533	718.385	684.66	531.818	471.591	581.928
A_84_P750962	1.69849	0.000136565	Ras-related protein RABA6b	AT1G18200	603.934	526.658	462.925	377.352	346.362	350.683
A_84_P764330	1.69794	0.0203817	G-type lectin S-receptor-like serine/threonine-protein kinase	AT4G11900	88.2363	66.375	86.3207	56.6854	43.8244	63.4109
A_84_P185254	1.69657	0.00579087	hypothetical protein	AT5G45310	1348.43	938.53	966.054	839.543	631.811	719.918
A_84_P14899	1.69527	0.011586	CBL-interacting protein kinase 5	AT5G10930	10574.7	7745.72	9213.73	7200.96	5045.13	6503.33
A_84_P19482	1.69193	0.00150653	(Z)-gamma-bisabolene synthase 2	AT4G13300	685.156	566.954	597.38	458.061	368.018	433.507
A_84_P13165	1.69188	0.00325459	transcription factor bHLH99	AT5G65320	169.942	124.341	122.538	109.295	87.3819	85.3905
A_84_P53240	1.68774	0.00662198	hypothetical protein	AT1G22160	10354.8	9019.86	8817	8027.67	5817.33	5594.78
A_84_P592444	1.68769	0.0411938	hypothetical protein	AT1G19200	1219.28	838.883	732.419	734.403	462.332	700.086
A_84_P16571	1.68222	0.0389218	WRKY transcription factor 70	AT3G56400	3081.06	2124.28	3444.22	2339.25	1883.79	1639.06
A_84_P804950	1.68127	0.0144138	aldehyde dehydrogenase 7B4	AT1G54100	11937.9	9070.2	8453.65	8332.06	5453.42	6465.49
A_84_P15784	1.68092	0.0143839	cinnamyl-alcohol dehydrogenase 6	AT4G37970	2158.48	1672.52	1641.83	1618.92	1083.65	1085.02
A_84_P23866	1.6748	0.0293069	major facilitator protein	AT2G16980	34.5979	49.5092	35.7188	25.5646	27.2725	28.4922
A_84_P68514	1.67424	3.67367e-05	histone H3mK9 demethylase	AT3G07610	487.865	406.135	386.471	309.13	294.003	273.836
A_84_P12302	1.67363	0.0015852	bifunctional inhibitor/lipid-transfer protein/seed storage 2S albumin-like protein	AT1G62510	26025.2	21416	21649	17030.9	13847.2	16647.3
A_84_P11171	1.67319	0.00488177	probable S-adenosylmethionine-dependent methyltransferase	AT5G37970	450.237	440.746	429.422	342.68	258.364	313.409
A_84_P549035	1.67304	0.0065649		AT2G04090	183.053	128.534	143.39	110.536	88.5411	112.279
A_84_P20281	1.67111	0.0242825	putative calcium-transporting ATPase 13	AT3G22910	2906.2	3062.03	2485.25	2503.81	1907.39	1513.56
A_84_P22799	1.66812	0.011712	BTB/POZ domain-containing protein	AT1G55760	1800.99	1316.08	1543.88	1310.86	903.323	1015.5
A_84_P868891	1.66749	0.0389562	beta glucosidase 18	AT1G52400	17143.3	16367	17012.5	16344.8	9334.58	10292.3
A_84_P182704	1.66149	0.0179464	cysteine proteinase inhibitor 5	AT5G47550	378.956	333.843	314.712	312.288	196.453	215.817
A_84_P762464	1.66148	0.0394402		AT3G25795	1751.68	2323.28	1660.41	1643.58	1270.73	1075.95
A_84_P111802	1.66014	0.0105994	hypothetical protein	AT5G18130	20805.2	18463.3	18249.5	16488.1	10942.9	12952.4
A_84_P789206	1.65974	0.0121656			3422.87	2590.83	2781.78	2479.46	1654.4	2006.23
A_84_P812535	1.65516	0.0100169	osmotin-like protein OSM34	AT4G11650	26452.9	20568.1	24933.1	18411.4	13884.1	17851.4
A_84_P15849	1.65404	0.00366032	Thioredoxin superfamily protein	AT5G11930	1128.92	1125.4	1110.41	910.969	731.51	713.578
A_84_P856078	1.65358	0.000120855	carbonic anhydrase 1	AT3G01500	22070.5	20134.5	20606.7	15318	14489.6	13917.9
A_84_P597910	1.65243	0.00860534	SOB five-like 2 protein	AT1G68870	668.157	565.602	482.128	488.221	360.802	349.661
A_84_P11140	1.65148	0.000129976	sugar transporter ERD6-like 16	AT5G18840	1290.84	1160.55	1159.1	899.965	842.279	775.727
A_84_P11448	1.65058	0.0180763	Isochorismate synthase 2	AT1G18870	12558.4	12256.3	10622.3	10778.1	7176.49	7169.65
A_84_P806792	1.64295	0.00850663			151.076	109.96	140.317	95.3214	82.8379	101.531
A_84_P241325	1.63938	6.92307e-05	peroxisomal membrane Mpv17/PMP22 family protein	AT1G52870	28242.3	25217	24238	19639	17763.7	17129.6
A_84_P839263	1.63906	0.00412147	aspartic proteinase A2	AT1G62290	396.196	316.006	323.491	277.233	206.43	245.139
A_84_P163793	1.63866	0.0104842	hypothetical protein	AT3G15760	3991.57	3064.12	2822.26	2706.47	1903.5	2322.58
A_84_P66984	1.63572	0.0248817	hypothetical protein	AT1G64360	2161.21	1790.04	2578.26	1619.05	1334.16	1609.33
A_84_P828509	1.63357	0.00532647	sucrose synthase 4	AT3G43190	2900.42	2189.11	2642.34	2080.78	1627.66	1733.26
A_84_P577620	1.62916	0.00619678	hypothetical protein	AT3G13435	1033.72	818.145	827.793	727.312	661.699	513.132
A_84_P769417	1.62836	0.00795742	hypothetical protein	AT5G41761	350.794	362.626	364.863	226.405	264.716	273.574
A_84_P581876	1.62804	0.00416757	hypothetical protein	AT1G76955	461.606	376.983	473.824	325.416	290.77	308.017
A_84_P14212	1.62781	0.0330005	heavy-metal-associated domain-containing protein	AT1G22990	3752.47	2450.01	2471.19	2560.41	1616.5	1941.08
A_84_P829045	1.62393	0.0205972	flavin-containing monooxygenase FMO GS-OX2	AT1G62540	1594.16	1269.59	1235.43	1270.59	816.989	857.919
A_84_P843261	1.62355	0.00164398	S-adenosylmethionine-dependent methyltransferase domain-containing protein	AT1G69523	1656.38	1616.87	1655.07	1276.84	1159.24	1067.31
A_84_P17601	1.62311	0.0267546	CBL-interacting serine/threonine-protein kinase 18	AT1G29230	611.742	462.688	350.444	401.01	301.106	293.026
A_84_P89919	1.62107	0.00075673	GDSL esterase/lipase	AT2G31550	120.313	104.66	112.458	86.7103	74.1074	78.9027
A_84_P506289	1.62028	0.000609825	ASYMMETRIC LEAVES 2-like 9	AT1G16530	113.088	103.795	110.998	78.45	76.0937	78.2607
A_84_P23487	1.61986	0.00143596	glutathione S-transferase (class phi) 14	AT1G49860	1381.54	1246.88	1256.09	955.947	1007.49	806.217
A_84_P97886	1.61971	0.0187305	protein SMAX1-like 8	AT2G40130	1239.67	1159.76	1252.24	1112.5	755.063	769.335
A_84_P848899	1.61958	0.0161346	protein phosphatase 2CA	AT3G11410	8436.08	7000.15	6560.43	6571.87	4252.41	4977.36
A_84_P11805	1.61766	0.00304553	putative glycerol-3-phosphate transporter 1	AT3G47420	11475.1	9279.59	10260.8	7751.51	6468.59	7851.69
A_84_P10037	1.61366	0.00618375	Glycosyl hydrolase family protein with chitinase insertion domain	AT4G19760	743.636	599.995	602.666	545.151	391.576	457.262
A_84_P243525	1.61292	0.0130656	hypothetical protein	AT5G65040	5233.59	4238.32	4317.66	3891.28	2631.86	3399.37
A_84_P510834	1.61217	0.000399248	G-type lectin S-receptor-like serine/threonine-protein kinase	AT1G61480	200.946	159.469	148.971	127.164	122.724	111.348
A_84_P18265	1.61073	0.00160498	putative polyol transporter 3	AT2G18480	4284.49	3429.1	3539.01	3073.43	2564.07	2408.17
A_84_P22095	1.60811	0.0186194	hypothetical protein	AT1G01240	5554.64	3713.08	3984.08	3773.9	2603.03	3067.99
A_84_P548594	1.60614	0.0127474	hypothetical protein	AT5G05840	478.021	413.116	363.038	367.451	248.94	288.522
A_84_P769194	1.60504	0.0182251	hypothetical protein	AT5G15254	359.675	266.298	257.884	264.293	175.972	195.915
A_84_P809506	1.60229	9.43218e-06	carbonic anhydrase 1	AT3G01500	107000	94989.1	91820.2	73222	68398.3	69092.9
A_84_P54620	1.59807	0.00235389	hypothetical protein	AT5G64780	777.581	670.276	655.882	590.189	484.87	446.452
A_84_P14242	1.59744	0.00493979	metacaspase 5	AT1G79330	170.572	140.29	162.536	124.125	99.5255	117.804
A_84_P11068	1.59629	0.027381	major latex protein-like protein	AT4G14060	4101.45	3167.37	3753.43	2935.05	2060.22	3023.77
A_84_P271180	1.59491	0.00035612	RING finger-containing protein HEI10	AT1G53490	219.22	165.264	170.837	131.618	133.602	132.328
A_84_P790686	1.59263	0.00768239	S-adenosyl-L-methionine-dependent methyltransferases superfamily protein	AT3G23460	553.24	399.478	432.688	361.017	282.787	353.669
A_84_P18661	1.59211	0.0199145	cytochrome P450, family 77, subfamily A, polypeptide 4	AT5G04660	1102.92	808.496	858.572	835.918	547.841	631.85
A_84_P812141	1.59102	0.00897316	Nitrile-specifier protein 1	AT3G16400	5653.07	4614.41	5389.11	3922.03	3244.94	4183.36
A_84_P23181	1.59025	0.000764656	probable peptide/nitrate transporter	AT3G53960	4427.92	3592.13	3719.12	3148.63	2618.22	2721.56
A_84_P14988	1.58813	0.0326828	HXXXD-type acyl-transferase-like protein	AT5G47950	154.739	88.9087	107.959	97.3781	70.8013	82.0336
A_84_P14958	1.58801	0.0119773	AAA-ATPase 1	AT5G40010	338.171	223.986	223.98	213.701	187.362	161.386
A_84_P52140	1.58752	0.025156	RING/U-box domain-containing protein	AT1G24580	5968.13	5349.33	5009.86	5010.24	3101.39	3924.14
A_84_P10151	1.58707	0.0150134	3-ketoacyl-CoA synthase 19	AT5G04530	11741.5	9874.06	9646.71	9500.9	6284.16	7147.42
A_84_P10737	1.58636	0.017764	protein phosphatase 2CA	AT3G11410	30700.5	25494.1	24666.7	24472.3	15855.4	19010.5
A_84_P18847	1.58505	0.000405693	GCN5-related N-acetyltransferase (GNAT) family protein	AT5G67430	2185.26	1757.24	1983.01	1468.28	1425.23	1393.74
A_84_P509776	1.58326	0.00914365	transcription factor jumonji domain-containing protein	AT1G62310	261.882	204.991	168.707	168.017	157.876	131.218
A_84_P790848	1.58078	0.00115954	thioesterase family protein	AT5G48950	710.946	621.289	702.373	515.891	476.473	487.343
A_84_P12852	1.57924	0.00673498	ankyrin repeat-containing protein	AT4G10720	338.409	253.211	210.098	203.784	186.697	183.251
A_84_P20378	1.57844	0.000460622	calvin cycle protein CP12-2	AT3G62410	4720.35	3754.42	3605.1	3193.23	2817	2754.76
A_84_P837240	1.57807	0.002489			2000.41	1479.9	1416.3	1302.17	1101.23	1134.82
A_84_P18064	1.57616	0.00714647	auxin-responsive protein IAA5	AT1G15580	717.687	698.621	598.082	570.83	496.383	412.25
A_84_P757737	1.57603	0.00437137		AT2G21187	827.191	703.079	610.351	588.177	456.395	515.228
A_84_P764623	1.57509	0.00895859	B-box type zinc finger-containing protein	AT4G15248	8778.62	7176.46	8053.05	6748.79	4935.8	5944.95
A_84_P16034	1.57299	0.00246622	serine/threonine-protein kinase Nek3	AT5G28290	1236.3	1111.11	963.278	773.026	901.599	744.045
A_84_P762484	1.57236	0.0101497	hypothetical protein	AT3G05936	2424.77	1918.13	2233.96	1882.23	1372.41	1578.2
A_84_P22369	1.57088	0.00910566	ammonium transporter 1;4	AT4G28700	233.541	193.701	171.187	176.961	132.785	129.677
A_84_P560506	1.57016	0.0219266	hypothetical protein	AT1G69430	234.115	198.941	182.806	195.783	129.759	132.054
A_84_P22895	1.57012	0.0179239	remorin-like protein	AT2G41870	5349.79	4141.25	4907.9	4146.36	2876.43	3592.52
A_84_P233709	1.56846	0.0480775	hypothetical protein	AT5G15190	1413.83	1368.81	931.176	1068.89	705.773	944.281
A_84_P197194	1.56744	0.0261884	leucoanthocyanidin dioxygenase-like protein	AT4G22870	7337.73	8156.16	6428.36	6474.77	5471.18	4301.48
A_84_P20605	1.5674	0.00842184	putative 2OG-Fe(II) oxygenase	AT5G24530	4919.35	3592.63	4363.21	3368.02	2747.66	3300.66
A_84_P14574	1.56726	0.00604219	heme oxygenase-like, multi-helical protein	AT3G16990	5606.76	4071.27	4182.52	3921.82	3031.14	3182.07
A_84_P118462	1.56696	0.0317629	hypothetical protein	AT2G28400	3788.26	3431.07	2760.1	3095.93	1949.03	2357.01
A_84_P513735	1.56531	0.000402976	hypothetical protein	AT3G13857	158.844	132.077	135.42	114.346	97.6429	101.196
A_84_P11795	1.56514	0.00806445	MLO-like protein 3	AT3G45290	114.101	94.7009	123.385	83.1023	81.1746	78.6254
A_84_P812128	1.56448	0.00875199	Nitrile-specifier protein 1	AT3G16400	24390.9	21198.2	22824	17651	14263.6	18670.7
A_84_P268790	1.56356	0.00441162	inorganic phosphate transporter 1-1	AT5G43350	8983.9	7797.55	6811.91	5268.78	5700.61	6339.64
A_84_P10269	1.56299	0.00118752	hypothetical protein	AT1G29640	940.533	918.759	845.057	733.977	652.394	609.187
A_84_P14281	1.56124	0.0376247	gibberellin 3-beta-dioxygenase 1	AT1G15550	6653.77	4729.61	5654.14	5454.77	3431.75	3809.83
A_84_P100746	1.56013	0.0259795	TRAF-like family protein	AT3G28220	11321.6	9268.8	8253.44	9158.61	5959.47	6373.81
A_84_P200494	1.55461	0.0123031	hypothetical protein	AT5G40960	3138.84	2555.67	2595.33	2461.45	1697.71	2022.52
A_84_P576436	1.55442	0.0171946	abscisic acid responsive elements-binding factor 2	AT1G45249	25813.6	19603.6	21319	20001.3	13550.2	16165.5
A_84_P17776	1.55244	0.000964494	acyl carrier protein 5	AT5G27200	809.027	740.77	667.483	607.516	508.116	528.293
A_84_P108542	1.54902	0.0224312	VQ motif-containing protein	AT2G41180	278.566	219.272	244.561	233.508	154.587	169.825
A_84_P17144	1.5476	0.0170969	nuclear transcription factor Y subunit A-7	AT1G30500	1170.49	867.33	941.318	916.477	636.713	673.898
A_84_P19247	1.54725	0.049471	heavy-metal-associated domain-containing protein	AT3G07600	220.337	170.268	146.111	175.643	124.838	102.943
A_84_P837201	1.54523	0.00209648	ASYMMETRIC LEAVES 2-like 9	AT1G16530	228.85	225.912	206.542	175.493	172.814	145.556
A_84_P750319	1.54501	0.0297415		AT1G19630	250.663	274.588	272.561	246.515	189.279	166.281
A_84_P13829	1.54485	0.0271265	trehalose-phosphate phosphatase G	AT4G22592	4347.09	4193.53	3554.59	3392.45	3444.65	2294.03
A_84_P814134	1.54195	0.00481579	putative wound-responsive protein	AT1G19660	3961.09	3142.98	3351.82	3045.24	2337.25	2439.19
A_84_P281090	1.54156	0.00803549	nucleoside hydrolase 3	AT5G18860	634.149	527.841	486.82	474.852	422.46	338.211
A_84_P544283	1.54082	0.00196056	hypothetical protein	AT5G48175	579.877	477.099	484.153	435.011	346.738	370.27
A_84_P790687	1.53793	0.0439074	cyclopropane-fatty-acyl-phospholipid synthase	AT3G23470	55.882	46.154	49.7257	34.7264	50.3767	30.7407
A_84_P789543	1.5362	0.0424353	hypothetical protein	AT5G57760	935.724	762.554	669.212	612.223	737.859	444.74
A_84_P786466	1.53585	0.00473872	Cyclopropane-fatty-acyl-phospholipid synthase	AT3G23480	197.658	131.027	148.061	119.252	116.669	116.037
A_84_P22936	1.53569	0.0155205	hypothetical protein	AT1G11170	558.719	439.329	454.112	443.262	302.844	349.71
A_84_P752023	1.53543	0.0411768	hypothetical protein	AT1G53620	272.991	184.948	213.1	218.316	149.044	139.33
A_84_P19680	1.53464	0.00453916	cytochrome P450, family 708, subfamily A, polypeptide 1	AT1G55940	209.239	145.334	164.478	127.89	122.167	135.101
A_84_P575328	1.5343	0.00165469	heat shock protein 14.7	AT5G47600	1386.18	1252.75	1194.8	1057.24	860.409	963.215
A_84_P605694	1.53217	0.0180637	hypothetical protein	AT5G64450	214.087	173.561	168.104	146.279	164.333	110.19
A_84_P769590	1.53075	0.0113748	hypothetical protein	AT5G43695	146.847	110.569	116.165	112.861	89.3087	79.5749
A_84_P565178	1.52981	0.00674897	protein NIM1-INTERACTING 2	AT3G25882	1194.34	1032.84	1104.44	948.623	874.089	699.985
A_84_P10978	1.52838	0.00178224	phospholipase A1-IIgamma	AT4G18550	968.946	787.028	746.02	678.648	563.333	635.746
A_84_P501207	1.52758	0.0107445	hypothetical protein	AT2G32160	197.355	138.019	173.247	143.347	123.993	113.607
A_84_P21605	1.52574	0.0137345	calcium-binding transcription factor NIG1	AT5G46830	2417.63	2210.16	1811.38	1812.84	1742.43	1315.89
A_84_P577078	1.52024	0.0276785	hypothetical protein	AT5G35480	2819.46	2745.45	3062.68	1838.23	2466.52	2269.91
A_84_P582597	1.5188	0.0152125	phosphoglycerate mutase family protein	AT1G09932	1616.05	1541.78	1426.58	1104.38	1405.61	996.869
A_84_P811787	1.51823	0.0054274			3125.96	3186.21	2617.25	2490.35	2044.11	2231.89
A_84_P20772	1.51813	0.03154	methyltransferase family protein NAMT1	AT5G04370	414.043	350.548	362.692	314.431	221.832	329.007
A_84_P22554	1.51796	0.0101014	nuclear transcription factor Y subunit B-2	AT5G47640	27704.9	22489.8	23614.8	22043.6	15859.9	18353.2
A_84_P290454	1.51779	0.0409682	hypothetical protein	AT5G44670	262.779	224.079	199.102	225.733	137.308	165.003
A_84_P18287	1.51671	0.000205701	non-specific phospholipase C2	AT2G26870	1194.96	984.893	999.784	784.257	845.674	775.583
A_84_P15423	1.51575	0.00601062	methyl esterase 1	AT2G23620	1316.52	1085.5	1136.38	931.03	778.247	981.667
A_84_P125381	1.51448	0.0217368	protein trichome birefringence-like 22	AT3G28150	414.532	383.874	300.03	340.544	246.598	249.634
A_84_P15006	1.5143	0.000939444	transcription factor TRY	AT5G53200	774.746	676.574	626.828	550.468	559.82	468.335
A_84_P22911	1.5131	0.00139289	gibberellin-regulated protein	AT2G14900	2860.46	2901.91	2520.86	2216.75	2105.25	1974.24
A_84_P113182	1.51268	0.0254663	glycolipid transfer protein	AT4G39670	5818.46	4776.15	3910.2	4530.96	3361.82	3143.58
A_84_P807916	1.51175	0.00123914	peroxidase 23	AT2G38390	5895.08	4809.82	4778.27	4224.94	3552.65	3984.97
A_84_P23719	1.51134	0.0274175	myb domain protein 58	AT1G16490	157.64	181.628	123.342	131.305	112.378	105.744
A_84_P532908	1.51119	0.0302758	hypothetical protein	AT1G16515	1288.1	1309.35	993.442	1105.41	758.123	883.64
A_84_P827553	1.51088	0.013153	AP2-like ethylene-responsive transcription factor SNZ	AT2G39250	2087.32	1613.23	1619.78	1644.98	1182.06	1240.52
A_84_P11207	1.51064	0.00366193	protein SMALL AUXIN UPREGULATED 66	AT1G29500	1288.27	1253.55	1108.86	1061.94	883.474	844.508
A_84_P14273	1.50995	0.00200753	MAC/Perforin domain-containing protein	AT1G14780	529.59	450.176	455.446	413.534	331.977	350.431
A_84_P510870	1.50934	0.000240399	hypothetical protein	AT1G72645	3597.72	3280.2	3369.54	2710.37	2590.97	2511.88
A_84_P10208	1.5082	0.0132237	dehydration-responsive protein RD22	AT5G25610	72018.3	59215.1	54834.1	57047.4	40376.2	45137.9
A_84_P802547	1.50756	0.00840624	photosystem II light harvesting complex protein 2.3	AT3G27690	4604.25	3706.71	4278.86	3717.47	3144.85	2780.73
A_84_P756412	1.50612	0.00104537	hypothetical protein	AT2G15029	399.582	311.242	313.115	285.339	243.807	249.903
A_84_P789498	1.50394	0.0165966	phosphoenolpyruvate carboxylase kinase 1	AT1G08650	241.41	172.676	172.825	178.591	130.439	138.669
A_84_P834799	1.50265	3.33532e-05	atypical dual-specificity phosphatase 4	AT4G03960	1127.39	954.014	953.666	791.862	749.335	777.098
A_84_P260410	1.50077	0.0428092	SOUL/heme-binding protein-like protein	AT1G78450	74.5497	82.5712	85.8319	59.8006	54.4176	73.2626
A_84_P18875	1.50038	0.00146738	indole-3-acetic acid-amido synthetase GH3.17	AT1G28130	4958.94	3913.38	4271.97	3679.6	3130.21	3250.4
A_84_P792233	1.60439	0.0145525			670.867	524.017	579.636	438.489	348.4	492.634
A_84_P191874	1.50961	0.00470103	OSBP(oxysterol binding protein)-related protein 4B	AT4G25850	801.796	653.624	599.097	591.168	461.666	510.047
A_84_P767599	1.64425	0.000711032	hypothetical protein	AT5G50560	1409.05	1026.56	1127.19	879.076	809.517	786.153
A_84_P307230	1.78911	0.00551689	hypothetical protein	AT1G71910	525.69	391.168	409.398	346.829	241.168	268.066
A_84_P868217	2.11237	0.0177955	myrosinase-binding protein 2	AT1G52030	357.867	348.373	319.119	276.387	144.511	161.192
A_84_P808706	1.58879	0.00603029	photosystem II light harvesting complex protein 2.3	AT3G27690	47929.7	38924.7	44908.5	37219.6	30962.7	27650.1
A_84_P858700	1.73857	7.46692e-05	alpha/beta-Hydrolases superfamily protein	AT2G24280	311.038	268.374	283.197	202.429	187.377	180.896
A_84_P18075	1.71218	0.00664027	homeobox protein knotted-1-like 2	AT1G70510	527.255	389.289	449.543	367.265	263.772	289.442
A_84_P14810	1.57894	0.0196968	AFG1-like ATPase family protein	AT4G30490	9543.28	6958.02	6718.25	7003.82	4740.11	5206.77
A_84_P235483	1.56107	0.00111004	esterase/lipase domain-containing protein	AT2G18360	5119.11	4492.73	4728.01	3637.43	3252.79	3684.8
A_84_P23316	2.17234	0.00346278	phosphorylase superfamily protein	AT4G28940	1082.43	889.967	965.602	607.637	406.295	560.599
A_84_P588374	1.52491	0.00713212	Phytosulfokine 3 precursor	AT3G44735	15403.6	12562	11005.8	11369.8	8790.22	9165.86
A_84_P832779	1.53185	0.00210027	non-specific phospholipase C2	AT2G26870	307.847	226.99	259.879	194.149	209.327	189.604
A_84_P792495	1.79743	0.0188938	alcohol dehydrogenase-like protein	AT1G66800	241.744	141.977	165.534	136.084	92.7996	118.169
A_84_P90849	1.55174	0.0173586	alpha/beta-Hydrolases superfamily protein	AT3G62590	3123.27	2493.1	2331.67	2368.96	1599.76	1955.7
A_84_P11650	1.71653	0.0222895	putative LRR receptor-like serine/threonine-protein kinase	AT1G07550	51.9658	27.775	36.659	27.5856	22.6089	25.5852
A_84_P797355	1.59053	0.0454083	SAUR-like auxin-responsive protein	AT4G36110	661.378	755.321	612.113	509.243	614.507	370.413
A_84_P14634	2.35045	6.45048e-06	TRAF-like family protein	AT3G46190	886.707	763.308	771.821	391.55	388.964	402.898
A_84_P18292	3.26152	0.000311479	putative leucine-rich repeat protein kinase	AT2G28970	89.5396	57.0187	58.2256	24.3278	21.9049	24.5242
A_84_P762010	101.182	4.22934e-05	hypothetical protein	AT3G28899	537.501	314.794	507.333	3.84582	4.77855	6.87784
A_84_P513731	1.78378	0.019503	SAUR-like auxin-responsive family protein	AT3G12955	639.658	418.608	376.225	358.61	242.753	310.987
A_84_P515410	1.63945	6.80339e-06	hypothetical protein	AT2G29995	1473.5	1219.94	1186	912.158	920.383	878.998
A_84_P14749	1.56391	0.00134263	probable trehalose-phosphate phosphatase F	AT4G12432	1278.4	1192.35	1077.15	977.8	805.376	831.411
A_84_P210838	3.04039	0.00210036			224.855	173.538	264.411	96.5022	83.7678	69.2666
A_84_P13562	1.62476	0.00188783	UDP-glycosyltransferase 79B8	AT2G22930	1091.98	900.651	979.73	754.157	623.391	728.854
A_84_P20420	1.79191	0.0250163	putative cysteine proteinase	AT4G11320	2130.56	1817.45	2360.97	1290.16	1102.68	1703.55
A_84_P23510	1.54744	0.00424187	protein-l-isoaspartate methyltransferase 2	AT5G50240	4553.77	3768.51	3760.68	3544.19	2730.32	2745.28
A_84_P856766	1.93701	0.000243807	hypothetical protein	AT3G09950	2091.96	1899.11	1724.97	1269.84	1048.37	1080.37
A_84_P843797	1.63522	0.0340795	aldose 1-epimerase-like prtotein	AT3G01260	126.842	70.6461	95.941	61.5168	63.4389	76.8472
A_84_P590035	2.0756	0.000954804	defensin-like protein 196	AT2G43535	17201.9	15026.7	15350.6	9960.85	7475.58	9089.54
A_84_P602383	2.16762	2.73846e-06	agamous-like MADS-box protein AGL27	AT1G77080	3708.21	3286.71	3170.08	1830.37	1748.37	1808.11
A_84_P163133	1.8806	0.000455043	acid phosphatase/vanadium-dependent haloperoxidase-related protein	AT1G67600	186.194	148.648	136.178	100.136	87.3493	98.8208
A_84_P208358	1.55309	0.00872931	hypothetical protein	AT1G30260	779.995	641.864	620.727	532.45	423.578	561.024
A_84_P837979	1.70453	0.00172722	ASYMMETRIC LEAVES 2-like 9	AT1G16530	88.2788	86.8823	89.6167	58.8923	65.0023	55.2997
A_84_P16077	1.69465	0.0399521	mitogen-activated protein kinase kinase kinase 18	AT1G05100	5272.88	4436.91	3888.22	4370	2407.01	2710.36
A_84_P22462	1.99052	0.00963444	ABC transporter F family member 2	AT5G09930	1811.42	1256.49	1223.96	1055.4	658.202	775.571
A_84_P704429	5.19859	0.00160511	hypothetical protein	AT1G12672	524.772	354.181	282.998	120.874	68.595	68.8728
A_84_P12972	1.99373	0.0201623	cupin family protein	AT4G36700	1387.26	921.194	1057.12	827.335	460.463	682.507
A_84_P255220	1.60468	0.0187578	hypothetical protein	AT5G17460	507.789	587.157	385.662	375.491	326.111	346.627
A_84_P593458	1.68621	0.00521143	S-adenosylmethionine-dependent methyltransferase domain-containing protein	AT1G69523	2013.97	2219.93	2111.71	1592.31	1482.41	1272.47
A_84_P205068	2.16325	0.0138434	hypothetical protein	AT1G17744	592.514	501.532	434.115	369.687	194.218	270.714
A_84_P789317	1.68365	0.0385612			38743.4	31257.8	28091.9	30917.3	17022.7	20658.7
A_84_P596321	2.03492	0.0173125	hypothetical protein	AT3G06435	202.21	124.201	179.053	73.2737	107.035	103.788
A_84_P11661	1.90659	4.74931e-05	peroxidase 16	AT2G18980	9889	8061.39	7625.19	5474.94	4905.61	4981.03
A_84_P20016	1.50706	0.0363813	probable inactive leucine-rich repeat receptor-like protein kinase	AT1G66830	1257.25	994.964	912.95	1034.82	655.367	750.383
A_84_P10523	1.73451	0.000257992	Pyridoxal phosphate-dependent transferases superfamily protein	AT1G34040	234.038	186.623	196.438	149.539	128.369	130.643
A_84_P829039	1.58948	0.0029327	TIR-NBS-LRR class disease resistance protein		1629.52	1194.3	1132.8	1048.5	888.85	898.498
A_84_P13202	1.5627	0.000871867	NAC transcription factor family protein NAC036	AT2G17040	1343.95	1120.57	1061.94	949.687	877.016	767.464
A_84_P819307	1.94032	0.00395378	chitinase family protein	AT2G43590	3885.96	3635.88	4155.77	2341.18	2003.62	2613.6
A_84_P789443	1.66125	0.032661	protein SULPHATE UTILIZATION EFFICIENCY 4	AT3G55880	1938.37	1216.15	1408.77	1345.45	840.245	977.327
A_84_P549263	1.56321	0.00110582	Peroxidase family protein	AT3G32980	6034.93	4824.7	4813.58	4237.94	3495.95	3777.36
A_84_P10242	1.67739	0.00967375	cytochrome P450 71A16	AT5G42590	928.355	688.437	784.027	617.009	447.403	586.64
A_84_P17451	2.44	0.0298421	hypothetical protein	AT3G28320	15.1435	16.9098	15.3247	4.9348	11.7748	7.09109
A_84_P609850	1.90669	0.00233215	HSP20-like chaperone	AT4G16550	666.535	506.317	506.529	404.423	294.459	315.865
A_84_P10450	1.93819	2.94158e-05	pyrophosphate--fructose-6-phosphate 1-phosphotransferase subunit beta 1	AT1G12000	8165.42	6975.61	7093.29	4270.24	4585.19	4322.74
A_84_P16664	1.68749	0.0455561	GroES-like zinc-binding dehydrogenase family protein	AT4G22110	24.589	12.2607	19.8429	12.0385	13.6894	11.522
A_84_P105636	1.59408	0.00543693	Nitrile-specifier protein 1	AT3G16400	31043.6	26988.2	27385.1	21472.1	17606.5	22852.4
A_84_P754114	2.25986	0.0248132	hypothetical protein	AT1G27461	347.162	240.68	246.805	209.069	94.0722	138.574
A_84_P22809	2.12168	0.0038685	putative flavin-containing monooxygenase FMO GS-OX-like 10	AT1G63340	146.757	103.702	107.011	79.2214	52.6068	62.4087
A_84_P12435	2.02924	0.0138677	mitochondrial arginine transporter BAC2	AT1G79900	2486.02	1791.61	1685.83	1442.08	827.579	1148.45
A_84_P16611	1.50479	0.0348058	sucrose synthase 3	AT4G02280	9539.84	7018.4	6752.34	7395.86	4787.34	5715.75
A_84_P766418	5.18511	5.09639e-07			193.189	153.35	150.972	36.5704	37.0588	36.1092
A_84_P511795	1.61001	0.00783923	Glycosyltransferase family 61 protein	AT2G03360	206.517	172.006	165.982	139.664	107.377	143.691
A_84_P845171	1.67968	0.00862266	dihydroflavonol-4-reductase		8050.86	8235.99	7197.08	6502.84	5322.47	4437.82
A_84_P21625	1.6894	0.0494733	protein LOW-TEMPERATURE-INDUCED 65	AT5G52300	7573.56	4988.24	5657.36	5549.82	2991.36	4072.56
A_84_P23900	1.95197	0.0229237	tropinone reductase-like protein	AT2G29370	613.305	535.453	398.04	426.409	251.274	250.198
A_84_P102956	1.61239	0.0121981	hypothetical protein	AT4G34330	274.293	210.275	266.344	197.511	151.478	186.831
A_84_P810350	1.53248	0.0202158	jacalin-related lectin	AT3G16450	10152.3	7629.2	9221.9	7067.09	5631.48	7606.27
A_84_P13400	1.87163	0.00468577	protein MOTHER of FT and TF 1	AT1G18100	3612.49	3181	3272.11	2285.8	1667.29	2295.3
A_84_P761667	2.95239	2.07796e-05		AT3G06125	1205.76	903.212	947.904	422.484	377.879	383.249
A_84_P507058	1.5077	0.0454425	hypothetical protein	AT5G57760	1906.55	1632.15	1391.48	1298.85	1561.34	950.238
A_84_P841077	1.65038	0.0157919	hypothetical protein	AT1G22160	4181.37	3332.65	3697.33	3376.45	2292.96	2258.09
A_84_P811360	1.96484	0.00487738	isocitrate lyase	AT3G21720	1861.37	1229.97	1422.9	909.922	734.428	980.212
A_84_P603421	1.60844	0.0380273	hypothetical protein	AT3G01960	471.599	326.039	502.164	368.425	286.282	268.339
A_84_P832601	1.50023	0.0145242			3422.46	2876.78	3649.22	2636.08	2742.67	2244.87
A_84_P12550	1.65123	0.000668432	receptor like protein 22	AT2G32660	230.516	167.094	180.588	140.618	129.083	129.827
A_84_P723830	1.90606	0.0200511	hypothetical protein	AT1G25422	148.092	153.19	137.413	125.529	76.272	71.7168
A_84_P15172	1.56582	0.00235365	hypothetical protein	AT1G67150	271.832	207.826	211.976	162.042	160.431	183.017
A_84_P70284	1.51003	0.00206233	putative thiol methyltransferase 1	AT2G43920	1586.04	1451.73	1601.32	1172.79	1219.31	1142.19
A_84_P761012	1.70723	0.00334081	hypothetical protein	AT3G08890	238.918	172.911	185.515	147.749	115.793	137.316
A_84_P20179	2.01437	0.000155725	light harvesting complex photosystem II	AT2G40100	37010.8	33340	30368.7	21519.2	18165.3	17888.8
A_84_P590512	1.62171	0.00893111	growth-regulating factor 7	AT5G53660	362.983	246.696	245.876	225.894	174.546	199.702
A_84_P11480	16.7842	3.58829e-08	mto 1 responding down 1 protein	AT1G53480	2792.84	2601.41	2440.52	181.652	177.83	177.069
A_84_P17520	2.46738	0.0174038	cellulose synthase-like A10	AT1G24070	1295.44	1354.89	987.572	881.778	468.293	426.243
A_84_P765876	2.19343	0.00606627		AT4G10507	133.963	111.67	132.266	88.2083	55.3759	58.5484
A_84_P502404	1.5554	0.0107592	hypothetical protein	AT4G26950	943.76	1069.37	1022.07	825.116	699.001	724.945
A_84_P19115	1.82785	0.00934905	chitinase family protein	AT2G43590	610.193	530.102	649.398	376.289	317.527	439.1
A_84_P20758	2.77168	0.00128033	hypothetical protein	AT1G27990	187.175	125.987	163.526	79.8964	60.1195	57.5092
A_84_P13475	2.27294	0.00416859	Monogalactosyldiacylglycerol synthase 3	AT2G11810	220.539	156.778	206.271	112.285	78.5235	105.07
A_84_P570378	1.62914	0.00345871	hypothetical protein	AT2G28690	350.957	309.177	268.041	209.599	250.223	195.624
A_84_P22832	1.9028	0.0020325	nodulin MtN21 /EamA-like transporter protein	AT1G43650	1293.07	1073.81	1214.95	849.291	632.482	695.307
A_84_P17152	1.63413	0.0133282	thiamin diphosphate-binding fold protein	AT1G21400	20742.4	16349.5	15166.1	15164.4	10145.6	11684.9
A_84_P758054	9.16602	1.21549e-06		AT2G06002	2630.7	2157.01	2037.62	286.454	267.346	299.038
A_84_P19718	2.23378	0.00438935	cytochrome P450 708A2	AT5G48000	3985.41	2464.4	3020.64	1913.26	1330.47	1594.91
A_84_P253555	1.50329	0.0237419	anthocyanin 5-O-glucosyltransferase	AT4G14090	2551.73	2756.91	2629.93	2378.22	2092.7	1669.03
A_84_P818199	2.32684	1.9984e-05	MADS box transcription factor SEPALLATA 1	AT5G15800	178.757	139.386	145.725	81.2473	75.6286	71.5431
A_84_P831206	1.61812	0.0279606	NAD(P)-binding Rossmann-fold superfamily protein	AT1G76470	109.365	135.542	102.074	86.0173	68.8533	91.9755
A_84_P12885	1.58665	0.024985	leucoanthocyanidin dioxygenase	AT4G22880	1050.42	1243.64	1093.43	992.645	801.522	685.561
A_84_P50100	1.90046	0.00282458	hypothetical protein	AT3G55240	1802.55	1526.42	1519.48	1180.47	820.287	959.427
A_84_P765092	2.01991	0.003551		AT4G01533	260.031	197.259	184.792	119.112	146.64	100.436
A_84_P23603	1.74203	0.000393785	tryptophan aminotransferase-related protein 4	AT1G34060	1510.91	1309.63	1349.04	1032.13	880.846	847.15
A_84_P764325	2.37848	0.00792671	protein STAY-GREEN2	AT4G11910	2258.96	1761.76	1595.03	1244.99	676.945	853.796
A_84_P10170	9.75638	2.21701e-06	MADS-box protein FLOWERING LOCUS C	AT5G10140	213.015	173.176	203.17	23.4943	23.6662	22.1386
A_84_P821825	2.30324	0.00468615	cytochrome P450 708A2	AT5G48000	91.0715	59.0523	73.6222	42.3884	29.0881	40.0865
A_84_P761085	14.4162	0.000121877	hypothetical protein	AT3G43833	201.47	307.111	197.379	16.8485	19.8195	18.6186
A_84_P22673	1.54042	0.00187707	hypothetical protein	AT2G40435	1814.04	1540.43	1581.42	1344.84	1095.41	1251.77
A_84_P12029	1.85685	0.0271772	cold acclimation protein WCOR413	AT4G37220	1943.68	1355.65	1602.58	1260.74	717.079	1112.81
A_84_P830232	2.54442	0.00104982	myb domain protein 87	AT4G37780	157.81	130.39	141.728	65.5583	54.2512	75.9239
A_84_P847367	1.79351	0.0182751	protein ECERIFERUM 1	AT1G02205	513.572	363.871	338.336	333.434	205.647	243.786
A_84_P109472	1.58663	0.0459141	tryptophan-rich sensory protein-like protein	AT2G47770	92753.9	75855.7	67654.7	74539.3	42498.2	57383.4
A_84_P15519	1.70951	0.0129418	ubiquitin-conjugating enzyme E2 32	AT3G17000	24955.3	18692.6	17926.5	17547.7	11629.1	12511.2
A_84_P751371	1.54788	0.0260024	abscisic acid responsive elements-binding factor 2	AT1G45249	8411.49	6136.9	7020.77	6460.33	4271.28	5401.72
A_84_P826890	1.57986	0.00283288			14084.5	11782.5	10529.6	9792.64	7800.19	8848.79
A_84_P12663	2.11158	0.000289526	putative Delta(7)-sterol-C5(6)-desaturase 2	AT3G02590	160.689	131.434	124.08	86.3546	72.9436	67.3996
A_84_P168483	1.89351	0.00203132	hypothetical protein	AT5G02420	2140.76	1733.8	1616.85	1291.13	944.366	1105.78
A_84_P233559	1.55619	0.00102893	ankyrin repeat-containing protein	AT1G10340	158.976	124.676	142.287	107.231	109.095	97.5694
A_84_P17283	2.65356	0.00292954	protein agamous-like 44	AT2G14210	214.589	129.968	182.377	91.9841	69.3405	65.0996
A_84_P847003	1.92369	0.00642696	alcohol dehydrogenase-like protein	AT1G66800	495.817	314.116	362.819	252.261	192.597	249.202
A_84_P20458	1.86157	0.000545723	nitrate transporter 1.5	AT1G32450	17859.1	15165.9	17859	10826.7	10297.5	10258.1
A_84_P22325	1.64583	0.00157732	ethylene-responsive transcription factor ERF091	AT4G18450	322.537	256.069	272.727	187.2	221.776	185.627
A_84_P15345	1.52057	0.0270466	laccase 3	AT2G30210	6197.47	5343.44	5928.79	5552.42	3641.2	4213.16
A_84_P757762	2.31921	0.00203019		AT2G41312	169.75	136.526	143.151	92.2621	60.3519	72.8509
A_84_P17346	1.58732	0.0114773	putative LRR receptor-like serine/threonine-protein kinase	AT2G28960	193.071	118.932	133.747	100.427	106.578	109.43
A_84_P21001	2.10037	0.00270616	aspartyl protease family protein	AT1G44130	159.689	113.035	116.008	86.7554	66.3609	59.8734
A_84_P587454	1.58468	0.00844777	phototropic-responsive NPH3 family protein	AT3G19850	843.278	568.419	643.037	534.794	432.187	511.143
A_84_P255480	1.7491	0.0278017	hypothetical protein	AT2G35070	1444.14	1005.04	893.65	914.697	554.174	729.368
A_84_P131666	5.21109	0.00325411	B12D protein	AT3G29970	422.983	211.902	438.348	76.3674	59.6097	93.0289
A_84_P753234	5.0777	0.00596947			224.455	144.922	116.053	60.8517	23.811	30.3544
A_84_P16983	1.74148	0.000257151	alpha/beta-Hydrolases superfamily protein	AT1G56630	317.8	262.53	250.663	182.834	197.617	167.162
A_84_P791176	1.62562	0.0126346	hypothetical protein	AT3G13432	446.979	319.92	298.056	289.038	257.715	203.152
A_84_P11587	1.86633	0.0101518	delta1-pyrroline-5-carboxylate synthase 1	AT2G39800	40730	30583.4	35332.3	26934.6	17150.6	22354.6
A_84_P11148	2.03679	0.0183127	G-type lectin S-receptor-like serine/threonine protein kinase	AT5G24080	3066.23	2419.13	1877.24	1798.31	1014.22	1378.15
A_84_P172401	2.15193	0.0110926	C3HC4 type RING finger protein	AT5G01520	12369	9745.28	9062.07	7566.8	4138.48	5339.09
A_84_P751348	2.04372	0.00620224	UDP-glucosyl transferase 85A5	AT1G22370	3142.38	2215.37	2440.04	1863.97	1192.71	1365.25
A_84_P10447	1.55143	0.00478921	sugar transport protein 14	AT1G77210	384.829	271.329	296.685	264.712	217.113	220.169
A_84_P11369	1.80156	0.0316488	hypothetical protein	AT1G23110	307.131	215.836	285.932	128.718	185.961	206.565
A_84_P599444	1.61702	0.00174824	protein kinase family protein	AT5G57565	343.647	294.791	299.333	253.298	198.487	217.58
A_84_P602046	2.63952	0.0210973	hypothetical protein	AT5G40790	220.23	135.154	130.79	107.019	45.8357	65.8247
A_84_P535746	1.83117	0.032971	GCK domain-containing protein	AT2G03230	551.758	410.673	308.873	298.01	310.185	188.077
A_84_P577170	1.80232	0.00754378	hypothetical protein	AT5G64190	383.53	272.643	243.786	221.113	160.752	186.847
A_84_P16037	1.5064	0.0460804	transcription factor MYB75	AT1G56650	12576.2	14142.1	10339.4	11952.3	8380.22	8191.9
A_84_P537328	1.66703	0.0250514	nucleotide binding protein	AT1G12805	1125.6	769.142	950.085	743.981	505.451	720.159
A_84_P20298	2.079	0.00158104	sucrose synthase 4	AT3G43190	1287.35	1004.59	1257.07	752.58	594.112	617.184
A_84_P18814	1.78561	0.000601774	Leucine-rich repeat protein kinase family protein	AT5G59670	955.141	764.921	894.673	574.684	535.173	569.398
A_84_P22920	2.55433	1.19142e-05	tetracycline transporter-like protein 1	AT2G16970	46.3385	35.9897	38.63	18.1139	18.4596	17.6332
A_84_P591780	2.40772	0.014243	Ran BP2/NZF zinc finger-like protein	AT2G26695	201.351	219.884	322.515	143.287	102.336	106.413
A_84_P827680	1.57095	0.0109064			158.869	154.737	118.502	115.019	90.5948	109.989
A_84_P11912	1.63697	0.00955204	G-type lectin S-receptor-like serine/threonine-protein kinase	AT4G11900	652.977	499.448	621.931	427.136	359.661	459.087
A_84_P15355	1.572	0.00408703	Nitrile-specifier protein 2	AT2G33070	6891.28	5901.06	5934.12	4808.17	3955.33	4982.18
A_84_P190054	1.50725	0.00594984	cysteine-rich receptor-like protein kinase 41	AT4G00970	1310.3	1144.28	1232.93	1069.57	826.986	930.947
A_84_P841901	1.60395	0.0258379	protein MTO1 responding up 1	AT5G35490	777.454	676.858	951.52	523.605	590.097	599.015
A_84_P23446	1.85461	0.0245813	ethylene-responsive transcription factor SHINE 3	AT5G25390	540.696	431.359	457.093	427.514	248.636	239.813
A_84_P17806	1.63695	0.0111219	dihydroflavonol-4-reductase	AT5G42800	4075.97	4029.15	3550.05	3339.03	2730.41	2223.71
A_84_P817566	1.77673	0.00225279	inorganic pyrophosphatase 1	AT1G73010	1336.76	1046.85	1057.28	885.783	681.558	666.481
A_84_P21916	1.85202	0.0125733	flavin-dependent monooxygenase 1	AT1G19250	616.202	367.803	421.896	307.143	325.81	229.432
A_84_P16470	1.50289	0.00553445	CBL-interacting serine/threonine-protein kinase 7	AT3G23000	54490.2	46491.7	44184.2	42484.8	32152.6	36819.7
A_84_P822379	2.25406	0.00919295	hypothetical protein	AT3G28270	2080.69	1128.6	1113.02	835.73	613.282	679.172
A_84_P18587	1.55644	0.0468854	nitrate transporter 2:1	AT1G08090	416.982	362.339	410.642	348.682	338.654	212.553
A_84_P837793	1.7726	0.00859754	protein kinase family protein	AT3G45920	141.841	109.393	111.043	63.7015	90.1871	82.1302
A_84_P739644	2.01907	0.0181336	nodulin MtN21-like transporter UMAMIT36	AT1G70260	102.094	136.443	140.458	83.8791	74.1345	58.3071
A_84_P195914	2.03597	0.00664682	F-box protein	AT3G47030	206.966	124.245	117.319	76.2679	81.1492	88.0966
A_84_P240045	1.52008	0.022755	hypothetical protein	AT5G22270	7439.84	6475.77	4977.76	5745.07	4280.99	4234.47
A_84_P765122	22.8617	8.03982e-07	ARM repeat superfamily protein	AT3G56210	917.063	796.546	798.38	48.515	39.2341	39.1113
A_84_P803603	1.53607	0.0265403	putative nitrate excretion transporter 6	AT3G45710	4098.06	2404.97	3313.93	2549.88	2261.93	2383.15
A_84_P785370	2.21595	3.67483e-05	agamous-like MADS-box protein AGL27	AT1G77080	1213.73	1088.63	1134.83	605.057	574.058	605.14
A_84_P22377	1.81713	0.00780742	tetraspanin9	AT4G30430	343.385	319.939	262.763	221.754	218.043	151.773
A_84_P155915	1.70909	0.00541366	phosphate transporter Pht1;2	AT5G43370	750.773	553.869	518.784	372.611	385.992	458.273
A_84_P22720	3.21933	3.67325e-05	1-aminocyclopropane-1-carboxylate oxidase-like 5	AT1G03410	161.969	125.562	117.146	46.7693	46.3498	50.2416
A_84_P10139	1.60253	0.00227991	Protein kinase protein with tetratricopeptide repeat domain	AT5G01060	81.6283	86.2252	79.9159	64.1234	56.9089	57.1277
A_84_P180354	1.56186	0.000970987	hypothetical protein	AT1G65985	495.873	386.083	386.772	318.182	287.664	323.868
A_84_P19344	1.73131	0.0135485	GDSL esterase/lipase	AT3G14820	1087.43	1407.66	1299.57	856.664	807.366	845.361
A_84_P200484	1.57989	0.0187043	calcium-dependent lipid-binding domain-containing protein	AT5G23950	787.255	569.995	695.378	553.445	406.256	536.788
A_84_P797324	1.8665	0.0332452	hypothetical protein	AT3G27025	2259.37	1542.21	1555.95	1528.88	793.596	1048.14
A_84_P750377	1.77161	0.00566078			215.387	174.846	187.314	151.108	103.612	123.592
A_84_P169473	2.07565	0.0351879	galactinol synthase 10	AT5G30500	204.488	139.228	156.521	124.893	58.8495	103.414
A_84_P21673	1.59725	0.0474731	beta glucosidase 18	AT1G52400	5630.39	5064.83	5229.52	5394.37	3076.83	3363.21
A_84_P237923	1.59769	0.00283411	Exostosin family protein	AT1G68470	4003.88	3699.96	3587.36	3183.16	2527.57	2470.39
A_84_P18221	1.7102	0.0477787	putative phosphotyrosine	AT2G36640	1868.05	1492.49	1262.01	1497.8	899.802	796.104
A_84_P15898	1.76505	0.00460977	Protein kinase family protein	AT5G38240	245.697	189.158	204.333	165.681	117.241	135.61
A_84_P767638	1.56309	0.0198283	hypothetical protein	AT5G52930	245.519	215.535	178.005	144.074	192.749	135.475
A_84_P507030	1.66594	0.00694369	hypothetical protein	AT5G49525	606.279	466.611	490.432	377.956	300.139	403.476
A_84_P12190	2.12903	0.00815332	oxidoreductase, 2OG-Fe(II) oxygenase family protein	AT5G58660	402.612	314.713	311.394	255.366	153.232	159.369
A_84_P17366	1.55238	0.0038934	ethylene-responsive transcription factor ERF023	AT1G01250	1943.15	1615.59	1552.62	1489.69	1162.52	1147.53
A_84_P91089	2.30376	0.0151131	germin-like protein 6	AT5G39100	1266.3	937.25	1207.28	740.79	389.824	618.978
A_84_P13657	1.54369	0.0146737	malonyl-CoA:anthocyanidin 5-O-glucoside-6"-O-malonyltransferase	AT3G29590	901.035	1039.82	929.484	802.473	723.503	621.933
A_84_P19282	1.97825	0.0353271	probable isoprenylcysteine alpha-carbonyl methylesterase ICMEL2	AT3G02410	1986.12	1584.23	1338.86	1463.79	772.017	734.447
A_84_P20321	1.53854	0.0121321	peroxidase 34	AT3G49120	12060.6	8924.33	9672.36	9012.36	6473.95	7473.03
A_84_P22976	1.59787	0.0284792	protein abscisic acid-insensitive 5	AT2G36270	601.366	461.417	427.335	469.578	297.801	317.026
A_84_P857583	1.67087	0.0287382	nucleotide binding protein	AT1G12805	1284.2	853.256	1063.54	845.693	561.045	803.118
A_84_P10144	1.56175	0.00308567	transmembrane amino acid transporter family protein	AT5G02170	225.599	211.685	213.257	157.132	148.275	175.029
A_84_P14637	1.6626	0.0113787	UDP-glycosyltransferase 76E5	AT3G46720	119.034	72.9939	93.4769	60.4644	69.8911	63.7866
A_84_P569671	1.93595	0.0250001	hypothetical protein	AT3G48640	302.621	181.276	324.623	146.045	148.493	172.622
A_84_P850402	1.60672	0.00172478	transcription factor jumonji domain-containing protein	AT1G62310	468.851	364.232	326.817	300.971	267.607	254.815
A_84_P228349	1.67064	7.01678e-05	hypothetical protein	AT1G50730	5577.59	5117.7	5094.67	3653.26	3581.5	3635.78
A_84_P15388	1.96615	0.0123554	tropinone reductase-like protein	AT2G29300	524.973	299.36	401.145	275.957	195.031	235.064
A_84_P13043	1.58342	0.00356612	protein kinase family protein	AT5G25440	1432.4	1185.98	1232.8	956.97	1054.01	797.716
A_84_P853304	2.59425	0.0159803	putative phosphatidylethanolamine-binding protein	AT5G01300	6332.48	4895.43	4577.33	3719.1	1652.86	2016.59
A_84_P811603	1.53575	0.0117734	dehydration-responsive protein RD22	AT5G25610	5118.77	3920.36	3888.31	3913.12	2810	2988.23
A_84_P13338	2.65714	0.00322509	myb domain protein 47	AT1G18710	1704.06	1191.89	1181.44	786.627	517.003	479.714
A_84_P11217	1.77704	0.0228607	KDEL-tailed cysteine endopeptidase CEP1	AT5G50260	629.346	460.568	516.236	469.027	272.354	318.389
A_84_P17792	2.29603	0.00145575	putative germin-like protein subfamily 1 member 9	AT5G38910	414.3	362.11	398.496	242.218	187.95	165.479
A_84_P848977	2.18674	0.0136252	Aluminum activated malate transporter family protein	AT1G68600	342.907	328.347	306.149	248.254	160.63	126.089
A_84_P256260	1.84065	0.0142169	transmembrane amino acid transporter family protein	AT2G41190	77301.7	59015.2	56332.8	53022	31989.7	37058.3
A_84_P541865	2.49562	4.19339e-05	protein SCR-like 5	AT1G60987	212.121	166.626	153.913	81.4552	84.8239	77.2644
A_84_P832710	1.75923	0.000509497	hypothetical protein	AT1G52618	123.255	112.185	106.678	84.8801	70.3741	69.1797
A_84_P18172	2.04374	0.00269868	putative pathogenesis-related protein	AT2G19970	550.374	489.776	441.531	321.359	224.725	294.476
A_84_P187174	2.33212	0.0305796	late embryogenesis abundant protein (LEA) family protein	AT3G17520	28768	22516.4	21476.9	18838.2	7572.66	11727.2
A_84_P23208	1.85564	0.00858462	phosphoglycerate mutase family protein	AT3G60420	2128.38	1661.47	1712.66	1491.34	995.789	973.51
A_84_P11752	1.54538	0.00364978	myb domain protein 121	AT3G30210	4321.17	3497.85	3779.21	2934.7	2570.33	3129.66
A_84_P19924	1.55002	0.0162235	aldehyde dehydrogenase 7B4	AT1G54100	97109.9	78660.1	69495.7	72842.4	50329.9	59306.9
A_84_P814660	2.06786	0.00378492	germin-like protein subfamily 1 member 16	AT5G39130	212.093	168.409	173.107	130.103	99.7064	82.2211
A_84_P12837	1.53526	0.000164079	hypothetical protein	AT4G04630	613.859	535.922	529.27	447.763	395.162	414.789
A_84_P78279	1.63168	0.0238712	hypothetical protein	AT1G67920	3594.79	2770.18	2622.79	2794.19	1836.37	1787.21
A_84_P833665	1.86069	0.0286322	S2P-like putative metalloprotease	AT1G17870	205.219	120.378	113.569	113.024	70.5254	83.3375
A_84_P24090	1.67586	0.0396422	putative nitrate excretion transporter 6	AT3G45710	1865.92	997.637	1505.96	1104.79	830.17	990.535
A_84_P502380	1.65145	0.00115021	hypothetical protein	AT4G19970	530.129	453.199	466.272	380.529	337.46	295.427
A_84_P706132	1.52186	0.0111384		AT1G69252	12876.5	11781.8	12052.7	10729.1	7796.56	9459.29
A_84_P14951	1.88901	0.00214826	SAM:salicylic acid carboxyl methyltransferase-like protein	AT5G38020	2181.6	2020.89	2178.86	1337.53	1135.9	1430.7
A_84_P854478	2.03568	0.00987583	nuclear transcription factor Y subunit A-5	AT1G54160	362.485	265.105	282.689	225.454	132.332	164.632
A_84_P24163	1.6398	0.00486752	hypothetical protein	AT3G62730	4422.87	3730.09	3522	3316.54	2507.07	2417.32
A_84_P23087	1.81995	0.0288	protein serine carboxypeptidase-like 33	AT3G17180	670.661	454.303	406.307	432.074	293.756	246.791
A_84_P15640	1.83832	0.00133405	oxidoreductase	AT3G60290	165.154	116.183	110.123	81.3366	77.563	82.2348
A_84_P822209	1.53071	0.0269778	sucrose synthase 3	AT4G02280	10734.5	7823.59	7820.1	8149.71	5359.42	6394.62
A_84_P204568	1.64865	0.00641316	hypothetical protein	AT1G54120	12076.3	9605.96	8483.29	8360.47	6262.3	6397.97
A_84_P297814	1.75666	0.00302896	hypothetical protein	AT2G28780	6501.69	5606.81	6402.63	4666.11	4047.05	3477.73
A_84_P17069	1.96268	2.27006e-05	putative fumarylacetoacetase	AT1G12050	12990.5	10697.8	10938.7	7232.78	6452.66	6571.14
A_84_P547483	1.8012	0.0325636	hypothetical protein	AT3G27025	4905.06	3596.75	3600.54	3552.13	1879.04	2484.07
A_84_P790801	2.58552	0.000209163	glycosyl hydrolase family 10 protein	AT4G38300	518.948	392.205	459.584	221.934	183.614	202.571
A_84_P603853	1.56923	0.00133327	thioesterase family protein	AT5G48950	413.233	362.212	404.169	312.523	277.713	275.125
A_84_P849853	1.69569	0.00774374	hypothetical protein	AT1G67865	4319.67	3164.96	3144.95	2789.06	1985.06	2429.49
A_84_P757222	3.61783	0.00604745			48153.1	41658.4	42552.9	22749.3	9779.16	12359.2
A_84_P14520	1.52333	0.000119317	carbonic anhydrase 1	AT3G01500	105166	92797.4	94813.1	78090.8	73533.6	69527.4
A_84_P60140	1.57574	0.0111346	core-2/I-branching beta-1,6-N-acetylglucosaminyltransferase family protein	AT3G15350	8956.74	7684.06	6878.54	6904.03	4799.38	5569.9
A_84_P15524	2.45315	0.00891282	receptor like protein 38	AT3G23120	237.245	164.646	299.958	117.558	98.7008	104.331
A_84_P841557	35.4477	2.06598e-06			2036.39	1955.53	1751.86	57.8262	72.7505	56.7874
A_84_P725389	1.59072	0.0039085			782.823	629.499	631.567	567.059	427.277	486.751
A_84_P814048	2.1767	0.0256158	HXXXD-type acyl-transferase family protein	AT4G15390	115.011	57.358	96.9549	53.7417	35.1382	50.0921
A_84_P574446	1.97266	0.0062533	fumarate hydratase 2	AT5G50950	2330.65	1840.45	1862.22	1539.85	1002.71	1027.95
A_84_P568790	1.89634	0.0114043	probable peptide/nitrate transporter	AT3G54450	81.6482	66.8885	60.4009	52.4988	32.0541	43.844
A_84_P753024	1.54275	0.0211368	ROTUNDIFOLIA like 21 protein	AT1G67265	99.8555	72.7149	78.8286	75.16	50.7654	62.3143
A_84_P23558	1.55011	0.00533836	hypothetical protein	AT1G55240	500.031	367.843	377.053	345.697	312.838	262.61
A_84_P23284	1.60367	0.0310254	nitrate transporter 1.8	AT4G21680	788.174	694.974	479.207	563.746	403.102	427.192
A_84_P756021	14.3902	0.0013905			391.757	350.429	349.606	47.8974	15.1508	33.8529
A_84_P565260	1.95647	0.00559943	U-box domain-containing protein 36	AT3G61390	158.45	146.136	125.193	107.324	80.8667	68.0293
A_84_P791417	2.8909	0.021171	rhodanese-like domain-containing protein 17	AT2G17850	337.913	178.077	332.197	153.699	72.6337	113.044
A_84_P834496	2.19507	0.0179365	oxidoreductase, 2OG-Fe(II) oxygenase family protein	AT5G58660	108.191	82.2345	84.2696	70.6454	34.6664	44.1499
A_84_P23433	2.09876	0.0103435	peroxidase	AT1G49570	6382.11	4167.36	5214.22	3776.02	2312.48	2620.4
A_84_P18215	1.56699	0.00407226	beta-amylase 6	AT2G32290	1538.49	1661.58	1528.18	1258	1097.43	1121.71
A_84_P15207	2.16452	0.00129856	2-oxoglutarate (2OG) and Fe(II)-dependent oxygenase-like protein	AT1G14120	7347.26	6171.89	6598.9	3888.9	2970.25	3896.38
A_84_P12209	1.74663	0.0435384	HVA22-like protein b	AT5G62490	3527.93	2830.43	2468.05	2842.55	1626.45	1525.89
A_84_P21864	2.21591	0.00699782	protein SAR Deficient 1	AT1G73805	367.216	351.15	338.528	199.684	229.816	133.347
A_84_P19943	1.55015	0.0227185	WD40 domain-containing protein	AT1G49450	7195.96	6356.7	6141.52	6193.18	3968.09	4680.93
A_84_P767553	1.60418	0.00643201	zinc-binding dehydrogenase family protein	AT5G37940	390.51	407.647	392.215	317.984	250.628	289.464
A_84_P17125	1.56227	0.000837659	zinc transporter 4 precursor	AT1G10970	1305.3	1032.07	1129.83	931.826	807.83	808.841
A_84_P11643	1.6018	0.00298038	methyl esterase 8	AT2G23590	263.434	189.512	206.228	176.053	143.661	151.077
A_84_P21184	1.70394	0.00504265	purple acid phosphatase 17	AT3G17790	47235.9	39675.5	39476.1	31158.7	23519.3	31125.1
A_84_P20526	1.50475	0.0103329	protein kinase family protein	AT4G14780	91.0338	70.4394	83.6263	55.7842	68.5423	62.7842
A_84_P15517	1.93542	0.00944615	isocitrate lyase	AT3G21720	459.843	306.366	361.57	230.525	178.129	260.985
A_84_P861327	1.50882	0.0129788	flavonol synthase 3	AT5G63590	617.363	470.562	543.953	481.879	354.589	410.671
A_84_P815477	1.50467	0.00416043	protein seedling plastid development 1	AT3G10420	445.408	339.201	371.737	334.358	268.336	280.279
A_84_P13961	3.8296	0.00343315	4-substituted benzoates-glutamate ligase GH3.12	AT5G13320	700.427	408.837	516.395	229.797	119.271	146.523
A_84_P16984	1.91674	0.00040816	TIR-NBS-LRR class disease resistance protein	AT2G17060	129.412	98.8904	109.098	70.0466	61.7687	69.8952
A_84_P841862	1.71685	0.0363798	hypothetical protein	AT5G53710	2629.08	2316.3	2038.62	2211.75	1206.54	1402.19
A_84_P185874	1.69961	0.0333584	putative disease resistance protein	AT4G11170	537.931	333.559	357.669	348.192	276.769	206.894
A_84_P856130	1.91487	0.0143554	hypothetical protein	AT5G39890	523.677	336.405	436.974	333.263	214.725	233.691
A_84_P17586	1.85926	0.0205392	copper amine oxidase family protein	AT4G12280	332.27	214.409	259.395	131.813	210.857	157.79
A_84_P582478	2.45247	0.0034836	meprin and TRAF homology domain-containing protein	AT5G52330	137.738	116.961	126.271	74.9518	45.3757	61.8487
A_84_P713950	2.09459	3.68066e-05		AT3G06125	10788.7	9506.69	8223.45	5286.48	5170.15	5121.97
A_84_P761767	1.61589	0.016496	hypothetical protein	AT3G13432	690.828	492.089	450.18	438.41	410.2	307.638
A_84_P539238	1.61971	0.0105123	hypothetical protein	AT1G65510	390.314	387.812	281.157	288.816	231.513	228.468
A_84_P146129	1.5339	0.000485253	leucine-rich repeat-containing protein	AT3G25670	576.667	566.138	501.678	414.557	419.759	397.787
A_84_P833332	1.74222	0.0217229	putative pectinesterase/pectinesterase inhibitor 54	AT5G20860	973.922	666.07	799.275	699.103	432.195	494.949
A_84_P23123	2.23453	0.0240158	seven in absentia (SINA) domain-containing protein	AT3G13672	13657.4	9473.68	8399.78	8069.45	3888.27	4735.27
A_84_P859782	1.73327	0.0150987	TIR-NBS class of disease resistance protein	AT1G72890	97.0301	87.361	124.127	70.0149	65.7507	66.95
A_84_P19790	1.57997	0.0257323	UDP-glycosyltransferase 72E2	AT5G66690	1739.05	963.418	1267.73	1011.02	922.271	880.929
A_84_P67354	1.70615	0.0163773	flavonol synthase 2	AT5G63580	996.07	753.978	831.991	710.044	451.526	598.547
A_84_P754390	1.75837	0.0018128	RING/U-box domain-containing protein	AT1G67856	643.102	563.596	483.784	428.771	342.155	335.331
A_84_P755895	1.9543	1.01935e-05			3336.98	2833.98	2886.52	1875.89	1707.47	1741.58
A_84_P525660	1.67179	0.0216085	hypothetical protein	AT5G52940	199.221	239.409	203.01	171.65	157.3	117.066
A_84_P844900	2.51754	0.00544553			148.709	80.3397	95.9012	59.9657	41.6925	43.8076
A_84_P826634	1.64051	0.00665339	hypothetical protein	AT2G32160	2636.51	1967.91	2428.99	1842.89	1436.57	1644.56
A_84_P17379	1.59827	0.0161257	L-ascorbate peroxidase 2	AT3G09640	3060.11	2178.68	2325.37	2169.32	1481.77	1801.85
A_84_P18772	2.06674	0.0255071	cytochrome P450 705A5	AT5G47990	1839.92	845.608	1245.34	856.318	592.577	659.733
A_84_P757744	1.55318	0.000919509		AT2G21187	3224.33	2583.88	2741.38	2291.19	1937.63	2094.28
A_84_P23262	1.55016	0.0159412	myb domain protein 42	AT4G12350	301.432	229.813	228.878	229.879	184.801	152.822
A_84_P842527	1.78203	0.0276281			466.838	420.289	404.515	383.649	276.054	201.99
A_84_P563858	1.53104	0.0457724	nodule inception protein-like protein 3	AT4G38340	408.941	388.692	426.72	406.085	290.86	244.06
A_84_P760106	2.81917	0.00822525			247.761	141.775	187.068	105.316	56.1559	75.636
A_84_P761415	6.2697	0.00234759			1638.08	1370.87	1411.01	264.399	437.434	169.551
A_84_P14823	2.26267	0.0146861	putative pathogenesis-related protein	AT4G33720	4974.98	3890.13	4142.46	3073.83	1528.33	2246.99
A_84_P784210	6.31392	0.000273962	MADS-box protein FLOWERING LOCUS C	AT5G10140	198.939	208.384	178.592	31.8022	47.2198	29.8757
A_84_P534471	1.60156	0.0133027	protein RESPONSE TO LOW SULFUR 4	AT5G24655	348.853	333.253	409.723	271.69	281.219	231.477
A_84_P816193	1.72404	0.0439783	threonine aldolase	AT1G08630	1056.02	837.685	717.812	836.438	460.027	491.194
A_84_P18651	1.66355	0.0372675	putative aldose reductase	AT5G01670	4355.67	3181.15	3109.47	3385.73	1974.09	2135.74
A_84_P137009	4.03148	0.0157431	ethylene- and jasmonate-responsive plant defensin	AT5G44420	890.795	468.897	319.306	99.104	143.481	218.341
A_84_P758086	1.51116	0.00742325	tropinone reductase-like protein	AT2G29290	1208.45	1019.99	1242.9	834.368	934.519	868.424
A_84_P821066	1.86936	0.0233197	agamous-like MADS-box protein AGL8	AT5G60910	497.531	330.979	313.837	314.921	211.387	181.266
A_84_P834156	1.5871	0.0236178			7043.94	5626.86	5993.31	5581.81	3536.18	4591.76
A_84_P13061	1.64597	0.00280586	probable S-adenosylmethionine-dependent methyltransferase	AT5G37990	517.619	511.904	463.589	396.985	310.016	341.396
A_84_P10469	1.9367	0.0182308	nuclear transcription factor Y subunit A-5	AT1G54160	3575.39	2482.05	2584.03	2318.08	1304.92	1591.77
A_84_P12676	1.68403	0.00549746	heat stress transcription factor C-1	AT3G24520	10408.8	8734.5	8217.45	7405.63	5225.18	6166.16
A_84_P538813	1.57742	0.0260271	DEMETER-like protein 3	AT4G34060	856.726	632.057	556.816	624.847	433.033	433.032
A_84_P13197	1.91315	0.00769959	dicarboxylate carrier 3	AT5G09470	152.898	164.72	103.061	89.2822	81.8185	77.3973
A_84_P23435	1.5459	0.00705958	membrane-tethered transcription factor ANAC089	AT5G22290	7104.17	6068.89	5958.39	5606.83	4066.19	4652.12
A_84_P813019	1.73125	0.0433857			381.33	309.899	324.215	325.939	167.62	206.139
A_84_P12315	1.51455	0.0179409	methionine gamma-lyase	AT1G64660	13877.1	10468.3	9623.57	10441.6	7555.3	7780.25
A_84_P55550	1.56526	0.0305145	auxin-responsive protein IAA29	AT4G32280	181.567	128.98	120.647	104.504	128.55	83.6501
A_84_P605408	1.68994	0.0227013	hypothetical protein	AT4G12580	5049.32	3848.67	4011.28	3777.59	2259.45	2886.34
A_84_P13818	1.70447	0.00113734	Glycosyl hydrolase family protein with chitinase insertion domain	AT4G19820	1091.2	895.388	930.565	743.045	586.647	642.474
A_84_P789523	2.02914	0.000196761	hypothetical protein	AT5G03545	14534.4	10638.6	12102.4	7328.68	6833.41	6821.93
A_84_P842320	2.49261	0.0347412			601.785	289.299	389.218	256.441	117.648	221.205
A_84_P21649	1.60175	0.00456459	U-box domain-containing protein 56	AT1G01670	573.695	381.19	417.515	351.997	325.202	296.053
A_84_P21041	2.32622	0.0291378	late embryogenesis abundant domain-containing protein	AT2G18340	573.587	539.333	380.381	389.67	218.491	167.473
A_84_P18132	1.59408	0.0239308	hypothetical protein	AT1G20180	259.688	202.53	172.674	192.636	128.85	137.772
A_84_P821818	2.26074	0.00415371	cytochrome P450 708A2	AT5G48000	343.753	208.482	258.69	163.197	115.572	129.755
A_84_P23890	1.8288	0.000555132	atypical dual-specicity phosphatase	AT2G32960	1642.31	1359.9	1382.94	1038.38	826.594	897.372
A_84_P827833	1.66319	0.012429	heat stress transcription factor C-1	AT3G24520	3191.46	2485.41	2593.11	2366.53	1554.74	1853.38
A_84_P19743	2.20133	0.000972169	IAA carboxylmethyltransferase 1	AT5G55250	2249.49	2040.84	1580.79	1133.37	905.773	1010.8
A_84_P10862	1.52352	0.0120035	two-component response regulator ARR5	AT3G48100	351.538	387.037	292.267	250.93	247.604	276.059
A_84_P811794	1.55668	0.00229937	ferretin 1	AT5G01600	1872.74	1840.4	1537.49	1430.55	1209.05	1238.81
A_84_P13272	2.11628	0.000507249	rhamnogalacturonate lyase-like protein	AT1G09910	756.548	596.942	594.95	407.843	314.158	337.472
A_84_P11913	2.0517	0.00860495	thioredoxin family protein	AT4G12170	4848.5	3547.98	4004.49	2723.61	1738.27	2569.69
A_84_P867201	1.89912	0.00390378	Remorin family protein	AT5G23750	2174.37	1600.06	1563.05	1316.72	947.107	971.048
A_84_P275700	1.67597	0.0110081	alpha/beta-hydrolases family protein	AT3G44510	138.292	130.518	112.82	77.3268	107.981	79.0184
A_84_P14482	1.51279	0.00115072	GDSL esterase/lipase	AT2G24560	167.549	134.627	122.196	103.258	108.827	108.065
A_84_P20921	1.66068	0.0288093	O-methyltransferase family protein	AT1G77520	1040.45	1014.94	1202.62	608.366	818.447	849.43
A_84_P291304	2.11252	0.0346848	cold regulated 314 inner membrane 1	AT1G29395	15915.2	11194.5	9912.42	10518.1	5220.69	5203.26
A_84_P297634	3.23277	0.0026946	ankyrin repeat-containing protein	AT5G15500	11142.1	8963.76	7760.18	4455.15	2423.8	3240.37
A_84_P848907	1.63475	0.0103923	jacalin-related lectin	AT3G16450	1851.7	1386.48	1576.99	1208.79	933.001	1253.35
A_84_P868627	1.6019	0.0458305	beta glucosidase 18	AT1G52400	8160.34	6980.47	7320.06	7542.69	4260.79	4814.29
A_84_P19272	1.52681	0.00507803	core-2/I-branching beta-1,6-N-acetylglucosaminyltransferase-like protein	AT1G53100	390.94	291.223	263.822	239.528	218.653	245.773
A_84_P13572	1.56319	0.0296233	aldose 1-epimerase-like prtotein	AT3G01260	211.495	130.908	178.271	111.397	128.308	137.891
A_84_P12779	1.60726	0.00221385	PAR1 protein	AT3G54040	4151.85	2953.68	3302.65	2705.65	2314.59	2375.81
A_84_P12738	1.98411	0.00818826	alpha/beta-Hydrolases superfamily protein	AT1G02660	7412.87	5371.82	5243.85	4450.7	2782.55	3292.63
A_84_P15036	1.54159	0.0139064	receptor-like protein kinase 1	AT5G60900	247.146	224.316	268.076	167.528	184.045	200.679
A_84_P765853	1.75753	0.00475974	hypothetical protein	AT4G38092	389.139	325.645	305.627	271.364	188.955	212.214
A_84_P765621	1.77675	0.0332691			185.401	135.943	172.322	122.046	76.6113	126.318
A_84_P762771	1.57127	0.00121407	hypothetical protein	AT3G52561	66.3017	58.2231	55.1827	41.1952	43.1372	47.1325
A_84_P546117	1.50281	0.0164348	hypothetical protein	AT5G66985	1870.58	1301.08	1699.47	1383.49	1120.31	1199.26
A_84_P18515	7.53491	0.00218194	cysteine-rich secretory proteins, antigen 5 and pathogenesis-related protein 1 domain-containing protein	AT4G07820	200.965	183.441	233.086	40.589	18.2685	41.3175
A_84_P102696	1.52856	0.0152124	hypothetical protein	AT2G31560	2030.3	1669.08	1685.51	1698.62	1214.03	1182.9
A_84_P17701	1.55513	0.00571199	PATATIN-like protein 4	AT4G37050	1329.29	994.626	1127.82	970.453	753.108	827.438
A_84_P19615	2.54188	0.00240447	nodulin MtN21 /EamA-like transporter family protein	AT5G07050	337.41	251.93	325.383	174.363	118.672	124.141
A_84_P285230	1.91779	0.0143835	hypothetical protein	AT1G52565	3226.26	2698.97	2223.26	2180.84	1302.7	1473.56
A_84_P13966	2.67701	0.0039061	pectin lyase-like superfamily protein	AT5G14650	298.236	163.039	167.423	101.131	74.5459	85.8534
A_84_P185334	1.63899	0.00303513	hypothetical protein	AT5G50660	1398.4	967.742	1032.39	880.635	745.869	736.873
A_84_P13801	1.70194	0.0023761	osmotin-like protein OSM34	AT4G11650	38082.9	30514.8	34699.1	25252.2	20442.6	24167.8
A_84_P310613	3.55785	0.0063104	putative defensin-like protein	AT2G26020	354.373	215.022	171.325	61.5135	67.9625	105.757
A_84_P792571	1.86969	0.0401425		AT1G34392	132.049	216.232	159.551	87.7749	117.786	102.834
A_84_P762751	2.231	0.0344459	hypothetical protein	AT3G10986	625	484.415	445.665	361.553	327.528	156.507
A_84_P18522	1.86488	0.011667	transcription factor TT8	AT4G09820	568.66	594.919	514.778	448.711	334.673	272.734
A_84_P18331	1.5101	0.00765585	phosphoenolpyruvate carboxylase kinase 2	AT3G04530	572.935	438.377	527.69	422.583	347.613	399.627
A_84_P17663	1.59442	0.0108475	hypothetical protein	AT4G34320	917.752	802.103	947.864	738.408	551.212	645.107
A_84_P594753	1.70815	0.000139967	defensin-like protein 96	AT4G22230	444.225	384.469	400.322	273.739	292.466	261.359
A_84_P130356	1.6876	0.0148988	hypothetical protein	AT5G20790	600.518	506.18	617.304	414.03	320.852	448.264
A_84_P17344	2.05899	0.013918	1-aminocyclopropane-1-carboxylate synthase	AT2G22810	28.4381	32.6155	38.7518	15.7952	21.6998	18.3241
A_84_P834243	1.8968	0.000282045	UDP-glycosyltransferase 78D4	AT5G17040	500.161	413.691	392.532	258.549	248.268	282.802
A_84_P765129	19.3831	8.8659e-08	ARM repeat superfamily protein	AT3G56210	8583.15	8014.95	7162.53	479.689	457.32	470.448
A_84_P799231	1.53948	0.0332307	alpha/beta-Hydrolases superfamily protein	AT3G62590	521.516	383.593	361.867	394.151	251.776	304.956
A_84_P23247	1.80249	0.00981912	heavy-metal-associated domain-containing protein	AT4G08570	8263.92	6582.74	6595.14	5900.78	3756.58	4215.48
A_84_P266570	1.76275	0.000319144	zinc finger CCCH domain-containing protein 45	AT3G51180	234.789	223.803	198.07	145.449	134.543	148.105
A_84_P839925	1.72393	0.00247928	calcineurin B-like protein 8	AT1G64480	252.65	189.494	188.99	157.898	122.159	139.65
A_84_P758079	1.50052	0.00722002	PLAT domain-containing protein	AT2G41475	4125.78	3681.73	3475.48	3188.31	2457.14	3042.34
A_84_P16574	4.43387	0.0125864	beta 1,3-glucanase 2	AT3G57260	884.268	707.394	1669.37	223.715	214.359	381.033
A_84_P531256	1.73411	0.0103298	hypothetical protein	AT1G67865	238.656	163.024	175.521	144.124	103.058	134.479
A_84_P20496	1.7071	0.001716	glutaredoxin-C6	AT4G33040	10402.8	9331.46	9324.62	7679.47	6058.24	5965.17
A_84_P102366	2.39287	0.0104696	hypothetical protein	AT3G15280	1110.72	783.945	826.412	634.733	340.797	370.334
A_84_P12314	1.61286	0.00632656	probable pectinesterase/pectinesterase inhibitor 6	AT1G23200	2852.27	2422.55	2214.77	2135.73	1537.77	1694.01
A_84_P16843	1.81375	0.000860183	MATE efflux family protein	AT5G38030	393.84	330.78	387.643	241.501	221.566	241.259
A_84_P849218	1.54219	0.0164121	protein phosphatase 2CA	AT3G11410	51303	43249.9	42341.6	41144.7	27689.3	34293
A_84_P22420	2.36403	0.00971058	HXXXD-type acyl-transferase family protein	AT4G15390	765.746	412.346	561.598	319.721	214.316	298.77
A_84_P61660	1.50824	0.00550931	basic secretory protein family protein	AT2G15220	1424.26	1072.22	1223.55	1042.3	840.899	947.748
A_84_P120202	1.51995	0.0240948	probable carboxylesterase 8	AT2G45600	1332.62	928.289	1060.32	1026.29	710.861	780.977
A_84_P21746	2.8194	0.0053376	phosphoethanolamine/phosphocholine phosphatase	AT1G17710	782.293	635.343	687.387	307.802	202.446	373.145
A_84_P14013	1.82549	0.0191172	AAA-type ATPase family protein	AT5G40000	226.654	241.402	200.509	160.13	167.69	102.44
A_84_P18574	1.65033	0.00701258	putative caffeoyl-CoA O-methyltransferase	AT4G26220	1270.76	1059.46	1273.82	940.216	722.93	856.182
A_84_P52180	1.77193	0.00782281	agamous-like MADS-box protein AGL8	AT5G60910	829.32	625.696	659.265	580.28	404.275	399.803
A_84_P19091	1.66592	0.00289786	transcription factor bHLH90	AT1G10610	168.578	177.067	133.28	111.335	110.743	106.45
A_84_P555663	2.01363	2.97224e-06	hypothetical protein	AT5G03545	10355.2	8648.71	8290.24	5256.19	5317.68	4962.41
A_84_P759796	3.40902	0.0136987	receptor protein kinase-like protein	AT3G46270	26.0546	20.5061	26.4462	5.31623	7.72578	13.2448
A_84_P567849	1.73532	0.0254163	hypothetical protein	AT3G24750	618.766	531.397	464.169	494.732	297.85	302.321
A_84_P20799	1.66749	0.0217791	glycerol-3-phosphate sn-2-acyltransferase 2	AT1G02390	866.261	639.652	563.403	598.432	387.231	443.189
A_84_P189924	1.73342	0.00136088	terpenoid synthase 12	AT4G13280	960.295	769.034	860.001	587.673	516.944	612.215
A_84_P516320	47.8756	2.53233e-06	hypothetical protein	AT2G34655	10144.8	10502.2	9581.84	214.683	244.097	270.782
A_84_P828798	2.15857	0.0246094	nodulin MtN21-like transporter family protein	AT2G39510	187.28	158.645	290.415	125.461	111.271	93.7334
A_84_P21109	1.58947	0.00108273	peroxidase 23	AT2G38390	3327.5	2632.88	2892.57	2282.37	1957.2	2154.78
A_84_P21816	1.53083	0.0104823	RELA/SPOT homolog 3	AT1G54130	8602.88	6952.11	6593.63	6748.43	4893.14	5077.68
A_84_P766012	2.06856	0.00194726	germin-like protein subfamily 1 member 18	AT5G39190	507.922	396.132	428.359	301.378	238.279	206.819
A_84_P595814	1.57027	0.0104595	hypothetical protein	AT5G40800	341.622	266.357	280.652	252.323	179.679	221.898
A_84_P19861	1.86828	0.00224551	calcineurin B-like protein 8	AT1G64480	358.814	295.029	325.586	214.407	171.279	219.522
A_84_P13405	1.77268	0.040006	protein ZW9	AT1G58270	4610.03	3371.15	2893.76	3256.65	1761.61	2146.47
A_84_P17898	1.73966	0.00611921	hypothetical protein	AT5G66670	721.025	662.399	606.642	508.606	357.667	461.422
A_84_P853987	1.56854	0.0310403	ABI five binding protein	AT1G69260	420.896	313.402	324.458	337.666	210.347	238.162
A_84_P551816	2.4321	0.0431997	MATE efflux family protein	AT3G03620	279.665	154.473	141.679	145.556	58.8387	75.7716
A_84_P13187	1.58757	0.000190125	monogalactosyldiacylglycerol synthase 2	AT5G20410	1021.21	879.888	796.336	699.046	639.471	610.192
A_84_P13969	1.66097	0.011299	glutathione S-transferase phi 12	AT5G17220	8498.51	9005.14	7887.93	7217.21	5651.54	4926.39
A_84_P14898	3.03333	0.0483018	aspartyl protease family protein	AT5G10760	245.097	277.056	681.081	102.835	166.565	147.56
A_84_P11698	1.61572	0.00229146	phospholipase D P2	AT3G05630	1068.77	875.838	867.663	763.281	588.657	653.681
A_84_P176434	1.70731	0.00782464	B3 domain-containing protein	AT5G25470	119.481	102.547	106.074	85.527	59.5741	78.1783
A_84_P18358	3.42498	0.00756985	hypothetical protein	AT3G12960	940.33	634.352	598.273	372.025	163.352	222.94
A_84_P784401	8.52875	1.06255e-05	MADS-box protein FLOWERING LOCUS C	AT5G10140	222.186	182.856	204.87	31.7501	26.904	23.9573
A_84_P20289	2.44738	0.00452566	hypothetical protein	AT3G28270	28711	18974.4	16243.9	12054.1	8199.49	9316.02
A_84_P12149	1.58586	0.00462178	peroxidase 65	AT5G47000	242.673	198.231	213.507	186.411	154.105	136.733
A_84_P759611	1.82677	0.00278355	hypothetical protein	AT3G32120	106.37	80.5176	105.554	66.395	57.9156	58.824
A_84_P222036	1.67573	0.00572124	SRPBCC ligand-binding domain-containing protein	AT4G32870	3816.58	2940.26	2753.24	2614.97	1939.42	1974.72
A_84_P12801	2.20683	0.0199723	hypothetical protein	AT3G59340	126.123	76.2571	97.8776	53.9	36.8461	67.2695
A_84_P15678	68.6062	1.25552e-06	P-loop containing nucleoside triphosphate hydrolases superfamily protein	AT4G08190	366.339	298.564	331.229	4.84021	6.15198	5.74685
A_84_P523657	2.02319	2.14851e-05	Bifunctional inhibitor/lipid-transfer protein/seed storage 2S albumin superfamily protein	AT4G12545	4383.83	3813.45	3414.04	2318.49	2164.01	2095.15
A_84_P724260	1.5307	0.0311078		AT3G52748	713.24	643.559	534.673	487.935	578.915	369.504
A_84_P576295	1.78672	0.00137799	hypothetical protein	AT1G03106	1948.43	1519.68	1508.62	1175.55	929.124	1093.65
A_84_P503480	2.20404	0.013787	hypothetical protein	AT5G45630	4438.21	3887.91	3398.58	2917.37	1500.49	1908.5
A_84_P18352	1.51801	0.00204077	4-coumarate--CoA ligase 5	AT3G21230	5824.09	4425.59	4954.14	4120.73	3540.63	3816.29
A_84_P809517	1.63403	0.000158712	carbonic anhydrase 1	AT3G01500	27976.5	24992.4	25595	19865.6	17987.3	17508.9
A_84_P12113	2.12049	0.0185833	Aluminum activated malate transporter family protein	AT1G68600	3045.38	3030.1	2522.36	2226.94	1524.14	1097.02
A_84_P14240	1.50841	0.0193233	transcription factor MYB3	AT1G22640	9767.29	7081.68	7584.53	7469.6	5209.33	5991.74
A_84_P13942	1.62819	0.0124646	sn-glycerol-3-phosphate 2-O-acyltransferase	AT1G06520	591.108	397.473	443.259	404.954	294.986	308.078
A_84_P63754	2.67257	0.00232951	hypothetical protein	AT5G54585	19306.2	14110.3	16034.5	9040.82	5570.23	6930.58
A_84_P23654	2.01422	0.00817716	mannose-binding lectin superfamily protein	AT1G52000	15443.7	11202.8	9276.21	8076.36	5475.4	6774.02
A_84_P851624	1.78842	0.0180186	putative cysteine proteinase	AT4G11320	26834.5	22860.2	25273.8	15145	13178.7	20713.3
A_84_P22954	1.56885	0.0347292	highly ABA-induced PP2C protein 3	AT2G29380	4235.91	3223.5	3163.42	2922.75	1962.05	2975.33

## Sheet: 1.5X downregulation
Supplemental dataset IV. Differentially expressed genes between proatcape1 mutants and wild type in the presence of 125 mM NaCl for 12 h.
	(proatcape1/WT)				salt treated_proatcape1			salt treated_WT
ProbeName	FoldChange	p-value	GeneName	TAIR Gene Locus ID	Bio I	Bio II	Bio III	Bio I	Bio II	Bio III	(Row data from microarray analysis)
A_84_P15714	96.243	0.000929714	DNA damage-binding protein 1b	AT4G21100	11.9258	50.213	10.7542	1915.77	2212.82	2065.61
A_84_P729570	39.543	0.000172728	E3 ubiquitin-protein ligase UPL4	AT5G02880	14.9918	7.6899	5.00186	399.954	341.469	398.202
A_84_P798380	31.8148	1.14288e-05			8.58821	7.54085	9.33901	287.945	377.074	273.606
A_84_P15769	10.1812	0.000601709	putative pathogenesis-related protein	AT4G33730	3.99497	6.3615	2.97416	56.6054	44.5084	48.2927
A_84_P831256	10.1311	0.00147467			16.0562	7.10039	5.80238	81.6817	134.525	95.4822
A_84_P12563	6.90437	0.00458861	beta glucosidase 28	AT2G44460	165.348	221.653	233.02	978.86	1699.56	2577.08
A_84_P850157	5.05105	0.000691176			19.7715	13.1356	13.9912	72.3545	119.186	82.8224
A_84_P767369	4.90987	0.00689356	defensin-like protein	AT5G33355	127.837	180.837	141.229	511.543	1273.75	904.608
A_84_P839865	4.90357	0.0106798	defensin-like protein	AT5G33355	312.193	490.505	380.788	1246.04	3367.54	2499.14
A_84_P757840	4.67847	0.00104214		AT2G05995	97.6366	77.9347	57.2392	322.921	519.605	405.443
A_84_P751133	4.4024	2.06332e-06			213.057	174.829	176.845	974.69	1006.86	873.541
A_84_P11230	4.25311	0.000227031	protochlorophyllide reductase A	AT5G54190	114.7	104.077	72.6197	434.049	489.753	478.549
A_84_P799083	4.22958	4.6794e-06			446.293	350.248	371.107	1877.41	2009.21	1774.82
A_84_P542306	4.14132	0.0433405	defensin-like protein 99	AT4G22214	5.861	8.43637	11.5324	27.2192	91.4239	24.8245
A_84_P766648	3.99533	4.36061e-06			170.37	132.953	136.79	679	709.869	625.328
A_84_P757419	3.96586	0.0059298	putative defensin-like protein 203	AT2G36255	53.161	34.3853	69.5452	176.59	253.285	270.409
A_84_P14983	3.96151	3.69284e-05	ubiquitin-specific protease 21	AT5G46740	735.119	680.76	598.406	2811.17	3393.23	2977.01
A_84_P760632	3.95124	0.00755607	defensin-like protein 206	AT3G59930	358.161	452.816	413.894	1165.43	2564.3	2113.42
A_84_P854289	3.65716	0.00549061	glycine-rich protein 3 short isoform	AT2G05380	1197.86	1641.25	1935.85	5199.98	8008.15	6818.71
A_84_P156615	3.63566	0.00386623	Bifunctional inhibitor/lipid-transfer protein/seed storage 2S albumin superfamily protein	AT4G12490	1170.98	1026.65	762.084	3256.68	5993.14	3440.69
A_84_P74664	3.42173	0.0223296	casparian strip membrane protein 5	AT5G15290	16.1692	5.90048	17.7407	47.8538	48.0003	45.0268
A_84_P528878	3.37998	0.00119667	probable peptide/nitrate transporter	AT3G43790	49.7665	27.7863	41.5573	146.032	147.16	157.495
A_84_P521243	3.34732	0.0457881	hypothetical protein	AT5G53230	13.1392	5.86067	21.5809	34.6291	62.0651	44.2324
A_84_P856326	3.27834	0.00614151			1836.26	1696.24	854.165	5181.69	6116.39	4511.37
A_84_P199304	3.25864	0.00150112	defensin-like protein 19	AT1G19610	117.295	143.035	121.628	585.046	386.131	476.748
A_84_P805776	3.20796	0.0124238			2955.73	4471.02	5458.43	12178.1	16746.3	17810.6
A_84_P752737	3.09204	0.0189608	defensin-like protein 208	AT1G34047	81.4161	74.4539	104.001	184.226	406.621	379.47
A_84_P16875	2.94109	3.66649e-05	JAZ-interacting transcription factor MYC3	AT5G46760	2327.6	1863.34	2168.28	7370.65	6942.59	7131.24
A_84_P577248	2.93289	0.000943789	phloem protein 2-A10	AT1G10155	156.07	197.591	169.058	548.21	623.394	587.017
A_84_P15929	2.88748	4.39708e-06	putative ADP-ribosylation factor GTPase-activating protein AGD9	AT5G46750	5394.24	4903.06	4420.09	16136.5	16188.5	16433.2
A_84_P768857	2.87216	0.0202553	hypothetical protein	AT5G44572	186.074	346.922	344.268	781.279	1103.77	931.337
A_84_P216738	2.85062	0.0184212	glycine-rich protein 3 short isoform	AT2G05380	19990.8	33490.6	36919.2	77505.2	105734	106568
A_84_P826395	2.83154	2.40434e-05	VQ motif-containing protein	AT5G46780	1449.1	1209.79	1198.1	4580.18	4266.81	3721.66
A_84_P805783	2.73489	0.0133687	glycine-rich protein 3 short isoform	AT2G05380	15777.2	23225.9	25922.7	53923	76015.7	72306
A_84_P250505	2.72192	0.000123907	VQ motif-containing protein	AT5G46780	1647.93	1453.49	1244.06	4897.06	4761.27	3931.06
A_84_P14936	2.71694	0.00878707	ChaC-like family protein	AT5G26220	1444.57	1754.57	1362.6	3380.42	5393.69	5794.5
A_84_P856020	2.68053	0.0309847			39.2388	13.0157	27.7794	75.6489	66.3829	82.9965
A_84_P20240	2.58851	0.00443583	UBX domain-containing protein	AT3G21660	223.911	192.141	118.637	581.565	458.771	506.08
A_84_P14768	2.56673	8.6285e-05	ferredoxin 2	AT4G21090	781.52	557.912	637.867	1958.92	1921.74	1905.53
A_84_P759269	2.51531	0.00034834	probable peptide/nitrate transporter	AT3G43790	98.4727	71.8764	82.9415	232.468	230.426	266.014
A_84_P53340	2.51285	0.00756216	monothiol glutaredoxin-S7	AT4G15670	21.8626	28.198	14.849	59.241	58.8379	63.5603
A_84_P824042	2.45461	1.77593e-05	ferredoxin 2	AT4G21090	543.046	440.836	426.784	1290.42	1401.68	1274.2
A_84_P797619	2.4539	0.0022581	protochlorophyllide reductase A	AT5G54190	125.144	76.35	69.3971	242.61	248.346	248.038
A_84_P243495	2.4425	0.0135178	monothiol glutaredoxin-S8	AT4G15660	38.1599	50.0033	27.3476	86.8619	105.931	126.046
A_84_P18821	2.44132	0.000336708	anthocyanin 5-aromatic acyltransferase 1	AT5G61160	48.3829	32.0513	36.3687	109.657	112.206	101.728
A_84_P178304	2.33388	0.0482997	monothiol glutaredoxin-S5	AT4G15690	51.1747	109.071	53.4146	167	154.048	224.717
A_84_P860632	2.3241	0.000234307	cysteine synthase 26	AT3G03630	192.65	173.636	176.951	443.402	490.994	520.599
A_84_P15731	2.27877	0.0333539	small heat shock protein 23.6	AT4G25200	161.672	218.568	182.078	397.269	760.758	384.24
A_84_P595141	2.27032	0.0200465	protein TIFY 5A	AT1G30135	160.419	132.71	88.4237	318.988	443.622	237.438
A_84_P23062	2.2453	0.019136	Kunitz family trypsin and protease inhibitor protein	AT3G04330	27.8086	21.1459	15.0831	41.0621	53.2767	69.9985
A_84_P18302	2.2338	0.00295641	cysteine synthase 26	AT3G03630	474.696	477.718	505.139	1049.32	1326.45	1399.2
A_84_P549310	2.21931	0.000494773	ROP (rho of plants) guanine nucleotide exchange factor 6	AT3G55660	115.988	113.779	124.099	293.311	300.779	309.507
A_84_P563516	2.21919	6.5179e-05	mitogen-activated protein kinase kinase kinase 9	AT4G08480	317.843	260.59	295.396	752.507	733.713	738.708
A_84_P724799	2.19585	2.62402e-05		AT1G67105	48.5947	39.2125	40.9849	108.666	104.299	111.281
A_84_P18376	2.1477	0.0127865	xyloglucan endotransglucosylase/hydrolase protein 16	AT3G23730	2078.72	2794.13	2021.92	4542.88	6523.22	5988.05
A_84_P526021	2.10234	0.010224	molybdate transporter 1	AT2G25680	101.946	99.6573	118.749	225.986	334.486	226.209
A_84_P21437	2.06301	0.00183034	protein POLAR	AT4G31805	285.365	277.644	283.007	582.552	751.708	685.734
A_84_P784337	2.05904	0.00767767	protein FLOWERING LOCUS T	AT1G65480	49.4138	67.5486	59.2911	134.067	136.179	144.333
A_84_P507623	2.02838	0.00255013	chloroplast RNA-binding protein 29	AT3G53460	8576.51	8525.1	8238.56	16784	21305.1	21442.7
A_84_P800343	2.02464	0.00189536			155.346	124.439	96.5026	289.94	272.496	298.895
A_84_P17055	2.01355	0.00266573	protein FLOWERING LOCUS T	AT1G65480	78.584	89.8524	89.2813	189.35	206.586	200.675
A_84_P803014	2.01141	0.0031525	chloroplast RNA-binding protein 29	AT3G53460	629.208	585.849	606.155	1175.47	1575.46	1497.59
A_84_P16285	2.00347	0.00175096	CTF2B like oxidoreductase	AT2G29720	293.514	263.629	296.331	587.645	741.604	645.371
A_84_P21332	1.98895	0.0108269	putative envelope ADP,ATP carrier protein	AT3G51870	793.97	930.454	807.697	1546.55	2164.82	2138.85
A_84_P15528	1.98245	0.00228664	putative glycoside hydrolase	AT3G20440	102.582	86.4124	91.3644	184.93	251.34	207.067
A_84_P153815	1.97973	0.00199739	hypothetical protein	AT5G62170	385.484	375.512	297.795	729.471	916.762	762.874
A_84_P860589	1.97906	0.00187664			44.9112	50.1652	45.2682	98.9661	115.083	105.871
A_84_P18546	1.96984	0.00237313	Fe(2+) transport protein 2	AT4G19680	84.6926	70.4706	62.6094	167.051	139.717	186.654
A_84_P560990	1.95394	0.0398634	suppressor of phytochrome b 5	AT5G08150	41.8017	64.0564	35.6582	84.6712	107.053	119.857
A_84_P15038	1.94717	0.0214928	putative receptor-like protein kinase	AT5G61350	86.6584	124.005	85.6332	182.331	243.705	233.201
A_84_P514803	1.94519	0.00548985	pentatricopeptide repeat-containing protein	AT4G18840	37.7906	30.7528	42.9358	76.7295	86.7686	84.1389
A_84_P758032	1.93815	0.0308379	protein ABERRANT POLLEN DEVELOPMENT 4	AT2G38195	81.5918	104.08	127.201	240.223	194.222	257.101
A_84_P853863	1.93189	0.000977886	DNA-directed RNA polymerase 3	AT2G24120	292.697	259.68	281.435	558.153	664.891	633.905
A_84_P812064	1.9239	0.00357997	chloroplast RNA-binding protein 29	AT3G53460	25783.7	27025.5	24490.2	48995.8	61118.3	61898.3
A_84_P21962	1.92295	0.00333041	Type II inositol-1,4,5-trisphosphate 5-phosphatase 14	AT2G31830	40.6196	29.1555	36.7965	69.3644	84.741	80.406
A_84_P13082	1.91744	0.0336394	HAD superfamily, subfamily IIIB acid phosphatase	AT5G44020	934.709	1063.21	843.372	1472.85	2601.28	2352.27
A_84_P752277	1.91724	0.0387734	putative sucrose transport protein SUC7	AT1G66570	208.386	220.399	246.236	360.97	678.836	496.107
A_84_P22650	1.9144	0.00627336	plant invertase/pectin methylesterase inhibitor domain-containing protein	AT5G20740	231.614	243.232	287.538	524.271	604.724	546.779
A_84_P20323	1.91136	0.0465243	2-oxoacid-dependent dioxygenase-like protein DIN11	AT3G49620	2460.16	2569.87	1621.37	5080.45	6517.43	3297.29
A_84_P818939	1.90736	0.00512921	antitermination NusB domain-containing protein	AT4G26370	195.573	122.559	164.101	322.832	367.09	351.289
A_84_P22202	1.90415	0.0247961	oxidoreductase, 2OG-Fe(II) oxygenase family protein	AT3G46500	75.2803	51.9278	67.3029	189.479	142.638	102.512
A_84_P830950	1.90253	5.54404e-06			1005.76	844.361	877.068	2053.49	1957.74	1946.06
A_84_P18955	1.89921	0.00976924	protein root hair specific 4	AT1G30850	41.9673	31.0921	44.3612	74.4734	96.5359	84.1288
A_84_P59160	1.89412	9.90062e-05	hypothetical protein	AT5G23780	51.8588	43.9126	41.3107	102.728	105.478	89.9909
A_84_P20262	1.89118	0.000311791	hypothetical protein	AT1G12790	336.1	264.153	258.519	629.826	573.809	655.208
A_84_P251685	1.88278	0.0427556	protein FANTASTIC FOUR 2	AT1G03170	185.031	241.967	274.673	394.858	561.815	564.33
A_84_P16963	1.88206	0.0425321	zinc-binding dehydrogenase family protein	AT5G16960	191.631	297.023	150.471	427.345	494.784	411.871
A_84_P13857	1.88025	0.0133074	GDSL esterase/lipase	AT4G28780	1636.78	1763.8	1581.18	2840.62	4315.04	3775.88
A_84_P22039	1.87805	0.0199213	putative serine/threonine kinase	AT2G31010	180.37	217.732	159.035	314.866	447.654	447.692
A_84_P216568	1.87728	0.00644167	hypothetical protein	AT1G78030	24.2625	16.365	22.0098	49.1364	38.5583	46.5458
A_84_P16367	1.87186	0.00139978	DNA-directed RNA polymerase 3	AT2G24120	428.089	400.288	396.347	790.511	992.628	865.878
A_84_P521787	1.86882	0.00633039	nodulin MtN21 /EamA-like transporter family protein	AT3G30340	92.5171	97.6171	110.578	195.965	224.765	225.717
A_84_P801373	1.8675	0.002924	cell wall-plasma membrane linker protein	AT3G22120	283.285	186.597	204.697	445.697	530.431	454.68
A_84_P78669	1.86743	0.0295387	hypothetical protein	AT5G03120	550.904	659.921	560.845	951.433	1367.54	1556.6
A_84_P854498	1.86643	0.0267342	HAD superfamily, subfamily IIIB acid phosphatase	AT5G44020	457.292	442.654	406.473	671.253	1086.56	1118.75
A_84_P10326	1.85761	0.00388545	beta-D-xylosidase 4	AT5G64570	5019.61	4327.6	4961.43	9511.66	9385.83	11803.5
A_84_P754356	1.85692	0.0161215	hypothetical protein	AT1G11112	60.8277	81.9807	69.1592	131.279	160.579	159.774
A_84_P217138	1.85094	0.00459936	chloroplast RNA-binding protein 29	AT3G53460	4078.01	4233.63	3790.91	7323.36	9383.72	9211.87
A_84_P12436	1.84927	0.000139903	S-adenosylmethionine-dependent methyltransferase domain-containing protein	AT1G73320	242.881	218.374	202.572	455.283	507.828	448.259
A_84_P12298	1.84342	0.00163243	putative polygalacturonase non-catalytic subunit JP630	AT1G23760	71.6704	47.5312	53.2902	116.409	121.606	122.531
A_84_P790719	1.83537	0.00162086	ROP (rho of plants) guanine nucleotide exchange factor 6	AT3G55660	162.812	121.391	112.367	263.573	265.449	299.331
A_84_P164223	1.82906	0.00405527	protein PHYTOCHROME RAPIDLY REGULATED1	AT2G42870	538.988	489.769	383.527	888.888	1133.05	938.222
A_84_P591083	1.82864	0.0350006	hypothetical protein	AT3G51410	55.8974	74.8093	54.6764	148.693	151.863	94.4361
A_84_P825989	1.82723	0.00194481	hypothetical protein	AT5G48470	230.766	197.46	217.346	400.405	483.169	476.359
A_84_P831459	1.81794	0.00135705	tetratricopeptide repeat domain protein	AT4G28080	2057.13	1591.02	1801.69	3463.24	3859.06	4043.39
A_84_P15592	1.81294	0.00689457	zinc finger (Ran-binding) domain-containing protein	AT1G48570	1099.6	1061.22	1060.2	1922.41	2721.52	2149.15
A_84_P525958	1.80859	0.00249303	LysM domain-containing GPI-anchored protein 3	AT1G77630	228.784	234.622	226.416	435.318	533.376	472.315
A_84_P203438	1.80707	0.00458662	UDP-glucosyl transferase 73B1	AT4G34138	4879.78	5419.86	4056.13	9126.46	10109.5	10465.2
A_84_P22435	1.8066	0.0317856	Nuclear transport factor 2 (NTF2) family protein	AT5G01740	443.77	470.131	588.741	826.463	1196.59	1117.04
A_84_P786152	1.80493	0.00438067	LysM domain-containing GPI-anchored protein 3	AT1G77630	396.24	411.767	380.799	718.135	930.773	833.656
A_84_P751123	1.80482	0.0150213	protein PRIN2	AT1G10522	571.306	614.555	668.206	1064.04	1417	1395.3
A_84_P812506	1.8012	0.00376697	chaperonin-60 alpha	AT2G28000	510.818	409.939	498.29	867.981	1033.87	1036.4
A_84_P13172	1.80051	0.0155187	mitogen-activated protein kinase kinase kinase 19	AT5G67080	380.364	409.098	264.163	771.851	801.099	591.854
A_84_P23406	1.7924	0.0028198	DEAD-box ATP-dependent RNA helicase 26	AT5G08610	316.93	282.174	304.29	544.001	682.024	644.211
A_84_P591116	1.788	0.0488603	protein little zipper 2	AT3G60890	81.9928	108.67	117.269	166.996	226.833	240.494
A_84_P163763	1.78562	0.00165105	hypothetical protein	AT5G48470	1029.63	893.31	984.759	1811.71	2029.83	2138.88
A_84_P800452	1.78398	0.00125141	protein REGULATOR OF FATTY-ACID COMPOSITION 3	AT3G17170	394.811	374.51	359.539	701.483	851.187	771.045
A_84_P194874	1.78375	0.0017346	protein REGULATOR OF FATTY-ACID COMPOSITION 3	AT3G17170	2377.34	2298.51	2175.83	4198.56	5133.41	4775.38
A_84_P834670	1.78289	0.0248261	zinc finger protein CONSTANS-LIKE 8	AT1G49130	132.196	70.0175	68.4262	168.049	181.351	179.643
A_84_P135105	1.78004	0.00911075	leucine-rich repeat-containing protein	AT3G17640	306.283	289.284	333.435	539.64	674.15	698.608
A_84_P815182	1.77972	0.00631624	ribonucleoside-diphosphate reductase small chain C	AT3G27060	672.836	638.832	693.387	1168.28	1515.43	1447.42
A_84_P10650	1.77245	0.000756579	U5 small nuclear ribonucleoprotein helicase	AT2G42270	170.009	156.251	129.208	335.068	312.719	278.208
A_84_P565450	1.77115	0.0418357	zinc-binding dehydrogenase family protein	AT5G16980	828.236	1069.23	588.819	1409.46	1713.19	1830.07
A_84_P864658	1.76956	0.00213955	hypothetical protein	AT5G48470	408.939	346.24	360.19	663.024	805.813	806.773
A_84_P586198	1.76818	0.00858098	pentatricopeptide repeat-containing protein	AT1G15510	108.739	108.371	116.941	193.229	255.346	235.498
A_84_P169033	1.76479	0.0181604	thioredoxin-dependent peroxidase 2	AT1G65970	11764.9	12290.3	14772.3	23103	30701.9	25246
A_84_P19302	1.76301	0.049404	ethylene-responsive transcription factor ERF095	AT3G23220	193.495	260.522	141.734	454.059	422.368	311.387
A_84_P19966	1.75596	0.00431817	fructokinase-like 2	AT1G69200	925.738	928.495	948.905	1668.55	2047.15	1971.94
A_84_P565934	1.75579	0.00986731	hypothetical protein	AT2G34010	101.183	76.6707	86.9292	145.31	195.923	195.565
A_84_P10798	1.75567	0.00218919	uridylate kinase-like protein	AT3G18680	2059.26	1971.27	1905.04	3598.36	4044.67	4385.83
A_84_P23871	1.75492	0.00446453	SAUR-like auxin-responsive protein	AT2G21220	83.0446	79.3154	57.6868	142.588	140.566	156.282
A_84_P13523	1.75464	0.00372219	ribonucleoside-diphosphate reductase large subunit	AT2G21790	2478.99	2378.72	2188.23	4086.78	5221.23	4982.73
A_84_P785070	1.75234	0.00107869	protein ROS1	AT2G36490	389.725	294.648	340.309	754.928	635.371	668.657
A_84_P13774	1.74997	0.00300276	protein PROLIFERA	AT4G02060	3065.41	2710.02	2700.18	4917.81	6307.65	5910.97
A_84_P789097	1.74813	0.00100037	ribonuclease Z	AT2G04530	658.465	597.409	639.022	1183.52	1319.57	1311.54
A_84_P299210	1.74783	8.02315e-06	purple acid phosphatase 28	AT5G57140	74.9811	64.8744	66.5372	140.371	139.525	134.588
A_84_P130146	1.74731	0.00500164	trichome birefringence-like 37 protein	AT2G34070	6503.6	7608.31	6433.03	12901.7	14214.9	14122.9
A_84_P822854	1.74564	0.00636254	hypothetical protein	AT3G13000	1001.73	1010.43	952.521	1719.71	2325.7	1955.88
A_84_P577221	1.74288	0.00672102	histone-lysine N-methyltransferase ATXR6	AT5G24330	100.135	84.2246	99.479	169.218	223.713	178.967
A_84_P823778	1.7425	0.00574898			41.0084	25.8115	32.0264	62.871	70.469	61.747
A_84_P13287	1.74211	0.00157383	SAUR-like auxin-responsive protein	AT1G75580	206.235	211.801	179.06	371.283	414.17	410.188
A_84_P708146	1.74007	0.0279365	hypothetical protein	AT1G01453	14.6503	9.01963	13.5433	25.0253	20.4628	28.0847
A_84_P18452	1.73931	0.00343328	fructokinase-like 1	AT3G54090	1940.96	1968.88	1932.83	3515.07	3995.79	4220.59
A_84_P15495	1.73728	0.00341277	DEAD-box ATP-dependent RNA helicase 50	AT3G06980	2148.28	1900.79	1986.11	3510.81	4179.65	4420.2
A_84_P12667	1.73631	0.00583165	agenet domain-containing protein	AT1G26540	122.496	112.778	122.146	211.384	280.567	227.168
A_84_P52560	1.73539	0.00333484	hypothetical protein	AT3G13000	76.9473	76.3545	57.025	131.073	147.643	138.009
A_84_P12082	1.73269	0.0192333	cyclin-dependent kinase inhibitor 7	AT1G49620	240.368	271.824	182.933	411.032	546.798	421.953
A_84_P13308	1.72995	0.00904256	organic cation/carnitine transporter5	AT1G79410	1243.11	1435.82	1285.06	2326.24	2904.69	2680.6
A_84_P851517	1.72916	0.000360095	beta-galactosidase 4	AT5G56870	181.336	161.792	145.952	312.842	315.1	342.561
A_84_P75374	1.72797	0.00901155	hypothetical protein	AT2G26520	48.4913	55.2604	54.4305	95.1115	115.175	104.782
A_84_P11111	1.72706	0.00738146	RPA70-kDa subunit B	AT5G08020	538.475	558.763	525.955	925.718	1232.85	1089.49
A_84_P855507	1.72338	0.00580378	protein PROLIFERA	AT4G02060	123.594	119.56	108.464	197.838	264.482	239.143
A_84_P752545	1.72255	0.00435355	cofactor assembly of complex C	AT1G59840	166.218	149.625	181.854	308.015	342.947	333.789
A_84_P183724	1.722	0.00488677	hypothetical protein	AT2G35290	274.936	287.469	238.186	514.798	478.616	595.061
A_84_P22144	1.72186	0.00203054	ribonucleoside-diphosphate reductase small chain C	AT3G27060	9926.57	10012.3	9187.96	17507.7	20277.9	20028.4
A_84_P19811	1.71886	0.00577532	ARMADILLO BTB protein 1	AT5G13060	268.195	274.36	254.211	456.3	594.422	534.188
A_84_P596942	1.7181	0.00769997	protein EPIDERMAL PATTERNING FACTOR 2	AT1G34245	217.833	252.342	212.487	404.305	491.959	454.258
A_84_P11473	1.71536	0.000324305	probable carboxylesterase 4	AT1G49650	1114.06	1026.19	953.834	1943.68	2192.79	1969.71
A_84_P829979	1.71274	0.00436653	AP2/B3-like transcriptional factor family protein	AT5G06250	71.0241	52.6326	55.434	115.055	136.75	100.931
A_84_P809330	1.7113	0.000766635	light-dependent NADPH:protochlorophyllide oxidoreductase B	AT4G27440	176.956	135.214	129.778	273.736	306.741	282.692
A_84_P10050	1.71012	0.00614171	protein IQ-domain 22	AT4G23060	1193.01	1294.36	997.277	2076.41	2533.61	2233
A_84_P10766	1.71004	0.000632923	CCHC-type zinc knuckle protein	AT3G02820	376.796	342.506	316.984	627.333	722.346	688.552
A_84_P21014	1.70967	0.000448241	glycine-rich protein	AT2G05530	777.759	567.243	614.839	1293.37	1315.89	1214.85
A_84_P533182	1.70905	0.00140428	membrane-associated kinase regulator	AT2G37380	235.425	206.143	232.65	444.742	479.881	402.807
A_84_P541510	1.70791	0.00416903	myosin heavy chain-like protein	AT5G10890	91.6397	90.4715	87.7879	156.003	198.27	178.808
A_84_P237173	1.70778	0.0404308	basic helix-loop-helix domain-containing protein	AT1G10585	913.648	929.976	1201.29	1597.94	2156.93	2249.82
A_84_P856190	1.70586	0.011529			291.272	189.659	209.798	507.695	478.204	361.441
A_84_P815601	1.70375	0.00422469	uridylate kinase-like protein	AT3G18680	353.001	327.118	370.524	628.621	694.852	738.893
A_84_P798982	1.7032	0.00288452	cell division protease ftsH-12	AT1G79560	105.103	70.789	87.5925	173.882	175.1	161.308
A_84_P22728	1.7032	0.00155016	aspartyl protease-like protein	AT1G09750	3249.38	3037.07	2935.48	5436.77	6403.17	6271.15
A_84_P582150	1.70226	0.0021892	cytidine/deoxycytidylate deaminase family protein	AT3G48540	182.879	164.968	157.168	295.271	372.683	324.19
A_84_P110322	1.70203	0.0116268	hypothetical protein	AT3G14900	295.068	210.239	223.866	407.416	575.462	445.473
A_84_P16299	1.70196	0.000947261	strubbelig-receptor family 1 protein	AT2G20850	426.328	368.099	361.48	684.257	794.668	784.487
A_84_P21002	1.69681	0.0213273	hypothetical protein	AT1G51090	67.6223	46.3748	37.7313	107.007	81.2652	101.393
A_84_P225239	1.69606	0.0116498	growth-regulating factor 5	AT3G13960	93.7389	102.832	100.495	166.382	209.765	206.549
A_84_P248025	1.69421	0.00827132	receptor like protein 29	AT2G42800	127.766	115.274	134.24	212.932	259.738	265.158
A_84_P13590	1.69401	0.0019247	putative DEAD/DEAH box helicase	AT3G02060	736.05	699.531	732.892	1305.06	1454.04	1474.5
A_84_P12184	1.6929	0.000265525	beta-galactosidase 4	AT5G56870	2026.8	1891	1767.27	3798.89	3458.53	3815.03
A_84_P800399	1.6928	0.000965482			124.45	104.057	117.153	232.195	239.364	201.963
A_84_P829811	1.69162	0.00759098	hypothetical protein	AT3G06840	343.806	346.811	362.12	598.961	763.558	697.076
A_84_P830713	1.6896	0.00182132	toprim domain-containing protein	AT1G30680	1467.52	1271.74	1358.07	2395.7	2844.06	2736.76
A_84_P825381	1.68927	0.00171713	DNA polymerase alpha 2	AT1G67630	213.452	180.255	194.692	344.663	401.243	398.275
A_84_P853089	1.68749	0.0189734	expansin A10	AT1G26770	2169.03	2655.53	1986.38	4005.91	4140.8	5055.52
A_84_P78905	1.68626	0.00470332	RNA binding protein PDE312	AT3G48500	2680.92	2641.89	2702.63	4603.77	5596.75	5433.21
A_84_P764524	1.68618	0.0022713	protein PIGMENT DEFECTIVE 191	AT4G38160	2407.05	2191.81	2276.94	4042.29	4501.89	4827.05
A_84_P760687	1.68465	0.025479			91.3421	111.944	67.0004	180.873	178.443	154.792
A_84_P580199	1.68396	0.000707483	protein ROS1	AT2G36490	1495.2	1167.25	1304.18	2810.06	2410.51	2447.5
A_84_P820084	1.68148	0.00892331	elongation factor Ts family protein	AT4G29060	5498.81	3505.97	4819.43	8685.83	8962.33	8654.97
A_84_P12781	1.67899	0.0198251	aspartyl protease family protein	AT3G54400	2619.15	2934.38	2237.15	4148.95	5804.78	5153.97
A_84_P819215	1.67894	0.00110805	putative double era-like GTPase	AT3G12080	376.431	282.797	337.105	642.233	626.923	643.395
A_84_P22513	1.67699	0.0103242	jacalin-like lectin family protein	AT5G35950	118.749	90.1316	91.4988	174.128	237.613	170.262
A_84_P73104	1.67661	0.00419117	cell division control 6	AT2G29680	168.61	156.427	155.679	286.894	364.527	282.242
A_84_P10804	1.67599	0.0155341	expansin A10	AT1G26770	3895.35	4717.76	3714.55	7331.81	7445.24	8979.66
A_84_P758025	1.67556	0.0321227	hypothetical protein	AT2G13431	43.0212	28.9389	48.3472	79.1149	70.439	77.4983
A_84_P15331	1.67456	0.00710448	chitinase family protein	AT2G43620	4478.78	4585.07	3906.87	7173.43	9069.15	8832.73
A_84_P542128	1.67267	0.000638163	protein BRUSHY 1	AT3G18730	62.741	54.4075	57.2315	104.799	118.744	112.062
A_84_P812061	1.67147	0.00857361			169.062	170.491	132.193	263.327	339.107	303.93
A_84_P765907	1.66863	3.66779e-05		AT4G34071	133.787	109.147	111.52	241.074	222.596	215.05
A_84_P174151	1.66853	0.00853403	abscisic acid receptor PYL6	AT2G40330	47.7834	37.8085	37.4731	67.9461	94.5811	74.6399
A_84_P22560	1.66751	0.00257425	DNA (cytosine-5)-methyltransferase 1	AT5G49160	945.106	844.147	892.068	1545.1	1893.21	1720.67
A_84_P764482	1.66632	0.000156517	hypothetical protein	AT4G34090	163.725	132.193	138.967	274.257	271.324	285.241
A_84_P292144	1.66463	0.0303655	MATE efflux family protein LAL5	AT3G23550	186.65	209.324	124.609	304.8	365.508	307.459
A_84_P585411	1.66404	0.01385	peroxiredoxin-2D	AT1G60740	625.394	650.887	736.306	1158.15	1445.4	1258.36
A_84_P197674	1.66389	0.00495844	RNA methyltransferase family protein	AT3G21300	667.769	605.211	654.499	1079.18	1327.02	1297.76
A_84_P20729	1.66017	0.0186409	asparagine synthetase 2	AT5G65010	2881.14	3255.7	2847.46	4749.05	6242.96	6287.49
A_84_P19102	1.65854	0.0295694	LysM type receptor kinase-like protein	AT1G51940	883.361	819.546	613.67	1218.04	1861.15	1363.75
A_84_P67674	1.65824	0.0285949	protein exordium like 5	AT2G17230	1300.2	1370.35	908.035	1897.15	2616.73	2266.6
A_84_P787149	1.65788	0.0127069	hypothetical protein	AT5G49170	131.744	133.122	123.919	210.839	298.295	240.175
A_84_P530135	1.65783	0.00434841	protein BREAKING OF ASYMMETRY IN THE STOMATAL LINEAGE	AT5G60880	296.223	285.068	259.395	469.213	599.111	541.528
A_84_P22290	1.6573	0.0208484	xyloglucan endotransglucosylase/hydrolase 9	AT4G03210	6321.05	7350.31	6399.79	10655.9	13600.3	14245.4
A_84_P842937	1.65725	0.00114407	toprim domain-containing protein	AT1G30680	1483.51	1223.09	1307.04	2343.74	2728.97	2574.22
A_84_P12086	1.65491	0.00887387	Eukaryotic aspartyl protease family protein	AT5G19100	254.226	258.497	199.776	450.317	521.888	386.185
A_84_P755846	1.65478	0.00261058			96.2765	66.8289	78.2288	145.285	154.287	155.194
A_84_P760097	1.65438	0.00475623	growth-regulating factor 4	AT3G52910	545.252	527.232	480.945	889.028	1147.7	935.85
A_84_P23275	1.65432	0.00966645	chaperone DnaJ-domain containing protein	AT4G19570	40.1722	40.0134	47.0947	77.4019	78.5261	86.0101
A_84_P19510	1.65316	0.00319515	hypothetical protein	AT4G24175	536.232	490.914	452.678	826.997	1039.98	954.793
A_84_P830717	1.65234	0.00190247	toprim domain-containing protein	AT1G30680	1912.41	1597.46	1721.63	3004.43	3595.83	3349.95
A_84_P755853	1.65061	0.00948651			392.023	334.11	400.787	618.424	770.818	755.374
A_84_P809332	1.64996	0.0023345	light-dependent NADPH:protochlorophyllide oxidoreductase B	AT4G27440	200.92	138.669	142.179	298.668	292.417	310.759
A_84_P11784	1.64993	0.0332184	RING-H2 finger protein ATL66	AT3G11110	89.5233	101.061	80.3666	134.139	197.938	187.609
A_84_P554465	1.64962	0.00111759	growth-regulating factor 9	AT2G45480	162.314	151.421	159.157	285.157	317.237	296.074
A_84_P22442	1.6494	0.0169881	heat shock transcription factor A3	AT5G03720	134.833	146.486	131.721	216.94	298.565	274.912
A_84_P23966	1.64888	0.00889516	GTP-binding protein EMB2001	AT2G22870	1929.16	1970.68	2181.83	3522.14	4186.53	3846.45
A_84_P298164	1.64883	0.00615532	putative phytosulfokines 5 precursor	AT5G65870	844.991	890.661	873.889	1525.91	1858.64	1585.53
A_84_P815408	1.64852	0.0033625	chloroplast heat shock protein 90	AT2G04030	3583.01	2675.18	3022.51	5261.77	6250.62	6019.32
A_84_P828134	1.6464	0.0292834	pentatricopeptide repeat protein MRL1	AT4G34830	45.1535	27.3533	35.6102	57.2675	67.0469	77.9729
A_84_P173941	1.64598	1.96564e-05	heavy-metal-associated domain-containing protein	AT3G06130	1067.25	910.711	923.699	1811.61	1860.09	1812.2
A_84_P860489	1.64588	0.0015232	light-dependent NADPH:protochlorophyllide oxidoreductase B	AT4G27440	2602.25	1837.1	1839.26	3877.26	3913.74	3940.49
A_84_P789634	1.64497	0.0479723			124.97	168.387	144.532	226.911	328.149	277.315
A_84_P173701	1.64443	0.00252147	protein BREAST CANCER SUSCEPTIBILITY 1-like protein	AT4G21070	407.44	351.247	352.745	621.137	740.562	744.368
A_84_P23650	1.6444	0.0112934	vacuolar calcium-binding protein-like protein	AT1G62480	2437.59	2181.38	2361.24	3719.68	4561.05	5019.15
A_84_P836616	1.644	0.000133074	origin recognition complex subunit 3	AT5G16690	47.4976	38.1223	37.826	75.1781	79.5742	77.5948
A_84_P19166	1.64333	0.0348347	UDP-glucosyl transferase 73C1	AT2G36750	207.641	304.807	228.505	466.137	439.22	478.148
A_84_P511862	1.64329	0.00994474	cell differentiation, Rcd1-like protein	AT2G32550	1102.29	1131.03	1179.54	1891.72	2397.27	2194.87
A_84_P22129	1.64307	0.0411589	oleosin 4	AT3G27660	367.023	434.548	489.439	685.772	882.864	872.316
A_84_P22960	1.64265	0.0121738	chaperonin-60 alpha	AT2G28000	7693.24	7835.47	8407.74	13115.9	16032.9	16294.1
A_84_P20761	1.64064	0.00904834	amino acid permease 2	AT5G09220	8208.17	6192.15	8338.32	15786.4	13133.3	13769.1
A_84_P16491	1.64041	0.00418839	TCP-1/cpn60 chaperonin family protein	AT3G13470	5773.33	5658.72	5459.57	9429.8	11397.5	11173.7
A_84_P290774	1.63926	0.00958812	homeobox protein 25	AT5G65410	396.883	421.677	388.623	659.003	848.265	781.709
A_84_P14796	1.63849	0.000970121	light-dependent NADPH:protochlorophyllide oxidoreductase B	AT4G27440	3314.29	2512.37	2353.97	4971.51	5094.48	5192.37
A_84_P12004	1.63823	0.00634265	pentatricopeptide repeat-containing protein	AT4G38150	411.844	311.427	352.243	595.135	770.574	660.657
A_84_P264030	1.63805	0.000355386	protein EMBRYO DEFECTIVE 2746	AT5G63420	1281.88	1088.31	1041.78	2012.51	2250.8	2150.96
A_84_P812497	1.63787	0.0101792			1701.92	1683.18	1722.89	2750.53	3421.83	3514.3
A_84_P829677	1.63397	0.00547607	high-mobility group B6 protein	AT5G23420	554.014	527.113	520.014	878.793	1130.16	1017.41
A_84_P180074	1.63395	0.00996134	putative endonuclease / glycosyl hydrolase	AT3G61100	1072.03	887.569	936.167	1519.32	2099.95	1857.7
A_84_P292894	1.63358	0.00124405	hypothetical protein	AT1G27590	118.588	85.0432	88.5635	187.521	171.621	184.536
A_84_P822989	1.63267	0.000689445			150.539	146.811	145.713	290.906	264.542	277.781
A_84_P855311	1.63236	0.0171366	xyloglucan endotransglucosylase/hydrolase 9	AT4G03210	1590.09	1828.91	1588.98	2674.91	3448.3	3323.68
A_84_P854172	1.6321	0.00470852	RNA recognition motif-containing protein	AT4G09040	649.438	551.834	575.493	982.104	1119.4	1244.03
A_84_P704286	1.63207	0.0107612	RNA recognition domain-containing protein WTF1	AT4G01037	345.59	309.724	363.877	554.856	707.602	657.798
A_84_P132345	1.63191	0.0389811	tetratricopeptide repeat domain-containing protein-like protein	AT4G32340	78.1428	88.0656	95.2893	132.604	185.917	176.322
A_84_P21370	1.63165	0.0488196	cytochrome P450, family 706, subfamily A, polypeptide 6	AT4G12320	311.184	412.54	371.963	558.588	747.089	758.138
A_84_P784192	1.63011	0.00386031	protein BREAKING OF ASYMMETRY IN THE STOMATAL LINEAGE	AT5G60880	714.502	689.479	646.049	1139.93	1423.22	1296.11
A_84_P829291	1.62961	0.0479752	basic helix-loop-helix domain-containing protein	AT1G10585	484.931	492.362	636.166	818.412	1128.55	1085.53
A_84_P229929	1.6296	0.00123686	ribonuclease Z	AT2G04530	1049.52	1001.21	997.428	1787.18	2019.69	1916.64
A_84_P21567	1.62948	0.0463145	jacalin-like lectin family protein	AT5G35940	431.996	378.707	315.407	639.905	965.41	551.218
A_84_P821890	1.62905	0.000563973	protein EMBRYO DEFECTIVE 1211	AT5G22640	151.823	121.347	123.626	232.127	261.314	247.594
A_84_P290554	1.62721	0.0189391	RING/FYVE/PHD zinc finger-containing protein	AT3G14740	290.728	320.683	303.945	483.684	662.222	581.397
A_84_P12295	1.62664	0.00371003	glycine-rich uncharacterized protein	AT1G64450	576.929	561.241	521.507	956.241	1187.28	976.417
A_84_P174551	1.62649	0.00570338	hypothetical protein	AT5G49170	177.533	158.377	164.881	277.507	363.128	301.934
A_84_P19594	1.62595	2.10762e-07	cytochrome P450, family 81, subfamily D, polypeptide 4	AT4G37330	2311.19	2023.29	1936.72	4000.46	3889.21	3816.43
A_84_P14719	1.62466	0.0011907	DNA mismatch repair protein MSH6	AT4G02070	114.075	105.525	100.71	183.622	213.62	202.156
A_84_P850575	1.62451	0.0133166	bifunctional inhibitor/lipid-transfer protein/seed storage 2S albumin superfamily protein	AT1G62500	71.8899	51.7406	67.2112	104.226	121.557	129.034
A_84_P826049	1.62275	0.000253743	hypothetical protein	AT2G41990	70.7521	54.7794	58.9145	119.358	109.699	113.666
A_84_P11955	1.62265	0.0128741	putative GATA transcription factor 22	AT4G26150	155.29	160.691	129.071	237.436	319.043	277.073
A_84_P196054	1.6225	0.0112514	S-adenosyl-L-methionine-dependent methyltransferase domain-containing protein	AT1G16445	397.645	363.415	383.331	597.446	797.925	757.039
A_84_P13015	1.62183	0.00297576	histone H3-like 4	AT5G12910	1404.16	1279.32	1297.17	2211.55	2675.73	2562.22
A_84_P20915	1.62126	0.00151226	DNA polymerase alpha 2	AT1G67630	480.089	400.062	426.947	743.99	845.059	847.768
A_84_P788026	1.62055	0.00200714	growth-regulating factor 9	AT2G45480	287.351	296.865	256.769	495.832	553.913	517.698
A_84_P23195	1.62051	0.0427726	protein BLADE ON PETIOLE 1	AT3G57130	20.1397	23.0317	28.6166	40.8712	49.3271	42.7369
A_84_P15389	1.62025	0.00998058	proliferating cell nuclear antigen 2	AT2G29570	1022.61	950.693	946.887	1526.77	2055.08	1903.47
A_84_P19925	1.61909	0.00646949	monothiol glutaredoxin-S1	AT1G03020	249.541	178.503	218.17	395.76	364.834	435.73
A_84_P809337	1.61895	0.00123341	light-dependent NADPH:protochlorophyllide oxidoreductase B	AT4G27440	8124.49	6213.51	5618.1	12086.9	12419.7	12227.8
A_84_P788429	1.61838	0.00297914	protein activator of spomin::LUC2	AT3G12890	41.2172	39.0961	39.8744	71.5718	84.4097	68.764
A_84_P15637	1.61826	0.0159477	sister chromatid cohesion 1 protein 3	AT3G59550	280.934	301.346	294.24	463.613	613.703	565.918
A_84_P16101	1.6179	0.00877492	G-type lectin S-receptor-like serine/threonine-protein kinase SD1-29	AT1G61380	422.717	380.351	343.465	622.958	851.085	672.806
A_84_P310353	1.61788	0.0209656	protein kinase-related protein	AT1G66940	509.504	499.624	483.445	745.583	1082.78	984.664
A_84_P22143	1.61727	0.00546024	cell division control protein 45	AT3G25100	336.755	338.681	316.014	550.242	693.193	609.674
A_84_P592388	1.61668	0.00256299	nuclear factor Y, subunit C13	AT5G43250	209.405	181.899	204.828	342.019	391.482	375.549
A_84_P513281	1.61566	0.0404333	hypothetical protein	AT5G62330	6.94861	8.31184	5.0378	10.9595	12.5882	13.5671
A_84_P860972	1.61489	0.014983	1-aminocyclopropane-1-carboxylate oxidase-like protein	AT2G25450	266.34	234.675	238.044	372.287	513.422	500.016
A_84_P563838	1.61408	0.00928279	plasmodesmata-located protein 2	AT1G04520	735.149	761.999	634.141	1142.78	1435.57	1388.84
A_84_P20658	1.61359	0.0118572	pentatricopeptide repeat-containing protein	AT5G46580	4366.37	4707.72	4485.83	7312.66	9024.76	8953.57
A_84_P845813	1.61212	0.0128722	hypothetical protein	AT4G14120	121.163	118.311	116.492	185.219	254.103	226.746
A_84_P10051	1.61194	0.0216666	cysteine-rich receptor-like protein kinase 22	AT4G23300	709.328	567.711	714.55	1019.36	1401.02	1287.15
A_84_P857782	1.61192	0.0266293			206.37	243.365	243.849	371.97	449.525	467.89
A_84_P609887	1.61114	0.00541234	hypothetical protein	AT4G26960	444.781	417.902	429.649	711.801	814.674	878.501
A_84_P294384	1.61082	0.00242508	plastid transcriptionally active 12	AT2G34640	1640.87	1610.32	1511.07	2689.65	3109.82	3043.2
A_84_P764604	1.60718	0.0123232	hypothetical protein	AT4G18501	67.4874	63.0144	48.9869	96.2396	126.938	107.98
A_84_P19225	1.60424	0.00659025	proliferating cellular nuclear antigen 1	AT1G07370	700.13	672.074	651.794	1080.97	1359	1314.72
A_84_P19917	1.60316	0.0326424	DEAD-box ATP-dependent RNA helicase 22	AT1G59990	415.431	513.122	505.808	775.411	997.668	875.924
A_84_P769273	1.60307	0.0204705	microtubule based kinesin motor protein	AT5G27550	90.2403	67.2335	97.8779	149.673	150.148	166.042
A_84_P826283	1.60216	0.0285663	LysM domain-containing GPI-anchored protein 3	AT1G77630	31.1619	24.9771	31.3082	43.2987	58.9545	59.8821
A_84_P550101	1.6019	0.0146345	cytochrome P450, family 72, subfamily A, polypeptide 13	AT3G14660	129.89	149.824	105.29	220.508	253.434	229.884
A_84_P23043	1.60052	0.00306789			421.041	353.506	408.437	676.936	734.512	764.601
A_84_P15737	1.60046	0.000762914	antitermination NusB domain-containing protein	AT4G26370	655.88	618.844	599.668	1095.12	1161.75	1196.27
A_84_P818153	1.60015	0.0115177	protein YLMG1-1	AT3G07430	4688.14	4520.65	4864.17	7606.02	8698.84	9736.92
A_84_P589834	1.60009	0.00241977	ARM repeat superfamily protein	AT1G54385	688.804	719.603	665.301	1216.39	1340.97	1263.27
A_84_P788379	1.5982	0.0137315	RING/FYVE/PHD zinc finger-containing protein	AT3G14740	246.801	246.419	241.658	386.071	530.438	446.852
A_84_P832857	1.59665	0.000712958	minichromosome maintenance protein 2	AT1G44900	51.4495	39.103	37.1471	78.7788	80.4148	73.2403
A_84_P12052	1.59657	0.000559523	leucine-rich repeat receptor protein kinase EMS1	AT5G07280	221.057	197.014	197.57	357.149	403.496	370.638
A_84_P16083	1.59621	0.00410069	chaperonin 60 subunit beta 1	AT1G55490	22110.2	22421	20761.9	36246.6	42083.2	41856.5
A_84_P17374	1.59599	0.00431176	FAD/NAD(P)-binding oxidoreductase domain-containing protein	AT3G04650	1053.66	957.512	1010.95	1651.3	1963.15	1950.89
A_84_P101186	1.59514	0.00346739	E2F target protein 1	AT2G40550	1645.18	1468.9	1487.03	2510.63	3117.96	2841.96
A_84_P16750	1.59397	0.00365084	protein kinase superfamily protein	AT4G16970	279.201	239.032	247.473	424.292	534.147	450.153
A_84_P819194	1.59316	0.00777758	mesophyll-cell RNAi library line 7-like protein	AT2G31840	243.014	176.933	217.428	349.698	421.39	391.299
A_84_P839524	1.59275	0.00910147			138.686	143.552	129.093	219.376	280.554	257.355
A_84_P11786	1.59198	0.00530479	chaperone DnaJ-domain containing protein	AT3G12170	287.339	284.422	245.844	444.75	551.798	503.833
A_84_P16233	1.59152	0.0352456	multidrug resistance-associated protein 13	AT1G30410	281.67	351.619	338.381	513.442	657.799	610.127
A_84_P560000	1.59151	0.0157675	hypothetical protein	AT4G14120	125.683	106.254	105.866	170.926	247.894	205.156
A_84_P17202	1.59057	0.00176895	hypothetical protein	AT1G71760	73.1924	61.1562	54.0518	109.025	125.628	108.421
A_84_P105796	1.59038	0.00685869	growth-regulating factor 6	AT2G06200	102.027	112.402	105.093	188.264	214.297	183.289
A_84_P854074	1.58922	0.00601782	hypothetical protein	AT1G53800	108.992	104.175	89.7458	163.059	189.541	201.85
A_84_P19404	1.58901	0.00148307	methionyl-tRNA synthetase	AT3G55400	2250.3	1914.6	1995.26	3438.54	3957.56	3865.9
A_84_P87749	1.58886	0.000809987	cell division cycle 20.5, cofactor of APC complex	AT5G27570	27.783	21.4151	24.4321	47.4549	44.7198	41.9074
A_84_P18857	1.588	0.00284213	DNA repair protein RAD51-like 1	AT5G20850	227.825	197.41	178.447	328.715	393.474	379.002
A_84_P800447	1.58656	0.00970825	deoxyuridine 5'-triphosphate nucleotidohydrolase	AT3G46940	1719.19	1769.3	1762.22	2817.55	3465.15	3344.36
A_84_P524589	1.58498	0.00884869	protein TAPETUM DETERMINANT 1	AT4G24972	1259.1	1309.16	1053.01	1950.99	2410.2	2241.8
A_84_P13265	1.58273	0.00998217	pentatricopeptide repeat-containing protein	AT1G08610	174.889	159.44	178.075	274.738	354.272	308.519
A_84_P65264	1.58133	0.00879211	lectin-like protein	AT3G15356	2631.34	2343.87	2597.12	4596.39	5348.9	3929.47
A_84_P18765	1.58089	0.00670975	DNA replication licensing factor MCM3-like protein	AT5G46280	548.807	454.444	453.761	765.47	1008.53	883.424
A_84_P13693	1.58009	0.0162879	deoxyuridine 5'-triphosphate nucleotidohydrolase	AT3G46940	2213.47	2281.06	2150.32	3382.64	4461.97	4328.4
A_84_P757982	1.57854	0.00997625	single-stranded DNA-binding protein WHY3	AT2G02740	1802.1	1580.76	1676.84	2606.83	3424.23	3210.51
A_84_P528334	1.57791	0.0493118	transcription factor bHLH137	AT5G50915	495.39	629.323	429.05	772.576	1041.33	996.321
A_84_P599688	1.57736	0.00715097	RING-finger and BRCT domain-containing protein	AT1G67180	51.4202	45.3915	47.9167	75.9134	96.2433	91.6315
A_84_P17185	1.57635	0.00137943			53.8593	49.7931	48.0714	85.3726	99.8121	90.3912
A_84_P278800	1.57596	0.035872	monothiol glutaredoxin-S3	AT4G15700	107.698	118.561	85.4943	195.396	152.356	218.927
A_84_P506672	1.57529	0.0020611	DNA mismatch repair protein Msh6-2	AT3G24495	591.135	564.545	555.014	970.619	1134.29	1003.12
A_84_P23757	1.57513	0.00231257	protein CUP-SHAPED COTYLEDON 3	AT1G76420	108.217	111.019	101.071	184.279	206.904	189.835
A_84_P600900	1.5751	0.0048422	hypothetical protein	AT3G56870	312.485	308.538	299.771	501.335	606.7	566.365
A_84_P18277	1.57368	0.00379554	minichromosome maintenance protein 5	AT2G07690	1477.85	1312.27	1352.88	2258.71	2810.32	2456.95
A_84_P23130	1.5723	0.000265457	putative double era-like GTPase	AT3G12080	5241.4	4300.11	4253.33	7999.08	8300.17	8560.25
A_84_P14429	1.57181	0.00215247	RNA polymerase II fifth largest subunit, D	AT2G41340	289.971	266.537	251.127	441.58	521.354	499.357
A_84_P24138	1.57168	0.00255977	N2,N2-dimethylguanosine tRNA methyltransferase	AT3G56330	333.073	304.831	302.374	512.838	605.934	585.036
A_84_P836229	1.57166	0.00405789	plastid transcriptionally active 3	AT3G04260	364.136	281.756	329.097	537.452	624.716	595.479
A_84_P854259	1.57158	0.000918777	chloroplast heat shock protein 90	AT2G04030	848.537	690.82	668.162	1316.08	1454.52	1211.37
A_84_P798478	1.57144	0.00395498		AT3G22120	41.6589	39.274	30.6402	64.2305	71.766	64.371
A_84_P607832	1.57142	0.00640308	hypothetical protein	AT2G41150	693.944	578.435	484.93	1024.52	1195.4	940.695
A_84_P17347	1.57088	0.0171634	1-aminocyclopropane-1-carboxylate oxidase-like protein	AT2G25450	2041.76	1726.92	1688.52	2938.5	2986.8	4010.76
A_84_P20537	1.57082	0.0109149	AAA-type ATPase family protein	AT4G36580	575.605	446.01	488.034	821.724	1088.63	828.03
A_84_P831367	1.57049	0.00504397	glyoxal oxidase-related protein		278.63	243.953	244.151	403.882	507.841	478.041
A_84_P818633	1.57032	0.00717151	UDP-glucosyltransferase 75B1	AT1G05560	854.358	855.556	678.32	1296.06	1564.34	1444.38
A_84_P19958	1.57016	0.00682696	UDP-glucosyltransferase 75B1	AT1G05560	21955	21193.2	16661.4	32565.4	39125	35926.5
A_84_P11628	1.56915	0.00147332	E2F transcription factor 3	AT2G36010	240.961	236.013	215.266	400.465	453.019	397.668
A_84_P840186	1.56827	0.0057734	hypothetical protein	AT3G48490	387.963	380.303	391.091	633.389	761.569	703.775
A_84_P21683	1.56819	0.0346372	Dof zinc finger protein DOF5.8	AT5G66940	57.9551	68.3597	74.6905	110.132	132.862	118.957
A_84_P11118	1.5678	0.00797366	histone H3	AT5G10390	3485.35	3394.37	3601.73	5645.31	6698.62	6623.15
A_84_P562332	1.56771	0.000698688	minichromosome maintenance protein 4	AT2G16440	878.046	769.728	721.699	1333.6	1518.9	1415.14
A_84_P833097	1.56743	0.00177024	protein BRUSHY 1	AT3G18730	192.786	176.846	169.785	297.252	350.425	326.412
A_84_P193394	1.56665	0.0420917	pollen Ole e 1 allergen and extensin family protein	AT3G16670	7228.93	6091.31	7450.31	9981.89	12837.7	15015
A_84_P22480	1.56538	0.0119954	probable receptor-like protein kinase	AT1G49730	609.238	609.413	477.742	885.765	1101.54	1063.6
A_84_P14561	1.56496	0.0207158	probable polygalacturonase	AT3G15720	57.348	73.2482	57.3475	110.037	108.707	117.731
A_84_P18069	1.56387	0.0306632	zinc finger protein CONSTANS-LIKE 8	AT1G49130	461.427	293.924	243.267	579.736	571.288	581.151
A_84_P133465	1.56361	0.0118446	hypothetical protein	AT2G40400	2430.61	2383.99	2267.03	3657.79	4383.29	4777.41
A_84_P788197	1.56222	0.0064807	cell differentiation, Rcd1-like protein	AT2G32550	529.078	415.466	481.374	777.286	964.414	820.858
A_84_P15995	1.56151	0.000895392	topoisomerase 3alpha	AT5G63920	504.825	421.309	457.385	785.348	855.969	840.401
A_84_P15198	1.56077	0.000752288	cell division protease ftsH-12	AT1G79560	1205.94	1123.27	1055.22	1916.46	2064.92	2094.64
A_84_P20890	1.56068	0.0385592	Toll-Interleukin-Resistance domain-containing protein	AT1G72920	267.993	350.767	261.464	602.115	542.16	436.557
A_84_P20914	1.56053	0.00295719	putative UDP-N-acetylmuamoylalanyl-d-glutamate-2,6-diaminopimelate ligase	AT1G63680	896.037	855.979	822.032	1402.28	1614.48	1614.28
A_84_P823757	1.56042	0.00123599	E3 ubiquitin-protein ligase ORTHRUS 2	AT1G57820	634.843	534.795	536.86	939.846	1092.85	1028.42
A_84_P114232	1.55966	0.00400705	histone H3.1	AT5G65360	19704	18735.3	16352.8	30563.1	37150.8	30766.8
A_84_P818245	1.55774	0.0104172	protein PIGMENT DEFECTIVE 191	AT4G38160	799.849	831.299	842.383	1339.5	1508.09	1598.61
A_84_P16878	1.55774	0.0408768	pentatricopeptide repeat-containing protein	AT5G47460	72.6125	95.1126	95.1366	149.553	161.238	157.097
A_84_P813301	1.55757	0.00478091	Porphobilinogen deaminase	AT5G08280	829.802	622.91	588.49	1099.16	1283.38	1242.83
A_84_P847626	1.55724	0.0151888	DEAD-box ATP-dependent RNA helicase 22	AT1G59990	77.8186	65.4343	75.3677	113.69	154.226	126.07
A_84_P11461	1.55712	0.00111632	P-loop containing nucleoside triphosphate hydrolases superfamily protein	AT1G33930	195.351	164.738	152.031	284.103	324.382	305.721
A_84_P834011	1.55662	0.0186747			247.8	160.231	226.524	361.595	382.883	373.743
A_84_P19012	1.55636	0.0167885	UDP-glucosyl transferase 75B2	AT1G05530	285.417	277.24	206.629	399.759	511.638	459.673
A_84_P603116	1.55582	0.00096885	hypothetical protein	AT1G13670	234.69	197.999	169.942	366.6	343.139	360.599
A_84_P15885	1.55574	0.000785854	branched-chain-amino-acid aminotransferase-like protein 2	AT5G27410	683.137	549.396	489.353	1076.92	992.609	986.762
A_84_P788639	1.55487	0.00335104	putative inactive leucine-rich repeat receptor-like protein kinase	AT3G03770	3415.07	3305.51	3008.89	5442.76	6531.27	5478.53
A_84_P534390	1.55363	0.00222728	growth-regulating factor 2	AT4G37740	248.569	204.09	194.605	357.729	428.835	368.107
A_84_P810056	1.55295	0.000139836	glycine-rich protein	AT5G46730	28935.8	24513.1	26305.2	48274.2	48151.4	45853.4
A_84_P23507	1.55259	0.0366805	Ca2+-binding protein 1	AT5G49480	12358.8	14467.4	10376.2	18623.2	25286.9	22488.9
A_84_P20950	1.55233	0.0431931	germin-like protein subfamily 3 member 1	AT1G72610	22594	23141.6	16510.8	29565.3	41367.8	40273.1
A_84_P23359	1.55168	0.0102262	probable trehalose-phosphate phosphatase H	AT4G39770	130.461	122.294	150.166	240.862	236.412	239.762
A_84_P19179	1.55074	0.00417523	IQ-domain 6 protein	AT2G26180	397.425	418.966	374.786	664.505	750.338	711.914
A_84_P19869	1.55067	0.00959688	BRCT-associated RING-finger domain-containing protein	AT1G04020	570.589	561.667	535.783	863.813	1112.62	1016.09
A_84_P19874	1.55061	0.0400956	putative DEAD-box ATP-dependent RNA helicase 29	AT1G77030	265.743	164.229	202.712	365.745	452.825	303.77
A_84_P135665	1.5504	0.00456406	hypothetical protein	AT3G48490	265.634	257.947	257.526	423.361	507.218	467.1
A_84_P784157	1.54893	0.0466094	transcription factor bHLH137	AT5G50915	304.863	389.921	265.025	486.539	601.224	610.465
A_84_P557311	1.54867	0.000690483	transcription coactivator protein	AT4G02110	321.518	306.819	286.908	520.852	556.364	553.33
A_84_P14852	1.54847	0.0166859	cytochrome P450, family 702, subfamily A, polypeptide 2	AT4G15300	18.7835	15.3994	15.9697	26.1007	36.6553	27.3432
A_84_P759573	1.54842	0.00291774	histone H3	AT3G27360	16013.4	14855.9	13007.3	24515.4	29159.9	24511.2
A_84_P20381	1.54835	0.0374279	adenylate isopentenyltransferase 3	AT3G63110	335.564	412.687	421.929	636.873	770.824	673.88
A_84_P527859	1.54752	0.00199984	microtubule-associated protein 65-5	AT2G38720	319.284	263.419	267.118	459.09	522.62	529.297
A_84_P802561	1.54731	0.0400818	germin-like protein subfamily 3 member 1	AT1G72610	7224.19	7380.35	5506.32	9504.34	13259.2	13163.5
A_84_P236963	1.54722	0.00552895	minichromosome maintenance protein 6	AT5G44635	314.746	316.71	296.255	510.374	621.404	526.061
A_84_P90729	1.54685	0.0222135	hypothetical protein	AT3G06840	106.983	117.87	110.873	171.979	229.508	199.97
A_84_P210058	1.54652	0.0149893	mitochondrial transcription termination factor family protein	AT5G07900	470.509	455.133	484.959	722.804	942.332	860.21
A_84_P21365	1.54633	0.0129755	ethylene-responsive transcription factor CRF1	AT4G11140	75.0052	79.5075	68.4375	121.697	155.21	121.857
A_84_P789042	1.54598	0.00508604	DEAD-box ATP-dependent RNA helicase 39	AT4G09730	468.314	365.479	428.989	683.829	803.458	753.171
A_84_P14375	1.54593	0.00505466	E3 ubiquitin-protein ligase ORTHRUS 2	AT1G57820	424.313	362.012	359.383	595.244	726.454	719.424
A_84_P846583	1.54566	0.00509374	RNA binding protein PDE312	AT3G48500	381.118	368.572	345.242	582.027	718.506	653.163
A_84_P853560	1.54518	0.0098497	patellin 2	AT1G22530	122.808	79.8998	96.8744	185.876	183.536	156.792
A_84_P559833	1.54434	0.00279943	pentatricopeptide repeat-containing protein	AT3G13880	62.7891	46.1889	55.7602	96.1637	99.7874	94.6766
A_84_P839420	1.54373	0.00502223	hypothetical protein	AT1G75150	127.334	123.586	116.989	196.421	241.821	217.489
A_84_P549710	1.54261	0.00107774	hypothetical protein	AT1G05950	64.8765	57.6258	57.5379	99.1112	110.931	109.546
A_84_P805092	1.54195	0.0121746	TPX2 (targeting protein for Xklp2) protein family	AT3G01710	45.9173	41.5427	49.208	75.1503	78.4934	88.9818
A_84_P23556	1.54136	0.0048542	LRR receptor-like serine/threonine-protein kinase ERL1	AT5G62230	168.653	148.908	170.439	268.809	309.545	287.324
A_84_P21446	1.53832	0.00135005	cyclin-D3-1	AT4G34160	1114.14	984.434	1000.25	1716.23	1991.74	1782.03
A_84_P15320	1.53809	0.00398947	E3 ubiquitin-protein ligase ORTHRUS 3	AT1G57800	244.661	222.472	220.861	363.884	423.52	432.926
A_84_P838247	1.53736	0.00984499	hypothetical protein		85.6372	82.396	79.3249	126.382	162.939	150.641
A_84_P197514	1.53729	0.00440193	mitochondrial transcription termination factor family protein	AT5G55580	1038.03	1054.73	911.625	1641.77	1790.12	1881.86
A_84_P800917	1.53713	0.0437427	protein exordium like 5	AT2G17230	223.662	249.24	165.323	320.675	433.843	366.964
A_84_P10810	1.53711	0.0079562	trichome differentiation protein GL1	AT3G27920	79.3968	84.5987	66.5374	151.451	124.148	131.669
A_84_P11382	1.53707	0.00682149	pentatricopeptide repeat-containing protein	AT1G09900	634.77	599.136	601.151	956.003	1180.34	1122.24
A_84_P845206	1.53667	0.00313383			45.2058	39.8911	42.2377	80.537	66.7553	78.4112
A_84_P559716	1.53613	0.0468245	hypothetical protein	AT2G28140	298.442	356.321	230.089	446.182	547.905	553.366
A_84_P10061	1.53511	0.00844948	DNA mismatch repair protein MSH3	AT4G25540	80.7894	77.9336	84.841	130.927	155.871	144.431
A_84_P83259	1.53495	0.00655645	tRNA/rRNA methyltransferase (SpoU) family protein	AT2G19870	2012.84	1824.87	1835.19	2940.49	3729.08	3391.03
A_84_P23079	1.53463	0.0110436	beta-glucosidase 44	AT3G18080	2691.13	2900.52	2828.24	4521.98	5268.86	5107.91
A_84_P812845	1.53428	0.0119381	RNA recognition motif-containing protein	AT4G09040	388.407	409.326	380.863	617.812	710.248	760.184
A_84_P809553	1.53371	0.0021979	thioredoxin-like protein CITRX	AT3G06730	107.293	92.7055	106.173	194.524	173.15	172.534
A_84_P765883	1.53359	0.000606836	hypothetical protein	AT4G13575	761.427	605.48	571.209	1114.72	1115.56	1165.05
A_84_P768863	1.53359	0.0389652	hypothetical protein	AT5G44578	495.097	530.877	429.836	727.129	1079.21	792.039
A_84_P267570	1.53343	0.00327006	cyclin-dependent kinase inhibitor 3	AT5G48820	104.108	95.5067	97.4105	160.269	191.891	173.204
A_84_P793950	1.5329	0.00329936	chaperonin-60 alpha	AT2G28000	46.2938	46.575	40.8534	73.0503	83.8571	79.0007
A_84_P23249	1.53208	0.00180209	RNA recognition motif-containing protein	AT4G09040	737.62	662.674	690.43	1174.39	1202.93	1310.37
A_84_P21433	1.53202	0.015592	histone-lysine N-methyltransferase ASHR3	AT4G30860	236.81	232.493	232.291	352.089	439.776	453.002
A_84_P10823	1.53201	0.00994696	dehydratase family protein	AT3G23940	5464.54	4653.7	4564.2	7416.77	9913.26	8658.08
A_84_P815612	1.53163	0.00548394	beta-glucosidase 44	AT3G18080	5791.96	5956.66	6218.24	10461	11087.5	10136.8
A_84_P510181	1.53155	0.00164682	hypothetical protein	AT3G09162	235.214	205.643	186.101	339.378	388.563	374.049
A_84_P803284	1.53095	0.0091795	bifunctional inhibitor/lipid-transfer protein/seed storage 2S albumin superfamily protein	AT1G62500	566.286	560.013	597.878	930.248	1027.98	1085.16
A_84_P533478	1.53056	0.0219596	hypothetical protein	AT4G27510	54.8784	43.2257	58.3043	83.1159	92.1357	98.7725
A_84_P282820	1.53018	0.00261916	dihydrodipicolinate reductase 1	AT2G44040	3908.3	3582	3200.63	5723.13	6529.68	6552.41
A_84_P156395	1.52981	0.00621175	S-adenosylmethionine-dependent methyltransferase-domain containing protein	AT3G27180	288.877	255.82	266.71	420.133	506.852	505.456
A_84_P19654	1.52851	0.0107927	Thymidine kinase	AT5G23070	683.143	593.158	614.913	954.364	1268.54	1121.07
A_84_P786216	1.52838	0.00164045	hypothetical protein	AT1G53800	668.003	614.861	567.822	1001.43	1143.67	1108.88
A_84_P750756	1.52833	0.00456532	alpha/beta-Hydrolases superfamily protein	AT1G80280	676.729	676.406	615.716	1114.39	1300.48	1058.93
A_84_P14401	1.52786	0.0345433	pentatricopeptide repeat-containing protein	AT2G15630	90.6841	57.2186	80.1627	127.258	151.928	117.036
A_84_P86719	1.52785	0.018628	mitochondrial transcription termination factor family protein	AT1G62150	197.09	144.09	144.774	262.161	343.711	248.214
A_84_P551839	1.52664	0.00617083	DNA gyrase subunit A	AT3G10690	601.504	569.563	582.445	923.725	1128.81	1038.56
A_84_P184494	1.52652	0.0181653	protein TIC110	AT1G06950	8470.45	8480.48	8682.19	12867.5	16034.8	16400.7
A_84_P17837	1.52607	0.00404988	Fe superoxide dismutase 2	AT5G51100	1233.73	1218.92	1204.84	1992.27	2188.39	2252.82
A_84_P16534	1.52596	0.00312265	E2F transcription factor-like E2FE	AT3G48160	133.52	107.152	115.705	190.347	226.59	208.014
A_84_P576326	1.52465	0.00217082	transcription factor SPEECHLESS	AT5G53210	250.165	236.71	234.995	398.768	459.919	410.168
A_84_P812113	1.524	0.00680342			399.883	360.696	390.198	613.143	671.847	737.617
A_84_P201458	1.52382	0.0229799	ribosomal protein S5/Elongation factor G/III/V family protein	AT5G25230	547.296	321.564	387.532	735.523	770.067	649.869
A_84_P788679	1.52366	0.00861383	single-stranded DNA-binding protein WHY3	AT2G02740	1056.6	938.587	1009.29	1540.02	1883.14	1862.13
A_84_P85229	1.52145	0.0176566	hypothetical protein	AT4G28310	323.241	318.598	356.489	516.299	625.027	611.142
A_84_P311453	1.52097	0.0113202	putative cysteine-rich repeat secretory protein 19	AT3G21930	280.542	297.085	236.774	482.377	531.623	412.989
A_84_P834838	1.52008	0.00170122	DNA replication complex GINS protein PSF2	AT3G12530	149.489	119.785	127.967	214.791	242.033	236.14
A_84_P826703	1.51969	0.00652128	ERF/AP2 transcription factor DEAR3	AT2G23340	1754.92	1784.6	1790.01	2877.8	3319.55	3141.45
A_84_P16577	1.51937	0.0117994	hypothetical protein	AT1G21520	1611.4	1243.52	1351.88	2246.57	2906.51	2219.42
A_84_P19601	1.51821	0.00251945	hypothetical protein	AT5G02520	163.643	130.641	125.027	230.708	270.246	228.823
A_84_P20488	1.51803	0.00231362	ethylene-responsive transcription factor ERF015	AT4G31060	55.7658	46.2672	51.9282	85.6885	96.9271	86.0734
A_84_P850177	1.51716	0.00428659	transducin family protein / WD-40 repeat family protein	AT3G42660	307.554	225.309	254.981	429.565	497.047	440.782
A_84_P784282	1.51652	0.0172312	DEAD-box ATP-dependent RNA helicase 28	AT4G16630	378.04	259.096	302.626	497.633	633.146	500.477
A_84_P837733	1.51647	0.0248252	serine/threonine-protein kinase	AT3G07070	39.964	28.2464	40.3637	58.8223	66.5601	61.9044
A_84_P11357	1.51621	0.00591679	bifunctional inhibitor/lipid-transfer protein/seed storage 2S albumin superfamily protein	AT1G62500	1422.33	1311.06	1329.14	2114.44	2446.79	2547.02
A_84_P536544	1.51612	0.00166224	ubiquitin carboxyl-terminal hydrolase-related protein	AT1G52450	44.5847	38.5771	33.1076	65.5302	65.7908	70.2083
A_84_P23550	1.51577	0.0239547	replication protein A 70 kDa DNA-binding subunit D	AT5G61000	602.477	580.363	629.169	890.381	1198.43	1095.14
A_84_P598951	1.51506	0.0169809	nucleotidyltransferase family protein	AT2G40520	316.426	314.375	274.736	447.264	555.205	583.793
A_84_P17352	1.51488	0.0244598	receptor-like cytosolic serine/threonine-protein kinase RBK2	AT3G05140	155.442	144.997	154.582	268.57	320.031	214.941
A_84_P751739	1.51481	0.00213907	drought-sensitive 1 protein	AT1G80710	111.984	90.0692	102.309	167.528	185.586	175.969
A_84_P755339	1.5139	0.00015151	zinc ion binding protein	AT2G44580	403.395	365.828	360.374	648.562	682.246	636.079
A_84_P520864	1.51364	0.0263927	RNA recognition motif-containing protein	AT3G23370	76.7123	62.5726	52.9154	104.892	136.118	94.1013
A_84_P288020	1.51364	0.0130938	hypothetical protein	AT2G25270	488.582	474.928	335.629	724.033	766.66	742.135
A_84_P524463	1.51356	0.0218398	pentatricopeptide repeat-containing protein	AT3G47840	34.7732	28.4162	32.388	47.4973	66.388	53.6762
A_84_P275420	1.51351	0.0274697	pentatricopeptide repeat-containing protein	AT5G42450	65.8824	43.9351	59.8071	91.904	111.551	89.2955
A_84_P788517	1.51327	0.00339431	minichromosome maintenance protein 4	AT2G16440	358.479	327.047	319.302	534.266	648.903	570.736
A_84_P15270	1.51307	0.00501562	hypothetical protein	AT1G28530	806.695	562.737	591.807	1087.18	1220.46	1069.79
A_84_P20239	1.513	0.0104993	molecular chaperone Hsp40/DnaJ family protein	AT3G17830	483.235	442.558	398.125	684.071	902.115	728.871
A_84_P11543	1.5128	0.00695258	ATP-dependent DNA helicase Q-like 5	AT1G27880	339.11	325.565	333.579	531.258	650.463	562.79
A_84_P851062	1.5104	0.000521907			379.824	321.658	317.602	567.481	581.678	617.804
A_84_P852970	1.5099	0.00701776	pentatricopeptide repeat-containing protein-like protein	AT5G24060	70.0863	49.7749	60.0371	97.7826	111.236	101.101
A_84_P825596	1.50984	0.0160729	cyclin-A2-3	AT1G15570	327.251	215.951	224.009	415.967	497.319	401.744
A_84_P22806	1.50977	0.00418413	putative GMP synthase / glutamine amidotransferase	AT1G63660	2778.74	2243.64	2401.72	3894.14	4731.93	4265.35
A_84_P787559	1.50931	0.00422786	protein kinase superfamily protein	AT4G16970	304.726	252.847	259.02	422.996	517.812	477.835
A_84_P760807	1.50913	0.00116713	hypothetical protein	AT3G09430	35.2084	30.5501	33.4826	55.7504	58.1461	58.2428
A_84_P525765	1.50898	0.0054763	cell division control protein 6	AT1G07270	57.2084	58.0469	47.1609	89.1448	102.424	89.8937
A_84_P24095	1.50761	0.0180795	UDP-glucosyl transferase 76E11	AT3G46670	1296.48	1572.85	1350.12	2349.79	2444.27	2505.34
A_84_P17137	1.50735	0.00941336	non-intrinsic ABC protein 5	AT1G71330	108.789	83.7359	75.0873	157.63	171.514	132.165
A_84_P764175	1.50612	0.000224343	hypothetical protein	AT4G32230	1005.48	854.155	856.071	1508.34	1611.23	1576.5
A_84_P17412	1.50588	0.00518836	Lojap-related protein	AT3G12930	2219.01	2113.4	1989.57	3291.1	3767.78	3919.21
A_84_P16079	1.50554	0.0164304	hypothetical protein	AT1G23790	226.306	213.993	235.771	363.959	459.004	355.748
A_84_P766861	1.50482	0.00091238	origin recognition complex subunit 3	AT5G16690	546.988	457.092	450.709	787.296	896.355	829.977
A_84_P151438	1.50417	0.0101603	protein POLYCHOME	AT2G42260	69.7202	58.9405	61.957	95.6404	113.711	121.524
A_84_P810210	1.50413	0.0444378			175.849	94.5748	111.976	220.168	226.845	193.537
A_84_P847474	1.50396	0.00680026	ARM repeat superfamily protein	AT1G54385	1029.1	1052.25	1014.03	1638.23	1894.3	1835.96
A_84_P103766	1.50362	0.0437451	defensin-like protein 205	AT3G05730	8399.67	9331.45	8650.29	12432.2	16355.1	17290.3
A_84_P785084	1.50354	0.0126442	hypothetical protein	AT2G17240	980.782	1029.61	846.92	1463.36	1795.86	1687.17
A_84_P827013	1.50278	0.0325196	phytochrome kinase substrate 1	AT2G02950	281.921	254.11	190.006	358.516	489.393	401.59
A_84_P800943	1.50265	0.0171374	UDP-glucose:indole-3-acetate beta-D-glucosyltransferase	AT4G15550	122.155	118.161	117.772	191.179	249.288	184.589
A_84_P23142	1.50223	0.0193215	C2H2-like zinc finger protein	AT3G45260	478.978	496.188	364.617	686.091	833.927	783.158
A_84_P18637	1.50083	0.00878485	UDP-glucose:indole-3-acetate beta-D-glucosyltransferase	AT4G15550	6315.54	5959.12	5475.59	9266.24	11885.7	9648.08
