# Supplementary material for: A salt-regulated peptide derived from the CAP superfamily protein negatively regulates salt-stress tolerance in Arabidopsis
Source: J Exp Bot. 2015 Jun 20;66(17):5301–13. doi: 10.1093/jxb/erv263 (PMC4526916; doi:10.1093/jxb/erv263)
Supplement: Supplementary Data [file supp_erv263_jexbot147041_file002.xls]

## Sheet: 1.5X upregulate
Supplemental dataset II. Differentially expressed genes in proatcape1 mutants upon the treatment in the presence and absence of 125 mM NaCl for 12 h.
	(salt treated/untreated)				untreated_proatcape1			salt treated_proatcape1
ProbeName	FoldChange	p-value	GeneName	TAIR Gene Locus ID	Bio I	Bio II	Bio III	Bio I	Bio II	Bio III	(Row data from microarray analysis)
A_84_P14137	1273.19	4.4036e-07	senescence-associated protein 29	AT5G13170	82.2082	67.4852	91.8006	103281	89086.1	81114
A_84_P16776	1074.21	8.55667e-06	late embryogenesis abundant protein 4-5	AT5G06760	17.7902	7.18935	8.11682	10989.6	10003.8	8311.09
A_84_P21026	832.179	3.80682e-08	caleosin-related protein	AT2G33380	125.531	116.177	112.668	105988	86094	73683.8
A_84_P127071	668.837	2.64084e-06	hypothetical protein	AT5G05220	5.99574	3.97914	3.27186	3248.45	2686.54	1900.19
A_84_P14274	576.781	1.82922e-05	late embryogenesis abundant domain-containing protein	AT1G52690	379.648	136.131	204.926	138681	103174	100847
A_84_P109472	562.525	5.6811e-06	tryptophan-rich sensory protein-like protein	AT2G47770	251.717	118.036	126.761	92753.9	75855.7	67654.7
A_84_P539084	524.729	3.43336e-06	hypothetical protein	AT1G06135	6.05598	3.91776	3.26574	2385.07	2237.82	1489.23
A_84_P19758	461.561	8.50511e-06	non-specific lipid-transfer protein 4	AT5G59310	103.74	70.4349	49.974	43293.6	26325.9	22368.5
A_84_P786477	453.275	9.06722e-05	hypothetical protein	AT5G05220	7.21532	4.27181	13.7794	3764.44	3309.2	2254.46
A_84_P835897	416.261	1.41337e-06			5.5522	3.66696	2.95113	1619.99	1330.58	1427.53
A_84_P863449	410.091	2.4226e-06	tryptophan-rich sensory protein-like protein	AT2G47770	162.957	87.6406	92.2719	45680.3	38796.7	36411.8
A_84_P841862	402.49	3.56594e-05	hypothetical protein	AT5G53710	9.08906	8.99096	3.28143	2629.08	2316.3	2038.62
A_84_P22847	397.356	4.8829e-07	peroxidase 5	AT1G14550	10.5313	12.0629	10.9405	4798.07	3930.24	3283.23
A_84_P187174	373.023	9.16032e-05	late embryogenesis abundant domain-containing protein	AT3G17520	163.505	41.8071	55.2219	28768	22516.4	21476.9
A_84_P11046	363.667	2.22464e-05	ethylene-responsive transcription factor ERF109	AT4G34410	6.00148	8.10549	3.62003	2215.44	2135.07	1271.36
A_84_P22462	355.302	1.53224e-06	ABC transporter F family member 2	AT5G09930	5.36047	3.50633	4.65392	1811.42	1256.49	1223.96
A_84_P223429	336.151	4.33219e-06	transcription factor bHLH92	AT5G43650	6.9857	7.55292	7.15325	2326.34	2767.15	1581.26
A_84_P18335	330.969	5.90966e-05	Late embryogenesis abundant protein (LEA) family protein	AT3G02480	531.17	153.571	259.246	98330.9	76783.5	72101.2
A_84_P13454	309.121	5.43255e-05	Plastocyanin-like domain-containing protein	AT2G15780	6.51215	4.28972	8.62403	1550.53	2568.67	1268.64
A_84_P191974	299.466	4.7485e-06	hypothetical protein	AT5G03210	29.1469	38.4434	21.7307	8582.64	8512.79	6355.01
A_84_P547483	294.922	5.25377e-07	hypothetical protein	AT3G27025	15.6429	17.6798	12.6103	4905.06	3596.75	3600.54
A_84_P549850	272.978	5.37801e-07	U-box domain-containing protein 19	AT1G60190	9.42966	8.32747	5.82135	2054.43	1794.6	1790.76
A_84_P797324	265.647	8.99392e-06	hypothetical protein	AT3G27025	5.85659	7.69117	9.04266	2259.37	1542.21	1555.95
A_84_P91639	261.221	6.34009e-06	acyl-CoA N-acyltransferases-like protein	AT2G39030	10.6311	15.6092	11.28	3006.35	3378.32	2332.56
A_84_P838948	258.721	1.7395e-06	myb family transcription factor	AT1G01520	5.85499	3.8173	3.15929	1041.38	897.042	929.447
A_84_P825539	250.484	0.000307072	alternative oxidase 3	AT1G32350	5.40353	20.2755	17.8942	3091.5	2538.42	2787.7
A_84_P121762	249.244	4.64158e-05	hypothetical protein	AT2G23270	5.51598	7.89999	10.8897	2425.89	1757.5	1223.63
A_84_P12324	248.252	7.09224e-06	concanavalin A-like lectin protein kinase	AT1G70130	5.62314	3.72597	3.00832	860.97	1094.59	726.543
A_84_P762507	245.959	9.11359e-06	hypothetical protein	AT3G25573	5.54498	7.23799	8.00013	1649.22	1732.75	1187.04
A_84_P18477	239.912	7.5591e-05	beta glucosidase 27	AT3G60120	5.49902	3.62667	9.85066	1476.62	1308.28	997.066
A_84_P21718	235.744	1.81746e-06	S-adenosyl-L-methionine-dependent methyltransferase-like protein	AT5G04380	6.14581	4.07225	3.31631	1050.15	898.785	818.02
A_84_P822012	232.515	0.000290521	cellulose synthase-like protein G2	AT4G24000	6.59552	24.1403	7.09959	3182.03	1994.4	1589.8
A_84_P23179	225.647	5.22945e-06	C2H2-type zinc finger protein	AT3G53600	29.4292	22.1696	19.6026	5158.82	5928.43	3411.34
A_84_P18640	222.506	0.000108411	cellulose synthase-like A01	AT4G16590	5.37014	3.51299	2.82138	784.219	1301.1	408.016
A_84_P593106	222.329	0.0031148	nudix hydrolase 24	AT5G19470	6.09075	18.0136	89.7475	4019.81	5486.24	3484.01
A_84_P52140	211.414	2.72743e-06	RING/U-box domain-containing protein	AT1G24580	24.7133	29.3195	32.8998	5968.13	5349.33	5009.86
A_84_P15185	202.243	1.16931e-05	ethylene-responsive transcription factor ERF019	AT1G22810	17.728	26.5426	15.192	4276.34	3735.07	2628.73
A_84_P15686	199.557	0.000227983	heat shock protein 22	AT4G10250	20.7927	14.7933	53.3938	5115.57	4448.06	4072.72
A_84_P503480	198.273	3.97487e-06	hypothetical protein	AT5G45630	27.64	25.5514	15.0037	4438.21	3887.91	3398.58
A_84_P19043	196.304	3.0753e-06	SKU5 similar 8 protein	AT1G21850	6.08282	3.99725	3.32515	923.546	760.599	618.202
A_84_P22852	186.329	4.87606e-06	myb family transcription factor	AT1G01520	19.8133	18.6608	26.7618	3789.22	3437.27	3489.45
A_84_P174401	184.204	1.8015e-05	lipase class 3 family protein	AT4G16820	5.63048	7.14738	9.48336	1321.09	1299.93	986.23
A_84_P22954	180.161	8.24662e-06	putative protein phosphatase 2C 24	AT2G29380	17.2178	27.1181	22.281	4235.91	3223.5	3163.42
A_84_P22363	179.114	3.08879e-06	dynein light chain type 1-like protein	AT4G27360	5.53914	3.64969	2.938	633.177	633.811	603.857
A_84_P145159	172.931	2.17544e-07	hypothetical protein	AT5G50360	82.6139	63.4554	68.8259	13162.5	10816.1	9305.97
A_84_P784679	172.386	0.00121106	hypothetical protein	AT5G45690	33.5931	3.66189	15.0991	2457.67	1784.92	1540.1
A_84_P11752	169.268	3.33399e-06	myb proto-oncogene protein	AT3G30210	24.3622	33.025	20.6178	4321.17	3497.85	3779.21
A_84_P11248	163.156	3.49203e-07	protein phosphatase	AT5G59220	165.887	141.12	165.907	27291.6	21126.6	20772.8
A_84_P20976	158.079	2.63975e-05	ethylene-responsive transcription factor ERF017	AT1G19210	5.61837	3.70421	3.00773	607.412	761.397	379.626
A_84_P310253	154.885	0.00108599	hypothetical protein	AT5G45690	33.4192	3.8539	10.2685	2033.86	1435.96	1194.67
A_84_P255630	144.45	0.000568144	hypothetical protein	AT2G25625	76.3246	147.805	322.038	28986.8	19527.5	13735.6
A_84_P500464	143.016	0.000162602	ATP binding / ATPase/ nucleoside-triphosphatase/ nucleotide binding protein	AT3G28610	11.299	3.7975	3.08712	872.269	587.878	536.527
A_84_P22337	142.876	9.40101e-06	MYB-like 102	AT4G21440	5.9244	5.93509	3.23117	683.328	667.918	515.512
A_84_P19363	140.46	7.22928e-07	heat shock protein 17.4	AT3G46230	50.9961	61.7656	46.6055	7197.81	6363.84	6305.82
A_84_P233899	140.337	0.000114633	hypothetical protein	AT5G66780	34.1817	10.5019	19.9146	2941.02	2602.85	1832.65
A_84_P231229	139.876	3.3515e-06	hypothetical protein	AT4G21930	87.5029	119.419	89.1609	13325.8	10763.9	12621.7
A_84_P262310	139.276	2.32725e-05	Core-2/I-branching beta-1,6-N-acetylglucosaminyltransferase family protein	AT1G10880	81.6297	48.4759	87.0327	10401.4	9643.82	6586.05
A_84_P297634	136.875	1.76111e-05	ankyrin repeat-containing protein	AT5G15500	63.1415	108.397	62.1931	11142.1	8963.76	7760.18
A_84_P11224	136.846	0.000152904	PAR1 protein	AT5G52390	12.6573	13.9195	31.5246	2545.81	2389.14	1661.59
A_84_P22467	131.882	4.5554e-05	phospholipase-like (PEARLI 4) family protein	AT5G11140	5.79388	3.9095	7.59387	695.623	819.187	491.62
A_84_P302850	131.21	1.29674e-07	protease inhibitor/seed storage/lipid transfer protein (LTP) family protein	AT2G37870	729.924	579.826	638.996	85055.7	68440.4	74513.9
A_84_P12031	131.125	3.06692e-05	putative phosphatidylethanolamine-binding protein	AT5G01300	111.015	49.8666	46.7312	9275.8	6781.92	6583.16
A_84_P181974	128.97	5.60934e-06	hypothetical protein	AT1G20310	6.32505	4.19198	3.43278	550.016	586.39	429.846
A_84_P13548	128.613	2.52377e-06	protein phosphatase 2C 3	AT1G07430	33.4542	21.7844	24.6503	3838.84	2468.29	2863.9
A_84_P819800	126.284	0.000303807	hypothetical protein	AT2G25625	20.5983	22.8095	56.9777	5072.49	3319.92	2273.17
A_84_P762197	123.938	2.8072e-07	hypothetical protein	AT3G03341	391.198	280.735	262.145	37817.2	32813.3	31360.7
A_84_P87009	121.815	0.000298334	beta glucosidase 24	AT5G28510	148.736	32.9016	50.1146	7233.43	6499.22	6695.29
A_84_P50530	121.185	6.53286e-07	hypothetical protein	AT5G53710	28.7117	19.8278	22.4642	2685.26	2634.13	2284.69
A_84_P311113	115.814	0.000979002	heat stress transcription factor A-6a	AT5G43840	5.51457	29.2148	7.90148	1569.66	808.847	1105.9
A_84_P551163	115.667	1.61794e-05	cellulose synthase-like protein G2	AT4G24000	6.78771	4.46019	3.68029	739.412	431.353	383.839
A_84_P605146	114.431	1.99791e-05	hypothetical protein	AT2G31345	6.57752	4.26765	3.47592	580.596	550.595	324.731
A_84_P562578	112.403	0.000113288	hypothetical protein	AT3G54520	10.8819	17.2574	24.0096	2301.27	1612.97	1224.86
A_84_P549304	112.051	0.000129617	hypothetical protein	AT3G54530	23.4264	22.8514	49.2355	3875.93	3169.62	2143.11
A_84_P14711	111.962	0.000133927	Em-like protein GEA1	AT3G51810	78.2793	23.2582	31.5189	4808.57	3618.23	3286.78
A_84_P537220	111.691	1.08126e-06	hypothetical protein	AT5G57510	11.0427	10.523	9.78214	1292.78	1080.33	805.194
A_84_P840120	109.6	6.05461e-08	hypothetical protein	AT3G62990	37.8347	37.4228	35.3367	4121.71	3271.2	3468.84
A_84_P16037	109.355	1.12913e-05	transcription factor MYB75	AT1G56650	115.527	111.344	153.962	12576.2	14142.1	10339.4
A_84_P257260	108.198	6.56477e-07	Rubber elongation factor protein (REF)	AT2G47780	70.0624	64.5697	58.9905	7609.48	6429.39	4905.73
A_84_P813784	107.78	4.371e-05	Gamma-glutamyl phosphate reductase	AT2G39800	6.4	3.96766	8.03645	718.381	450.188	560.948
A_84_P575955	107.162	7.75168e-06	hypothetical protein	AT3G62990	5.80173	8.12886	4.63677	645.842	545.495	542.357
A_84_P790750	107.158	2.99805e-08	hypothetical protein	AT3G62990	27.2659	27.3242	24.1657	2846.31	2316.41	2385.76
A_84_P609850	106.916	2.50052e-05	HSP20-like chaperone	AT4G16550	6.18862	4.08314	7.79571	666.535	506.317	506.529
A_84_P65284	105.408	3.49367e-07	LOB domain-containing protein 1	AT1G07900	39.693	35.9173	28.1246	3843.26	2817.15	3079.6
A_84_P17929	105.057	2.94796e-07	galactinol synthase 2	AT1G56600	105.421	95.8706	104.534	11524.2	8779.15	8597.17
A_84_P704429	104.916	1.47892e-05	hypothetical protein	AT1G12672	5.39326	4.19115	2.83786	524.772	354.181	282.998
A_84_P20704	104.484	6.42995e-06	non-specific lipid-transfer protein 3	AT5G59320	546.785	376.935	436.478	58007	40146.9	31285.1
A_84_P186914	102.657	6.42349e-05	S-adenosyl-L-methionine-dependent methyltransferase-like protein	AT3G11480	5.41653	3.54394	2.8582	440.422	213.166	448.903
A_84_P789317	102.573	1.13171e-07			418.252	345.809	306.965	38743.4	31257.8	28091.9
A_84_P21769	101.873	5.05417e-05	terpene synthase 04	AT1G61120	5.84483	3.81624	7.69683	544.93	594.639	397.72
A_84_P11148	100.059	1.6148e-06	protein kinase family protein	AT5G24080	27.185	27.4405	26.2432	3066.23	2419.13	1877.24
A_84_P104886	99.7469	3.74345e-06	hypothetical protein	AT5G63350	6.57172	4.34817	3.56745	479.407	371.682	403.13
A_84_P760622	97.4467	2.68612e-07			375.946	308.781	274.703	33374.2	27122.4	23146.3
A_84_P19241	95.2654	1.08588e-06	protein CCA1	AT2G46830	104.439	113.482	117.67	10593.1	9511.3	8497.28
A_84_P853304	93.4139	3.61958e-06	putative phosphatidylethanolamine-binding protein	AT5G01300	85.7638	50.5411	56.5606	6332.48	4895.43	4577.33
A_84_P16823	93.3981	4.0507e-06	protein late elongated hypocotyl	AT1G01060	66.0236	88.1215	60.7204	6095.28	5602.19	5984.9
A_84_P826417	93.063	0.000115713	WRKY DNA-binding protein 30	AT5G24110	23.0885	50.6115	28.6748	3073.14	3294.32	1894.12
A_84_P10012	90.5613	0.0228938	gibberellin-regulated protein 3	AT4G09600	210.453	4.47893	3.96793	1594.38	1098.34	1126.34
A_84_P808177	88.7424	7.74285e-06	non-specific lipid-transfer protein 3	AT5G59320	2206.26	1480.45	1803.49	191157	143800	106338
A_84_P76184	88.7093	0.000135352	WRKY DNA-binding protein 30	AT5G24110	41.5908	90.5426	45.3574	5173.17	5423.05	3017.76
A_84_P829441	87.9532	3.94719e-06			6.55319	4.33679	3.55688	429.379	346.858	327.893
A_84_P10555	86.8766	7.72631e-08	HSP20-like chaperone	AT1G53540	296.38	307.721	274.629	24809.7	21892.7	21469.3
A_84_P820317	86.7044	0.000110225	hypothetical protein	AT1G68250	14.7254	5.98965	11.1941	798.772	1001.32	571.301
A_84_P16247	86.5728	1.21528e-05	dehydration-responsive element-binding protein 1F	AT1G12610	6.46956	4.27158	3.51255	392.716	415.937	273.781
A_84_P762787	85.813	2.10574e-06	hypothetical protein	AT3G15534	9.81552	10.7616	10.2883	906.246	848.722	633.96
A_84_P757222	84.8477	1.14626e-06			552.258	568.77	626.581	48153.1	41658.4	42552.9
A_84_P11727	84.412	0.000257501	late embryogenesis abundant domain-containing protein	AT3G15670	91.1212	25.0824	44.955	3715.12	4331.63	2726.67
A_84_P801431	83.947	0.000206722	hypothetical protein	AT1G68250	13.3511	4.04523	7.44415	554.849	695.234	437.786
A_84_P21945	83.391	1.35621e-06	alternative oxidase 3	AT1G32350	71.5287	88.0618	72.5806	6259.7	5436.17	5531.97
A_84_P786467	81.6097	1.81145e-07	protease inhibitor/seed storage/lipid transfer protein (LTP) family protein	AT2G37870	15.4428	13.3692	10.8757	1119.91	867.572	891.88
A_84_P16077	80.7837	8.76631e-08	mitogen-activated protein kinase kinase kinase 18	AT1G05100	65.8492	61.535	59.973	5272.88	4436.91	3888.22
A_84_P764623	79.6145	7.80669e-08	B-box type zinc finger-containing protein	AT4G15248	120.143	115.183	102.319	8778.62	7176.46	8053.05
A_84_P838440	79.2045	5.27279e-06			5.63077	3.75352	3.04473	297.893	261.819	291.087
A_84_P16226	78.5913	8.31357e-06	peroxidase 4	AT1G14540	68.5173	71.6185	86.2597	6180.55	5681.74	4154.59
A_84_P181424	78.2572	3.16577e-05	hypothetical protein	AT5G24640	70.5501	92.2213	110.083	7676.36	6634.72	4785.48
A_84_P17123	76.4723	1.27029e-05	Pectin lyase-like protein	AT1G78400	5.88924	3.83541	3.18819	361.54	294.688	214.629
A_84_P18792	75.6815	7.40506e-05	early nodulin-like protein 1	AT5G53870	11.7672	21.0223	10.3372	1295.87	874.422	694.582
A_84_P555983	74.0682	4.20018e-06	hypothetical protein	AT1G30190	5.94614	3.95693	3.42644	348.88	278.358	239.513
A_84_P19046	73.4601	4.89576e-05	glutathione S-transferase TAU 12	AT1G69920	35.7242	39.635	63.8198	3326.47	2941.16	2599.73
A_84_P19775	72.9768	0.00427161	hypothetical protein	AT1G55230	84.1086	8.0122	63.4446	2612.19	2468.99	1829.35
A_84_P553344	71.5136	1.11688e-05	2-oxoglutarate (2OG) and Fe(II)-dependent oxygenase-like protein	AT1G48980	5.5965	3.71508	3.00891	341.264	221.972	214.462
A_84_P568618	71.2236	8.50199e-05	hypothetical protein	AT2G38823	96.1751	146.884	173.979	11708.9	8462.79	6362.92
A_84_P18234	69.504	1.47467e-05	putative F-box protein PP2-B6	AT2G02310	16.5648	17.5618	15.9821	1013.3	1361.48	803.423
A_84_P604726	69.4356	1.03075e-05	transcription activator-related protein	AT5G42290	6.37863	4.13227	3.38842	362.37	244.525	239.587
A_84_P852303	68.7612	2.09444e-05	VQ motif-containing protein	AT4G37710	6.2644	4.08752	3.43914	293.897	336.37	205.63
A_84_P818437	68.1466	3.90196e-06	calcium-binding protein CML37	AT5G42380	56.1519	57.9854	59.965	3906.16	3996.63	2810.28
A_84_P769350	66.8498	9.37629e-08	hypothetical protein	AT5G54165	163.078	135.578	131.14	9971.32	8451.38	7298.28
A_84_P255480	65.8489	4.00099e-06	hypothetical protein	AT2G35070	20.9003	20.8029	14.7149	1444.14	1005.04	893.65
A_84_P13077	65.4714	5.34808e-06	calcium-binding protein CML37	AT5G42380	163.642	165.629	157.804	9954.41	11447.9	7478.93
A_84_P558829	64.5076	5.8085e-05	senescence-associated protein 13	AT2G29350	85.5417	132.718	136.176	9241.55	5413.11	5890.21
A_84_P862307	64.1309	0.000107115			31.4126	11.0539	14.5996	1075.4	1009.67	874.37
A_84_P592130	63.8272	3.23005e-06	Peroxisomal membrane 22 kDa (Mpv17/PMP22) family protein	AT4G33905	105.484	95.241	106.224	6620.26	6489.37	4586.19
A_84_P831396	63.677	4.4943e-05	hypothetical protein	AT1G20310	6.86115	3.90921	6.60864	303.524	391.323	273.589
A_84_P847314	63.5494	6.29735e-06	protein CCA1	AT2G46830	6.91792	4.41327	3.83827	339.399	263.049	239.187
A_84_P18221	63.0783	0.000307414	embryonic cell protein 63	AT2G36640	54.9014	14.552	24.7136	1868.05	1492.49	1262.01
A_84_P132025	62.2907	1.43016e-08	Ninja-family protein AFP1	AT1G69260	221.184	187.041	185.451	12699.7	10501	9872.78
A_84_P17313	61.1739	0.000352377	NAD(P)-linked oxidoreductase-like protein	AT2G37770	252.992	202.3	69.3808	8918.99	9603.78	6738.5
A_84_P19028	61.0931	9.46261e-05	ethylene-responsive transcription factor ERF018	AT1G74930	16.0499	27.9906	23.3401	1217.17	1550.4	899.599
A_84_P18100	60.1678	1.41641e-05	glutathione S-transferase TAU 11	AT1G69930	52.9948	70.2317	55.2997	3513.2	3699.66	2449.04
A_84_P299810	59.3879	1.22691e-05	stigma-specific stig1-like protein	AT1G11925	20.1368	22.1828	21.3515	1131.12	1404.73	892.706
A_84_P17379	58.8742	0.000511976	L-ascorbate peroxidase	AT3G09640	55.7792	89.6868	21.3878	3060.11	2178.68	2325.37
A_84_P10637	58.7266	6.282e-05	Em-like protein GEA6	AT2G40170	111.781	45.0785	60.3963	3858.38	3689.25	3074.6
A_84_P853987	58.3805	4.67065e-06	Ninja-family protein AFP1	AT1G69260	6.84407	8.28141	5.34481	420.896	313.402	324.458
A_84_P141439	58.0102	2.09235e-05	vegetative storage protein 2	AT5G24770	321.926	397.276	219.376	15373.3	17821.7	14194.4
A_84_P555128	57.4826	6.88974e-06	cryptdin-related protein	AT1G51915	5.94411	3.81951	4.31092	287.399	250.746	183.161
A_84_P15646	56.5627	1.53046e-07	homeobox-leucine zipper protein ATHB-12	AT3G61890	961.6	959.241	797.293	51860.3	40875.2	44577.6
A_84_P272600	56.3357	3.28772e-05	ethylene-responsive transcription factor ERF016	AT5G21960	7.10169	4.69559	4.05926	271.38	334.655	189.214
A_84_P536936	56.3072	8.64802e-06	hypothetical protein	AT4G01985	48.6666	31.2995	31.1569	2469.43	1536.96	1585.01
A_84_P12395	55.7333	2.17375e-05	granule-bound starch synthase	AT1G32900	275.159	285.105	390.739	15141.3	16535.3	15049.5
A_84_P605408	55.4308	6.59696e-08	hypothetical protein	AT4G12580	94.8304	82.3224	82.5711	5049.32	3848.67	4011.28
A_84_P12788	54.1239	0.00114129	jasmonate-regulated protein	AT3G55970	5.71475	12.8432	22.4248	625.732	727.373	407.1
A_84_P832537	53.7527	4.9718e-06			15.5155	13.581	17.1378	941.25	656.536	644.423
A_84_P836433	53.5127	6.83917e-06	ABC transporter G family member 16	AT3G55090	5.62108	3.74642	3.77481	268.098	164.379	196.263
A_84_P194044	52.5802	0.000110721	hypothetical protein	AT5G07330	77.5046	31.1032	59.4742	3118.25	2207.78	2149.52
A_84_P11607	52.3922	3.60208e-05	cytochrome P450 76C2	AT2G45570	27.2508	24.7717	14.1382	1392.62	862.039	811.795
A_84_P22991	52.3266	1.02124e-05	C2H2 and C2HC zinc finger domain-containing protein	AT2G37430	90.5072	93.6867	78.177	4773.72	4797.77	2944.36
A_84_P834156	51.5892	5.81877e-07			144.229	121.052	139.562	7043.94	5626.86	5993.31
A_84_P17225	51.2334	8.23509e-06	myb domain protein 2	AT2G47190	6.81658	8.20368	5.94907	403.676	321.446	244.806
A_84_P19002	51.0411	9.09612e-06	late embryogenesis abundant protein-like protein	AT1G52680	6.68413	4.33206	3.52247	253.391	192.258	197.674
A_84_P839042	50.907	0.00031441	stigma-specific stig1-like protein	AT1G11925	10.0313	25.7408	13.2136	689.427	869.002	533.46
A_84_P11587	49.8132	3.06588e-06	Gamma-glutamyl phosphate reductase	AT2G39800	762.54	763.379	861.505	40730	30583.4	35332.3
A_84_P16173	49.1144	4.76287e-06	glutaredoxin-C9	AT1G28480	338.896	305.163	331.486	15228.3	16602.5	11406.3
A_84_P13022	48.688	0.00897259	cell division protease ftsH-6	AT5G15250	10.5439	6.75357	84.7305	880.254	758.187	740.862
A_84_P20104	48.4702	1.24006e-05	Leucine-rich repeat-containing protein	AT2G26380	19.4801	23.805	22.8658	1049.79	1080.95	755.507
A_84_P525660	48.4537	1.18871e-05	hypothetical protein	AT5G52940	6.76154	4.53277	3.91131	199.221	239.409	203.01
A_84_P21525	48.4091	2.36804e-06	heat shock protein 17.6A	AT5G12030	36.4257	23.8975	29.219	1401.05	1249.69	1170.12
A_84_P575680	47.835	8.97107e-06	hypothetical protein	AT2G17680	7.74074	5.04054	4.18685	284.506	220.413	202.457
A_84_P256260	47.4381	1.41399e-07	transmembrane amino acid transporter-like protein	AT2G41190	1630.37	1450.48	1433.69	77301.7	59015.2	56332.8
A_84_P169473	46.8181	1.18273e-05	putative galactinol synthase	AT5G30500	5.56802	3.67359	2.98991	204.488	139.228	156.521
A_84_P19615	46.7048	0.000130166	nodulin MtN21 /EamA-like transporter family protein	AT5G07050	6.28785	5.52768	11.0008	337.41	251.93	325.383
A_84_P22140	46.199	1.20662e-05	myb domain protein 15	AT3G23250	84.9935	54.1483	64.4325	3392.48	2938.3	2082.77
A_84_P286640	45.8646	1.25122e-05	hypothetical protein	AT3G48510	106.004	58.9314	80.5419	3777.99	3036.1	3004.87
A_84_P17343	45.7524	0.000160957	ethylene-responsive transcription factor 13	AT2G44840	68.2445	60.784	120.693	3225.69	3904.18	2703.36
A_84_P17111	45.4081	2.07097e-06	late embryogenesis abundant 3-like protein	AT1G02820	401.828	393.691	353.558	14767.6	17205.2	14634.1
A_84_P12972	45.1818	7.59858e-05	cupin family protein	AT4G36700	32.9071	17.9699	34.884	1387.26	921.194	1057.12
A_84_P23101	45.0761	1.59496e-06	B-box type zinc finger-containing protein	AT3G21890	188.165	179.863	153.631	6799.97	7760.05	6407.77
A_84_P164303	44.893	0.00051704	armadillo/beta-catenin-like repeat-containing protein	AT5G58680	15.2653	18.6702	5.58739	500.991	598.997	340.896
A_84_P16645	44.8066	2.42595e-07	myb domain protein 79	AT4G13480	28.6617	27.3141	27.4734	1161.8	1108.91	1066.3
A_84_P754114	44.7866	0.00104182	hypothetical protein	AT1G27461	17.8152	3.60104	5.03948	347.162	240.68	246.805
A_84_P602046	44.7341	2.50279e-05	hypothetical protein	AT5G40790	5.59536	3.66918	2.98324	220.23	135.154	130.79
A_84_P18358	44.712	2.67721e-06	hypothetical protein	AT3G12960	20.3536	15.9777	17.2904	940.33	634.352	598.273
A_84_P12209	44.6756	0.00019293	HVA22-like protein b	AT5G62490	142.496	51.9222	52.6116	3527.93	2830.43	2468.05
A_84_P68884	44.4713	1.8393e-05	peptide methionine sulfoxide reductase B8	AT4G21840	127.817	156.549	164.554	6507.48	6640.67	4758.19
A_84_P19124	44.4042	1.71445e-06			71.3238	71.2489	74.0801	3396.62	2894.5	2380.38
A_84_P16492	44.1008	1.22741e-06	B-box 32 protein	AT3G21150	107.127	119.235	105.995	4521.85	4495.1	4056.48
A_84_P606349	44.0518	1.17798e-05	hypothetical protein	AT4G28460	85.7475	98.4322	82.2691	3968.41	4067.56	2611.05
A_84_P19804	43.9655	2.3105e-05	peroxidase 58	AT5G19880	6.80902	4.32224	7.13378	261.919	232.591	207.955
A_84_P590571	43.9246	3.30371e-05	CCT motif-containing protein	AT1G04500	5.55914	3.67322	4.34322	200.007	218.078	122.352
A_84_P21294	43.7579	9.00209e-07	ABC transporter G family member 16	AT3G55090	117.794	102.786	93.2168	5251.42	3637.42	3515.02
A_84_P511454	43.6156	2.10509e-05	Serine protease inhibitor, potato inhibitor I-type family protein	AT5G43570	73.021	101.771	100.606	3719.15	3426.9	3455.83
A_84_P10659	43.4087	8.22424e-08	homeobox-leucine zipper protein ATHB-7	AT2G46680	554.596	535.36	510.638	24209.3	19285.3	18859.8
A_84_P249675	43.3881	3.18342e-05	hypothetical protein	AT1G02700	32.8927	16.0653	20.4402	1063.93	758.63	776.106
A_84_P206748	42.6635	0.00311119			7.91265	27.6817	3.8511	553.136	306.91	273.971
A_84_P815115	42.6631	1.30052e-05	hypothetical protein	AT5G39520	63.9314	58.508	52.8544	3298.52	1813.07	1822.69
A_84_P15781	42.2854	2.6964e-05	cytochrome P450, family 81, subfamily D, polypeptide 8	AT4G37370	197.97	292.774	192.931	10165.3	8894.13	6639.89
A_84_P786422	41.8771	4.4083e-05	EID1-like F-box protein 3	AT3G63060	44.5711	54.1533	71.6341	2217.65	2143.34	1896.81
A_84_P535746	41.8091	8.7754e-06	GCK domain-containing protein	AT2G03230	11.2917	12.0838	9.88481	551.758	410.673	308.873
A_84_P19734	41.7009	3.14245e-07	beta-carotene hydroxylase 2	AT5G52570	165.27	146.019	119.485	5718.2	5450.62	4763.49
A_84_P870349	41.5801	4.67008e-06	myb domain protein 15	AT3G23250	111.921	89.2271	86.201	4294.6	3832.12	2669.9
A_84_P186064	41.2953	0.000117987	VQ motif-containing protein	AT4G37710	13.0703	7.39532	12.5814	388.502	529.161	295.782
A_84_P137739	41.2842	1.99415e-06	EID1-like F-box protein 3	AT3G63060	110.456	114.829	99.7811	4141.6	4455.17	3426.8
A_84_P811915	41.1853	6.27148e-06	dehydrin Rab18	AT5G66400	59.9629	59.501	48.9803	2847.43	1861.79	1635.12
A_84_P750600	41.1478	6.17166e-05			5.70568	3.80586	3.08414	133.108	199.854	124.536
A_84_P13535	40.9607	8.18869e-05	2-oxoglutarate (2OG) and Fe(II)-dependent oxygenase-like protein	AT2G38240	48.6543	40.3938	68.7473	2106.57	2216.68	1411.87
A_84_P18663	40.7078	0.000296816	peroxidase 52	AT5G05340	25.9562	36.3543	63.2903	1666.79	1340.31	1280.44
A_84_P18843	40.2542	3.75545e-06	dehydrin Rab18	AT5G66400	1403.2	1167.6	1075.23	59232.5	38115	36138.5
A_84_P150218	40.0848	8.58175e-06	flavonol synthase 6	AT5G43935	5.80131	3.84797	3.15921	158.632	151.022	134.625
A_84_P583210	39.7212	3.72516e-07	bifunctional inhibitor/lipid-transfer protein/seed storage 2S albumin-like protein	AT4G33550	632.609	496.16	538.318	21605.4	17828.1	19519.9
A_84_P600236	39.5608	1.1652e-05	hypothetical protein	AT5G22545	26.1238	20.7291	30.1445	1061.75	844.061	800.759
A_84_P724814	39.4563	4.03456e-05			5.82481	5.42644	3.10575	221.688	149.514	129.171
A_84_P822249	39.4539	2.20853e-05	hydroperoxide lyase 1	AT4G15440	6.46796	8.31024	8.83303	344.26	242.746	247.742
A_84_P241225	38.6269	1.82486e-05	hypothetical protein	AT5G39520	52.3767	44.4595	37.3335	2282.21	1241.59	1255.5
A_84_P22497	38.4895	7.37974e-05	beta glucosidase 32	AT5G24550	8.18077	5.17969	4.34262	220.206	250.656	134.973
A_84_P15113	38.2878	9.06744e-06	ethylene-responsive transcription factor ERF020	AT1G71520	49.0168	46.4842	50.213	2120.04	1730.17	1243.06
A_84_P15590	38.0362	5.37549e-07	phosphate transporter 3;2	AT3G48850	217.967	222.322	219.767	8719.48	7027.05	6791.12
A_84_P500346	37.821	1.52121e-05	Low temperature and salt responsive protein	AT2G38905	5.44263	3.58206	4.67934	173.046	170.692	118.639
A_84_P18271	37.5454	7.45959e-07	hypothetical protein	AT1G07500	106.799	111.402	89.7173	4146.81	3254.56	2972.22
A_84_P520558	37.5448	3.85762e-07	hypothetical protein	AT1G52855	78.8968	71.1726	64.4503	2650.25	2533.12	2025.75
A_84_P753234	37.5405	3.5206e-05			5.94951	4.94054	3.41892	224.455	144.922	116.053
A_84_P17676	37.2897	0.000275579	cinnamyl alcohol dehydrogenase 8	AT4G37990	32.3848	69.834	30.2716	1206.42	1529.15	1366.29
A_84_P23870	37.2815	0.000153325	ethylene-responsive transcription factor ERF071	AT2G47520	14.3578	9.68548	19.2782	490.787	570.331	352.382
A_84_P507017	37.2624	2.28591e-05	Glutathione S-transferase family protein	AT5G44990	5.49585	3.62379	2.93665	169.678	124.017	102.102
A_84_P18416	37.1721	6.30451e-06	C2H2-type zinc finger protein	AT3G46080	190.078	182.053	208.144	7452.33	6873.46	5128.07
A_84_P512750	37.1153	1.3577e-05	VQ motif-containing protein	AT2G33780	5.95931	3.92944	3.2361	172.654	137.277	116.068
A_84_P523871	37.0774	9.46659e-05	SAUR-like auxin-responsive protein	AT5G42410	7.30275	4.76763	8.40939	261.997	255.884	158.06
A_84_P20579	37.0425	9.42331e-06	heat shock protein 17.6-II	AT5G12020	31.778	20.094	17.6708	843.098	742.881	650.181
A_84_P22906	36.918	0.00358785	late embryogenesis abundant domain-containing protein	AT2G42560	42.0924	6.96518	30.1514	1091.8	713.565	405.377
A_84_P23087	36.6381	5.90884e-06	protein serine carboxypeptidase-like 33	AT3G17180	15.2035	16.5953	14.0506	670.661	454.303	406.307
A_84_P869990	36.3361	0.0129028	phospholipase-like (PEARLI 4) family protein	AT5G11140	56.6056	4.42013	3.70865	317.649	401.498	247.84
A_84_P14736	36.3295	0.000182015	putative RING-H2 finger protein ATL36	AT4G09120	6.94446	4.54409	4.79334	306.265	157.326	106.877
A_84_P16839	35.9168	7.29085e-05	NDR1/HIN1-like 25	AT5G36970	12.116	8.73289	15.5519	472.653	389.574	293.995
A_84_P852428	35.799	3.06796e-05			26.9686	36.1201	33.8822	1394.78	911.645	845.551
A_84_P792060	35.6812	1.90339e-05	hypothetical protein	AT3G19615	27.9183	32.5427	19.0227	880.346	902.464	701.662
A_84_P11446	35.3029	2.3895e-05	ABC transporter G family member 40	AT1G15520	141.777	194.47	165.687	5701.55	5907.35	4237.12
A_84_P861274	35.1511	3.26681e-06	dehydrin Rab18	AT5G66400	4815.57	4239.5	3724.92	173786	128584	104948
A_84_P840707	35.0151	4.02535e-06	hypothetical protein	AT1G07500	29.0353	32.1457	30.0445	1182.89	927.577	779.049
A_84_P66214	34.5732	1.09807e-05	armadillo/beta-catenin-like repeat-containing protein	AT3G02840	27.925	24.1717	25.2705	1008.7	859.854	577.069
A_84_P279060	34.5613	5.38238e-08	hypothetical protein	AT3G12320	314.591	292.937	264.717	10546.9	8120.23	8349.46
A_84_P283390	34.4032	2.91365e-05	tetratricopeptide repeat domain-containing protein	AT1G80130	115.232	110.06	162.16	4410.78	3684.82	3658.4
A_84_P290764	34.3123	8.54921e-05	gibberellin 20-oxidase 5	AT1G44090	6.20119	7.05955	3.37327	197.443	173.121	123.92
A_84_P57250	34.3036	1.0773e-05	lactoylglutathione lyase / glyoxalase I-like protein	AT1G80160	275.043	237.026	187.464	9463.5	6937.28	5335.48
A_84_P574263	34.1444	3.32265e-05	peptidoglycan-binding LysM domain-containing protein	AT4G25433	14.2628	14.1277	20.3557	559.816	493.391	419.723
A_84_P23539	33.9942	4.26562e-05	dehydrodolichyl diphosphate synthase 2	AT5G58770	1822.18	1188.07	825.934	39518.7	39525.1	31929.8
A_84_P767554	33.7649	6.26732e-05	lipid binding protein	AT5G59330	654.3	389.933	575.411	22795.4	14954.2	11771
A_84_P862159	33.4167	0.00025651	tyrosine aminotransferase 3	AT2G24850	5.50722	11.9005	6.87875	203.173	221.84	265.015
A_84_P762532	33.3929	2.38851e-05	Naringenin,2-oxoglutarate 3-dioxygenase	AT3G51238	7.00274	9.65677	5.71535	268.1	196.266	194.197
A_84_P21041	33.2144	0.000137544	late embryogenesis abundant domain-containing protein	AT2G18340	12.1908	23.5029	15.7857	573.587	539.333	380.381
A_84_P12551	33.1507	0.0002506	glutathione S-transferase tau 3	AT2G29470	34.636	77.7054	35.109	1395.24	1399.57	1251.74
A_84_P13852	33.0715	1.42178e-06	heat shock protein 21	AT4G27670	23.6391	21.6521	18.9106	805.018	593.054	520.687
A_84_P75404	32.9913	0.00116583	hypothetical protein	AT5G55150	66.4927	156.766	226.507	4376.32	4172.2	3296.93
A_84_P102366	32.9444	0.000304181	hypothetical protein	AT3G15280	60.3037	24.2398	19.3905	1110.72	783.945	826.412
A_84_P12169	32.9354	3.7831e-05	cytochrome P450, family 715, subfamily A, polypeptide 1	AT5G52400	60.3362	56.209	52.4239	1770.59	2184.78	1165.88
A_84_P22018	32.6788	3.18006e-06	putative F-box protein PP2-B8	AT2G02340	6.55163	4.43215	4.28215	155.756	151.078	130.936
A_84_P13518	32.6675	7.21366e-05	jasmonic acid carboxyl methyltransferase	AT1G19640	29.2917	35.8598	41.4471	949.141	1278.52	888.039
A_84_P235073	32.6538	1.6742e-07	zinc finger protein CONSTANS-LIKE 7	AT1G73870	273.206	274.116	249.374	8792.92	7047.25	7450.76
A_84_P205068	32.5674	2.05829e-07	hypothetical protein	AT1G17744	19.1275	16.5749	16.5908	592.514	501.532	434.115
A_84_P21275	32.5428	9.60135e-06	cytochrome BC1 synthesis	AT3G50930	515.626	621.148	610.635	20280.7	16640.7	14180.9
A_84_P15269	32.531	6.49579e-06	NAC domain-containing protein 19	AT1G52890	184.402	135.855	104.13	4257.11	3921.02	3820.1
A_84_P15812	32.3379	6.86254e-06	transcription factor	AT5G01380	67.6667	61.0066	73.9834	2121.48	2118.13	1631.95
A_84_P826766	32.303	0.000733947	armadillo/beta-catenin-like repeat-containing protein	AT5G58680	5.9479	16.1146	12.8976	328.908	378.591	237.604
A_84_P118462	31.8516	8.45682e-06	hypothetical protein	AT2G28400	150.478	119.195	87.175	3788.26	3431.07	2760.1
A_84_P12442	31.6202	0.000146539	AMP-dependent synthetase and ligase family protein	AT1G76290	10.9623	4.29815	7.26724	216.989	186.453	189.987
A_84_P154655	31.6084	1.15816e-05	hypothetical protein	AT2G41730	201.547	224.512	236.554	7489.98	6452.95	4965.86
A_84_P19294	31.4251	2.1488e-06	FAD-binding and BBE domain-containing protein	AT1G26380	58.7794	64.787	50.9643	1947.29	1606.8	1366.77
A_84_P825764	31.2271	2.00661e-06	F-box protein PP2-B13	AT1G56240	13.1349	12.7533	11.1244	394.31	369.964	276.186
A_84_P305850	31.1265	4.70982e-05	glutamate decarboxylase 4	AT2G02010	16.9209	17.1439	25.0838	650.01	517.356	463.326
A_84_P14193	31.0801	2.08759e-05	zinc finger CCCH domain-containing protein 2	AT1G03790	6.03036	4.8408	3.26922	142.649	138.257	103.151
A_84_P842320	31.0067	0.000109115			12.1717	15.8344	16.6105	601.785	289.299	389.218
A_84_P16865	30.7475	0.0163594	late embryogenesis abundant domain-containing protein	AT5G44310	80.0335	3.72292	16.0856	643.879	428.786	358.308
A_84_P19205	30.6477	0.000544789	putative leucine-rich repeat transmembrane protein kinase	AT2G24130	6.58659	7.86074	16.1309	263.483	301.962	214.561
A_84_P534217	30.5732	1.36833e-07	octicosapeptide/Phox/Bem1p domain-containing protein	AT3G48240	178.739	142.834	152.426	4735.04	4107.43	4059.89
A_84_P162633	30.4407	1.9548e-05	ethylene-dependent gravitropism-deficient and yellow-green-like 3 protein	AT1G17870	185.096	153.537	143.216	6377.47	3881.92	3292.69
A_84_P595814	30.3049	5.1085e-06	hypothetical protein	AT5G40800	10.361	10.3674	12.0307	341.622	266.357	280.652
A_84_P586330	30.2015	5.20652e-07	phosphate transporter PHO1-10	AT1G69480	142.391	118.827	98.677	3614.9	3187.58	2834.15
A_84_P18111	30.1789	1.05282e-05	caffeoyl-CoA 3-O-methyltransferase	AT1G67980	57.7339	54.5885	54.5316	1680.6	1755.79	1136.67
A_84_P13464	30.1195	0.000120805	NAD(P)H dehydrogenase B4	AT2G20800	24.9966	36.9719	44.5708	1089.54	921.775	795.716
A_84_P825767	30.0367	1.03558e-05	F-box protein PP2-B13	AT1G56240	76.8159	81.9091	73.9412	2382.61	2371.55	1584.24
A_84_P857762	29.9	2.48074e-06		AT5G24770	12.4069	11.9499	9.67635	327.12	332.829	250.092
A_84_P21064	29.3961	0.000516079	concanavalin A-like lectin protein kinase-like protein	AT2G29220	11.0496	3.85289	8.73454	271.307	153.383	161.17
A_84_P823530	29.3037	1.49109e-05	jasmonic acid carboxyl methyltransferase	AT1G19640	8.86335	11.3365	7.51298	233.084	244.679	236.499
A_84_P14013	29.1021	4.04252e-05	AAA-type ATPase family protein	AT5G40000	11.1049	9.91198	5.69523	226.654	241.402	200.509
A_84_P14542	28.9824	9.08724e-06	myb family transcription factor	AT3G09600	19.5446	25.3701	22.1555	657.166	555.381	520.289
A_84_P14787	28.8703	0.00146562	CAP160 protein	AT4G25580	37.9791	9.01912	21.8446	794.639	435.09	369.776
A_84_P817057	28.6195	2.48087e-05	cytochrome BC1 synthesis	AT3G50930	19.0891	20.5398	24.3105	703.063	516.464	436.925
A_84_P803335	28.544	0.000168735	nodulin MtN3-like protein	AT3G28007	53.5921	45.1715	81.0938	1901.98	1588.66	1072.85
A_84_P11961	28.5161	2.787e-06	NAC domain-containing protein 72	AT4G27410	1116.4	1077.94	757.056	28870.9	23538.8	22072.3
A_84_P11694	28.3565	0.000249113	putative calcium-binding protein CML40	AT3G01830	52.3099	107.065	63.0271	2341.62	1866	1307.88
A_84_P84999	28.0262	1.67913e-05	AAA-type ATPase family protein	AT3G28580	179.219	192.376	212.454	5673.44	5277.99	3823.45
A_84_P12287	27.6043	6.64546e-06	1-aminocyclopropane-1-carboxylate synthase 2	AT1G01480	106.287	107.654	76.7191	2845.76	2430.89	1895.22
A_84_P606188	27.5056	3.29272e-05	nodulin MtN3-like protein	AT3G28007	62.8078	57.7516	74.9908	1945.53	1732.33	1192.5
A_84_P20289	27.323	1.89375e-05	hypothetical protein	AT3G28270	882.276	761.133	909.861	28711	18974.4	16243.9
A_84_P12547	27.0574	5.53988e-05	cytochrome P450 71A12	AT2G30750	27.3735	21.7092	27.7848	931.341	475.088	524.852
A_84_P754390	26.7778	1.84703e-05	RING/U-box domain-containing protein	AT1G67856	28.3285	27.4256	16.5546	643.102	563.596	483.784
A_84_P798436	26.6153	7.60728e-06			114.368	143.005	126.532	3343.86	2774.35	2986.23
A_84_P563616	26.5506	1.73936e-05	hypothetical protein	AT4G37030	63.8488	66.8413	67.2681	2104.52	1531.26	1183.88
A_84_P18909	26.5088	0.000114951	Endosomal targeting BRO1-like domain-containing protein	AT1G13310	5.80522	6.46775	3.17569	162.406	102.294	94.9303
A_84_P305070	26.3439	1.84603e-06	hypothetical protein	AT2G15020	914.386	961.337	787.676	20827.5	20265.8	21294.7
A_84_P786969	26.2322	4.80009e-07	NAC domain-containing protein 19	AT1G52890	76.4993	60.975	54.6682	1569.52	1412.84	1473.9
A_84_P10609	25.98	4.92802e-05	tyrosine aminotransferase 3	AT2G24850	132.362	163.134	156.9	2993.83	3652.88	3857.17
A_84_P21625	25.9222	2.76849e-06	CAP160 protein	AT5G52300	300.914	237.407	241.898	7573.56	4988.24	5657.36
A_84_P14587	25.7455	2.76419e-05	9-cis-epoxycarotenoid dioxygenase NCED3	AT3G14440	105.021	83.1156	54.3324	2219.28	1667.8	1552.55
A_84_P22549	25.325	6.37277e-06	putative WRKY transcription factor 8	AT5G46350	25.8407	24.8731	23.6406	733.263	547.797	436.256
A_84_P22733	25.2968	0.00625762	AWPM-19-like family protein	AT1G04560	78.3234	9.07587	14.1279	598.981	468.286	411.538
A_84_P23455	25.2807	2.17566e-06	alpha/beta-hydrolase domain-containing protein	AT1G68620	473.958	478.728	465.662	11786.3	11396.5	9023.99
A_84_P20281	25.2503	1.62902e-06	Ca2+-transporting ATPase	AT3G22910	144.646	125.521	106.563	2906.2	3062.03	2485.25
A_84_P20240	25.249	0.000109737	UBX domain-containing protein	AT3G21660	6.37374	8.06641	8.68618	223.911	192.141	118.637
A_84_P541841	25.1619	0.000122625	hypothetical protein	AT1G51920	35.1485	57.3845	38.6166	1244.39	1023.32	691.859
A_84_P23123	25.0325	2.85364e-05	seven in absentia (SINA) domain-containing protein	AT3G13672	520.688	552.181	339.395	13657.4	9473.68	8399.78
A_84_P822379	24.8505	8.73747e-05	hypothetical protein	AT3G28270	62.4701	52.1034	73.6937	2080.69	1128.6	1113.02
A_84_P761897	24.7985	7.00959e-06	hypothetical protein	AT3G19615	39.2617	28.0016	25.6347	695.3	747.43	587.21
A_84_P20462	24.728	0.000212896	dehydration-responsive element-binding protein 1B	AT4G25490	25.0617	31.6471	20.0535	591.662	791.775	364.508
A_84_P19013	24.7099	5.39853e-06	Subtilase-like protein	AT1G32960	6.04396	4.0755	4.83246	118.785	96.8509	110.839
A_84_P822373	24.6647	9.62288e-05	hypothetical protein	AT3G28270	93.2573	68.7945	96.4314	2917.82	1535.96	1470.69
A_84_P857638	24.5814	0.000686256	cytochrome P450, family 71, subfamily A, polypeptide 13	AT2G30770	6.68733	10.0967	16.1463	249.577	172.321	267.339
A_84_P10863	24.4466	7.99159e-06	cytochrome P450, family 94, subfamily B, polypeptide 3	AT3G48520	217.176	252.587	184.314	5952.82	4450.24	3959.22
A_84_P14326	24.2899	5.2591e-05	organic cation/carnitine transporter1	AT1G73220	323.658	203.303	253.332	5629.56	4445.07	6778.32
A_84_P756407	24.1578	9.38621e-06	embryo sac development arrest 12 protein	AT2G35950	71.2281	57.3797	72.2151	1504.85	1274.26	1540.77
A_84_P762988	24.104	9.94043e-05	mitogen-activated protein kinase kinase kinase 21	AT4G36950	23.2402	32.8076	18.8095	497.627	647.817	442.365
A_84_P868030	23.863	6.43189e-05	hypothetical protein	AT3G27415	20.2866	14.5152	17.5359	393.287	477.513	265.29
A_84_P12513	23.8588	6.57882e-09	inositol-3-phosphate synthase isozyme 2	AT2G22240	8178	7268.23	6896.45	180988	152663	143068
A_84_P19302	23.8548	0.01049	ethylene-responsive transcription factor ERF095	AT3G23220	5.93541	3.93819	31.7127	193.495	260.522	141.734
A_84_P17283	23.6848	0.00285186	protein agamous-like 44	AT2G14210	18.4461	9.51055	3.07339	214.589	129.968	182.377
A_84_P867949	23.6408	0.000295019	hypothetical protein	AT4G12735	101.839	179.005	189.158	3727.78	3488.58	2487.56
A_84_P23149	23.4394	0.000592815	UDP-glucosyl transferase 76E12	AT3G46660	40.4478	12.7586	15.5818	400.356	424.811	432.309
A_84_P21126	23.3475	3.98317e-06	GCN5-related N-acetyltransferase-like protein	AT2G32020	604.774	598.643	507.734	14319.9	12383.9	9367.01
A_84_P846972	23.3333	0.00215285			6.79681	4.54663	15.4801	216.434	200.359	99.5044
A_84_P762751	23.3264	3.08949e-07	LURP-one-like protein 9	AT3G10986	27.5907	24.2986	22.3326	625	484.415	445.665
A_84_P712672	23.2322	0.0198157	ethylene-responsive transcription factor 4	AT3G15210	6.24709	4.13708	51.127	269.714	287.686	151.618
A_84_P21605	22.9842	3.19455e-05	transcription factor bHLH28	AT5G46830	102.129	86.9113	126.483	2417.63	2210.16	1811.38
A_84_P506854	22.8948	0.000114237	hypothetical protein	AT4G27530	17.7509	9.09877	16.1211	349.166	249.648	254.522
A_84_P10034	22.8232	1.1398e-05	xyloglucan:xyloglucosyl transferase	AT4G18990	7.68817	6.77839	8.69074	190.646	148.785	134.781
A_84_P15382	22.6658	0.000408221	cytochrome P450, family 71, subfamily A, polypeptide 13	AT2G30770	6.52911	11.5314	11.9656	202.698	152.688	240.663
A_84_P519046	22.6201	8.59655e-06	hypothetical protein	AT3G09450	125.82	120.596	139.616	2612.54	2454.38	2715.04
A_84_P14560	22.6056	0.000175544	cytochrome P450 71B15	AT3G26830	59.2263	74.5501	106.392	1576.93	1521.1	1606.32
A_84_P23654	22.1589	1.81047e-05	jacalin-like lectin domain-containing protein	AT1G52000	564.723	582.879	631.121	15443.7	11202.8	9276.21
A_84_P581126	21.9828	6.56864e-07	CCT motif family protein	AT2G46670	9.46016	9.23949	7.58048	199.973	169.929	147.073
A_84_P17045	21.6912	0.000225151	threonine aldolase	AT1G08630	108.956	49.3643	44.0212	1440.65	1232.69	966.151
A_84_P10469	21.5007	6.45875e-06	nuclear transcription factor Y subunit A-5	AT1G54160	143.534	146.42	154.608	3575.39	2482.05	2584.03
A_84_P788408	21.343	0.000609913	transcription factor bHLH19	AT2G22760	8.27955	9.87628	3.34864	127.868	141.469	104.493
A_84_P756427	21.3223	2.12976e-05	cysteine proteinase-like protein	AT2G27420	295.475	364.593	364.922	6596.41	6744.18	6082.36
A_84_P847991	21.2641	0.00117692	protein CCA1	AT2G46830	58.1427	19.0985	58.5288	908.3	721.51	677.041
A_84_P23838	20.9555	8.39971e-08	alpha/beta-hydrolase domain-containing protein	AT1G73480	1113.73	1036.81	978.562	22210.6	17674.4	18807.6
A_84_P847367	20.843	3.03156e-05	CER1 protein	AT1G02205	20.1396	19.4845	25.061	513.572	363.871	338.336
A_84_P238433	20.8223	0.000168854	o-acyltransferase WSD1	AT5G37300	23.892	22.9947	14.7249	609.892	304.754	278.997
A_84_P521040	20.7462	0.0019934	hypothetical protein	AT4G25330	5.90576	17.8608	17.8842	271.044	218.709	201.76
A_84_P822209	20.6848	5.6781e-07	sucrose synthase 3	AT4G02280	535.783	453.117	430.497	10734.5	7823.59	7820.1
A_84_P17940	20.6806	6.86341e-06	protein ULTRAPETALA 2	AT2G20825	17.0666	20.8396	18.3644	395.667	323.032	320.926
A_84_P23501	20.5902	0.0127054	serine/threonine-protein kinase-like protein CCR4	AT5G47850	16.2479	31.9796	2.93125	292.884	235.291	136.988
A_84_P826714	20.5859	0.000121809	jacalin-like lectin domain-containing protein	AT1G52000	37.5264	27.035	32.6858	950.783	438.39	492.801
A_84_P756272	20.5704	1.76901e-05			170.288	212.419	199.323	3566.47	3587.11	3483.06
A_84_P16611	20.5301	1.33196e-06	sucrose synthase 3	AT4G02280	500.019	394.58	372.959	9539.84	7018.4	6752.34
A_84_P19981	20.4974	7.69529e-05	lipase-3 domain-containing protein	AT1G30370	153.875	204.263	117.253	3172.91	3230.62	2198.41
A_84_P592168	20.4558	1.56377e-05	hypothetical protein	AT5G05300	25.588	26.9118	21.6925	518.299	511.477	342.461
A_84_P12954	20.4153	2.40757e-06	glucose-1-phosphate adenylyltransferase large subunit 3	AT4G39210	1542.26	1375.55	1471.79	31602.8	27027.3	22084.9
A_84_P854478	20.3196	1.33768e-06	nuclear transcription factor Y subunit A-5	AT1G54160	17.2515	17.8599	14.8008	362.485	265.105	282.689
A_84_P753508	20.2939	0.000630408		AT1G55525	68.6079	22.9395	37.1589	710.638	866.48	563.627
A_84_P11439	20.1399	3.89679e-06	HSP20-like chaperone	AT1G52560	406.035	371.65	268.239	7067.21	6106.83	5440.12
A_84_P150278	19.9537	9.54764e-06	hypothetical protein	AT2G34610	144.618	148.486	98.1183	2581.63	2034.13	2263.26
A_84_P62840	19.8041	6.40782e-06	early light-inducible protein 2	AT4G14690	3219.83	3096.08	2567.48	50169.1	58782.6	47864.6
A_84_P821335	19.751	0.000155771	tyrosine aminotransferase	AT5G53970	23.8897	15.1657	9.43898	295.253	265.48	238.682
A_84_P16729	19.6471	0.000297666	1-aminocyclopropane-1-carboxylate synthase 8	AT4G37770	6.85593	7.29412	12.1323	195.185	147.196	113.714
A_84_P13212	19.6282	3.55458e-05			148.293	178.612	196.894	3144.63	2848.94	3125.6
A_84_P14306	19.5031	1.06072e-05	NAC domain-containing protein 29	AT1G69490	432.562	385.599	315.286	8865.65	5529.25	5650.71
A_84_P860280	19.4978	2.0964e-05	NAC domain-containing protein 29	AT1G69490	127.765	113.452	95.2077	2709.21	1517.5	1766.69
A_84_P112892	19.3146	3.83428e-05	DUF679 domain membrane protein 1	AT3G21520	456.904	394.72	238.835	6562.76	5747.9	5841.88
A_84_P610036	19.2618	1.18265e-05	hypothetical protein	AT5G38310	10.0491	11.5547	9.19951	211.033	184.284	139.375
A_84_P568745	19.1294	0.000713962	hypothetical protein	AT3G27250	6.87944	17.7368	9.33133	220.985	153.046	167.33
A_84_P23370	19.0958	1.51179e-05	putative RNA helicase	AT4G16680	80.818	64.9366	69.3223	1369.73	1405.09	934.596
A_84_P559973	18.9026	0.000142654	ankyrin repeat-containing protein	AT4G03460	17.8704	17.6973	10.1288	368.239	218.864	190.607
A_84_P12451	18.8106	0.00169394	late embryogenesis abundant domain-containing protein	AT1G72100	33.5483	7.87483	13.3007	289.407	274.016	209.406
A_84_P16501	18.7373	8.54028e-07	beta-fructofuranosidase, insoluble isoenzyme CWINV5	AT3G13784	1356.81	1157.47	937.362	21728.6	18393.4	17204.4
A_84_P535346	18.7009	1.35621e-05	hypothetical protein	AT5G22540	33.8996	26.0634	19.3178	486.579	433.604	375.668
A_84_P17191	18.6574	0.000181941	putative protein phosphatase 2C 2	AT1G07160	43.8061	59.7617	37.9095	1206.64	656.518	577.714
A_84_P23522	18.5947	8.41589e-07	tyrosine aminotransferase	AT5G53970	169.918	147.225	121.891	2777.71	2394.59	2092.75
A_84_P835549	18.5604	1.43771e-05			28.3746	34.0115	26.9844	628.269	414.91	453.534
A_84_P551816	18.4392	0.00141444	MATE efflux family protein	AT3G03620	21.2984	5.95643	10.8383	279.665	154.473	141.679
A_84_P231269	18.3928	9.26715e-07	hypothetical protein	AT1G24600	520.846	466.75	416.454	9365.52	7395.83	6457.45
A_84_P20248	18.3666	0.000497027	ethylene-responsive transcription factor ERF098	AT3G23230	16.2936	30.4015	26.6264	438.328	478.939	276.382
A_84_P298474	18.3414	7.10051e-05	P-glycoprotein 11	AT1G02520	43.933	53.1675	53.4076	1157.75	742.428	635.834
A_84_P13271	18.3295	1.57951e-05	putative WRKY transcription factor 40	AT1G80840	148.053	135.293	143.592	2808.84	2544.41	1759.71
A_84_P842055	18.2366	6.06729e-05	ABC transporter G family member 28	AT5G60740	6.18856	9.57289	6.87413	144.386	114.503	106.077
A_84_P786760	18.23	7.49571e-06	putative WRKY transcription factor 40	AT1G80840	161.004	142.332	142.704	2902.27	2590.44	1871.13
A_84_P172401	18.0955	1.46221e-06	RING/U-box domain-containing protein	AT5G01520	715.034	682.086	532.35	12369	9745.28	9062.07
A_84_P610349	18.0215	4.54758e-05	protein IDA	AT1G68765	31.9733	35.0022	35.0453	716.028	572.758	397.431
A_84_P12638	17.8828	1.43201e-06	PYRIMIDINE 4	AT3G08860	735.546	708.504	653.713	12793.8	11618.1	9306.53
A_84_P17701	17.8644	3.42681e-06	PATATIN-like protein 4	AT4G37050	80.8826	77.921	58.4473	1329.29	994.626	1127.82
A_84_P14118	17.8414	1.37643e-06	cytochrome P450, family 81, subfamily G, polypeptide 1	AT5G67310	16.8566	14.16	12.8713	253.174	247.587	197.642
A_84_P24062	17.7938	2.15629e-06	beta-amylase 1	AT3G23920	4267.98	4417.83	3768.11	79044.4	65142.4	55195.2
A_84_P180664	17.7115	5.25901e-05			17.0907	22.1483	23.2436	383.256	326.5	277.381
A_84_P15797	17.7034	1.45498e-05	putative serine carboxypeptidase-like 30	AT4G15100	25.6982	25.6758	27.6475	438.66	470.628	348.119
A_84_P505907	17.6566	4.01585e-05	hypothetical protein	AT4G12735	100.04	112.504	115.053	2033.91	1915.96	1298.74
A_84_P17216	17.656	0.000107316	putative inositol transporter 2	AT1G30220	38.1518	49.0103	27.1159	791.111	469.491	533.48
A_84_P20322	17.6465	0.00062688	putative cysteine proteinase	AT3G49340	6.28169	13.2149	12.6128	163.442	164.677	151.777
A_84_P97916	17.4439	2.75475e-05	hypothetical protein	AT4G29780	206.866	177.913	206.401	3380.58	3588.21	2360.19
A_84_P11721	17.3968	0.000114585	NAC domain-containing protein 55	AT3G15500	122.857	126.261	79.136	1816.75	2090.37	1208.4
A_84_P561511	17.3837	2.47587e-05	haloacid dehalogenase-like hydrolase domain-containing protein	AT2G36540	45.7757	50.5694	31.6614	707.297	696.665	554.796
A_84_P11143	17.3617	3.46325e-05	putative WRKY transcription factor 38	AT5G22570	57.9947	55.8126	54.4894	824.339	1089.89	729.456
A_84_P23923	17.3247	1.82835e-06	putative peptide/nitrate transporter	AT2G37900	67.1987	65.2529	62.1394	1159.04	857.983	1011.64
A_84_P12963	17.1917	8.82361e-06	hydroperoxide lyase 1	AT4G15440	1109.86	1063.78	1251.25	20034.5	17430.2	15262.2
A_84_P19282	17.0637	2.00404e-06	alpha/beta-hydrolase domain-containing protein	AT3G02410	112.38	108.667	97.7853	1986.12	1584.23	1338.86
A_84_P22787	17.0529	2.69579e-05	glutathione S-transferase 11	AT1G02920	518.458	485.364	304.587	7633.72	6377.59	5543.38
A_84_P203128	16.852	4.59781e-07	Ninja-family protein AFP3	AT3G29575	901.497	739.745	748.814	13785.6	11918.6	10327.8
A_84_P12435	16.8272	1.81083e-06	Mitochondrial substrate carrier family protein	AT1G79900	141.392	130.122	120.634	2486.02	1791.61	1685.83
A_84_P249495	16.8052	1.12201e-05	copper transport family protein	AT5G52760	89.2883	80.7345	84.6789	1495.48	1392.19	988
A_84_P100746	16.7762	0.000108462	TRAF-like family protein	AT3G28220	566.537	546.056	835.11	11321.6	9268.8	8253.44
A_84_P153598	16.7536	0.000653673	succinate dehydrogenase [ubiquinone] iron-sulfur subunit 3	AT5G65165	15.6856	5.86153	8.73219	197.573	138.406	98.0289
A_84_P14793	16.7151	8.05566e-06	nodulin MtN21 /EamA-like transporter-like protein	AT1G21890	75.9921	72.8321	73.3998	1149.17	958.989	1222.34
A_84_P62700	16.6992	1.48418e-06	ABC transporter G family member 22	AT5G06530	555.042	471.394	519.624	9186.62	7202.58	6793.94
A_84_P796587	16.6831	7.4485e-05	hypothetical protein		378.486	234.907	177.64	4159.38	3771.1	3319.69
A_84_P845967	16.6647	6.39919e-05	putative WRKY transcription factor 38	AT5G22570	53.7608	62.8464	55.7976	809.528	1074.94	711.898
A_84_P18334	16.6578	2.59076e-05	myb domain protein 108	AT3G06490	97.679	71.6837	95.576	1491.46	1398.71	1052.84
A_84_P18845	16.535	6.86842e-07	myb domain protein 112	AT1G48000	173.852	169.987	157.431	2796.89	2182.72	2446.26
A_84_P20728	16.4915	7.21542e-06	ethylene-responsive transcription factor ABR1	AT5G64750	52.965	61.3867	55.8481	975.891	819.551	723.031
A_84_P18193	16.4761	0.00585371	late embryogenesis abundant group 1 protein	AT2G35300	182.297	28.2295	42.4477	1070.25	794.346	815.994
A_84_P582920	16.3323	3.69002e-06	BON1-associated protein 2	AT2G45760	66.0661	55.6593	58.3705	949.561	954.709	732.379
A_84_P237173	16.2845	4.19889e-05	basic helix-loop-helix domain-containing protein	AT1G10585	80.2893	73.3766	56.5038	913.648	929.976	1201.29
A_84_P548213	16.2693	3.68525e-06	hypothetical protein	AT2G31945	99.2444	105.763	88.1371	1618.95	1475.66	1184.04
A_84_P12765	16.2507	1.42316e-05	dehydrin xero 1	AT3G50980	50.9851	34.0081	32.2337	695.307	497.598	492.242
A_84_P820222	16.1966	0.00679145	alpha/beta-hydrolase domain-containing protein	AT1G73480	19.4467	92.5327	17.9676	514.803	444.135	426.607
A_84_P11710	15.8628	0.00163085	legume lectin-like protein	AT1G53080	36.132	95.6023	32.8076	882.048	700.433	519.868
A_84_P572494	15.8137	0.000101459	cupin domain-containing protein	AT4G28703	142.796	116.628	121.971	1922.89	2357.49	1258.2
A_84_P12440	15.8089	2.41132e-07	protein phosphatase 2C 16	AT1G72770	614.819	529.827	539.158	8628.38	7304.19	7817.72
A_84_P217688	15.8052	5.92222e-05	hypothetical protein	AT1G76600	1423.65	1185.33	838.995	17670	18552.7	12107.1
A_84_P808818	15.692	1.59486e-05	vegetative storage protein 2	AT5G24770	1480.38	1361.16	1008.72	17691.9	20134.3	15655
A_84_P19323	15.6669	0.000502467	ethylene-responsive transcription factor ERF088	AT1G12890	19.507	14.2193	7.11119	180.943	206.066	144.44
A_84_P553370	15.6507	0.000197959	F-box protein PP2-B13	AT1G56240	10.1427	15.2446	13.8246	216.758	203.038	132.206
A_84_P23919	15.5928	1.05479e-05	late embryogenesis abundant hydroxyproline-rich glycoprotein	AT2G35980	375.269	388.656	312.475	5763.85	5411.46	3933.26
A_84_P19923	15.5708	8.1865e-06	Uridine diphosphate glycosyltransferase 74E2	AT1G05680	2940	2558.41	2684.15	44434.7	40778.2	29866.8
A_84_P20023	15.5447	5.10253e-06	alternative NAD(P)H dehydrogenase 1	AT1G07180	1348.36	1432.29	1412.74	19900.3	18935.8	19309.9
A_84_P225559	15.5123	3.38176e-05	putative WRKY transcription factor 51	AT5G64810	172.514	147.554	152.931	2694.08	2438.55	1570.49
A_84_P812834	15.4546	0.00208581	glutaredoxin-C9	AT1G28480	52.3983	18.7937	12.5198	355.753	367.272	247.311
A_84_P23967	15.4144	1.28776e-05	glutamate receptor 2.9	AT2G29100	11.4777	11.8985	7.87347	160.962	141.601	122.683
A_84_P15209	15.3892	0.00137336	Cystathionine beta-synthase (CBS) protein	AT1G15330	19.4613	11.4674	30.7474	337.966	294.014	178.701
A_84_P810125	15.3435	1.2403e-05	low-temperature-responsive protein 78/desiccation-responsive protein 29A	AT5G52310	46.7683	49.6707	39.6047	820.06	532.207	540.663
A_84_P292864	15.3018	1.14121e-05	Serinc-domain containing serine and sphingolipid biosynthesis protein	AT3G24460	69.4666	72.2002	75.1806	1030.06	1076.82	864.821
A_84_P20237	15.2577	5.07444e-05	FAD-binding and BBE domain-containing protein	AT1G26420	77.4268	73.8147	45.313	1110.5	809.792	726.298
A_84_P174471	15.2085	6.97249e-07	1,2-dihydroxy-3-keto-5-methylthiopentene dioxygenase 4	AT5G43850	5474.27	5151.82	4122.59	70734.3	66115.3	62096.2
A_84_P12212	15.2054	4.32604e-05	hypothetical protein	AT1G56060	228.03	224.471	289.263	3873.86	3439.9	2773.51
A_84_P20369	15.1944	4.11998e-05	beta-glucosidase 30	AT3G60140	410.843	387.137	525.169	6597.5	5999.39	5256.31
A_84_P817997	15.1884	9.84612e-07	ABC transporter G family member 22	AT5G06530	1477.76	1222.11	1265.89	21785.9	16410.4	15908.5
A_84_P16960	15.084	2.79318e-05	zinc finger protein CONSTANS-LIKE 1	AT5G15850	552.398	514.355	326.314	6397.29	5784.82	6105.05
A_84_P791084	15.0765	0.00214855			107.741	186.996	326.154	3130.03	2598.97	1965.48
A_84_P541664	15.072	2.82357e-05	elicitor peptide 3	AT5G64905	160.434	152.707	127.443	2366.82	2220.07	1444.54
A_84_P272230	14.9822	2.06283e-07	F-box protein AFR	AT2G24540	1146.77	1099.88	932.179	16478.5	13301.5	12808.8
A_84_P501581	14.9293	3.80858e-06	LOB domain-containing protein 33	AT5G06080	20.3553	22.3149	18.3728	329.763	252.385	236.906
A_84_P13813	14.8973	2.97927e-06	transcription factor-related protein	AT4G18650	21.7872	18.924	18.0637	255.079	280.502	244.352
A_84_P21761	14.8739	2.031e-06	glutaredoxin-like protein	AT1G64500	4565.15	4596.45	3908.02	58282.8	56037.2	58664.1
A_84_P13719	14.8575	1.37035e-05	UDP-glucosyl transferase 73D1	AT3G53150	52.1965	61.2618	53.2423	896.152	728.936	606.922
A_84_P787406	14.7905	7.33257e-05	cupin domain-containing protein	AT4G28703	114.735	98.4518	100.082	1493.59	1754.73	990.966
A_84_P521598	14.7726	0.000169367	transcription factor bHLH19	AT2G22760	36.9923	44.6285	23.1996	440.46	524.714	379.341
A_84_P23107	14.7701	1.37847e-05	myb domain protein 305	AT3G24310	143.602	175.218	140.773	2250.44	1758.03	2048.29
A_84_P23310	14.7638	0.000179877	hypothetical protein	AT4G27580	13.9705	14.9778	19.5738	182.607	239.377	214.098
A_84_P17286	14.7304	8.8937e-06	UDP-arabinose 4-epimerase	AT2G34850	125.119	128.74	117.071	2125.91	1389.17	1449.14
A_84_P752604	14.6834	5.31248e-05	Rossmann-fold NAD(P)-binding domain-containing protein	AT1G09500	493.915	487.661	289.17	6043.92	5682.43	4558.58
A_84_P286120	14.6811	5.81349e-05	abscisic acid 8'-hydroxylase 1	AT4G19230	64.992	51.2705	77.8084	898.777	853.348	759.504
A_84_P126821	14.6764	0.000258564	two-component response regulator-like APRR9	AT2G46790	21.8967	37.7286	33.2551	480.928	387.733	330.699
A_84_P608003	14.6501	8.77121e-06	Optic atrophy 3 protein (OPA3)	AT3G58150	82.5945	81.1609	79.141	1393.01	941.688	902.896
A_84_P532079	14.6419	0.00244768	Type I inositol-1,4,5-trisphosphate 5-phosphatase 11	AT1G47510	19.6069	16.2144	4.91439	145.621	165.292	144.667
A_84_P820492	14.6399	3.10318e-08	Ninja-family protein AFP3	AT3G29575	805.044	694.84	684.509	10628.4	9322.23	8609.71
A_84_P532908	14.5504	1.11141e-05	hypothetical protein	AT1G16515	115.195	82.0602	81.036	1288.1	1309.35	993.442
A_84_P19516	14.5093	0.000253568	dehydration-responsive element-binding protein 1C	AT4G25470	50.8689	62.7658	43.3577	750.717	892.015	448.347
A_84_P20292	14.4613	1.51343e-06	zinc finger protein CONSTANS-LIKE 2	AT3G02380	722.646	683.711	640.341	9540.34	7784.56	9147.78
A_84_P13983	14.4458	2.79873e-06	RNA polymerase sigma factor	AT5G24120	738.584	736.084	542.339	9281.5	8208.32	8283.8
A_84_P816767	14.4259	7.20022e-05			15.7571	19.5483	22.33	282.312	233.756	222.176
A_84_P104666	14.3237	3.01983e-05	O-acyltransferase (WSD1-like) family protein	AT5G53390	16.2786	11.9114	10.0937	215.243	139.444	136.064
A_84_P19698	14.2876	3.28978e-06	HXXXD-type acyl-transferase-like protein	AT5G42830	142.56	134.856	104.382	1947.3	1415.82	1507.36
A_84_P16121	14.2733	1.60082e-05	ethylene-responsive transcription factor RAP2-6	AT1G43160	215.414	166.832	158.972	2374.03	2652.53	1873.18
A_84_P19838	14.2444	3.49746e-06	hypothetical protein	AT1G15415	27.2902	27.1433	27.8896	420.501	314.733	320.343
A_84_P750656	14.2391	9.90499e-08	squamosa promoter binding protein-like 4	AT1G53160	40.3035	34.5301	34.5297	534.275	444.252	415.015
A_84_P13338	14.1896	3.49028e-05	myb domain protein 47	AT1G18710	101.5	96.2378	121.098	1704.06	1191.89	1181.44
A_84_P12528	14.1855	2.01246e-05	putative protein phosphatase 2C 30	AT2G40180	124.444	141.256	113.361	2120.77	1375.79	1384.26
A_84_P185874	14.1831	9.42565e-05	putative disease resistance protein	AT4G11170	40.9125	35.1247	22.0453	537.931	333.559	357.669
A_84_P16802	14.138	0.000307336	GHMP kinase family protein	AT5G14470	174.345	143.76	110.312	2620.61	1939.14	1091.69
A_84_P768115	14.0638	0.00253574	putative defensin-like protein 114	AT5G42223	7.95453	16.8673	4.88299	89.0713	141.477	102.686
A_84_P22736	13.8295	0.00015108	Rossmann-fold NAD(P)-binding domain-containing protein	AT1G09500	570.872	464.177	267.438	5795.73	5414.81	4240.85
A_84_P17175	13.7757	0.0147067	Late embryogenesis abundant protein, group 1 protein	AT1G32560	52.886	5.29643	13.0549	252.94	168.567	159.195
A_84_P22571	13.7393	6.89428e-06	low-temperature-responsive protein 78/desiccation-responsive protein 29A	AT5G52310	2185.69	2311.82	1801.79	31481.8	21816.2	24410.7
A_84_P83469	13.7304	0.0001201	elicitor peptide 2	AT5G64890	26.6366	29.4383	16.5367	349.389	308.929	220.799
A_84_P815218	13.6989	0.000677077	pyruvate, phosphate dikinase 1	AT4G15530	11.3287	22.1297	21.453	231.688	191.188	221.62
A_84_P11833	13.6983	6.85563e-07	Regulator of chromosome condensation (RCC1) family protein	AT3G53830	120.449	107.197	111.742	1455.94	1343.54	1346.12
A_84_P816193	13.6975	0.000833328	threonine aldolase	AT1G08630	86.478	106.542	37.7687	1056.02	837.685	717.812
A_84_P16082	13.6849	5.3623e-06	flavin-containing monooxygenase FMO GS-OX2	AT1G62540	99.5337	95.1971	104.372	1468.71	1114.88	1099.06
A_84_P19987	13.6673	3.18894e-06	thioesterase-like protein	AT1G52990	107.384	78.689	87.1319	1150.38	1114.24	1041.2
A_84_P869434	13.6413	3.75349e-06	cystine lyase	AT4G23600	2479.94	2482.81	2178.7	34654.6	29395.7	23734.6
A_84_P13885	13.632	9.74939e-07	cytokinin riboside 5'-monophosphate phosphoribohydrolase LOG5	AT4G35190	438.166	362.714	356.013	4795.81	4474.48	4742.65
A_84_P869713	13.6156	1.02824e-05	copper transport family protein	AT5G52760	94.423	72.2317	64.2175	1063.76	985.907	748.47
A_84_P596516	13.5706	3.38176e-05	hypothetical protein	AT4G14450	119.997	131.289	105.116	1740	1573.57	1073.26
A_84_P750050	13.5687	4.63496e-05			15.3902	11.0074	10.7377	204.737	139.852	112.686
A_84_P10269	13.5359	2.04736e-06	hypothetical protein	AT1G29640	91.4684	70.3172	64.4747	940.533	918.759	845.057
A_84_P24163	13.4605	2.54879e-06	hypothetical protein	AT3G62730	366.348	350.264	261.492	4422.87	3730.09	3522
A_84_P829291	13.4372	5.63397e-05	basic helix-loop-helix domain-containing protein	AT1G10585	54.5137	44.3196	36.4948	484.931	492.362	636.166
A_84_P17152	13.4367	4.08266e-07	2-oxoisovalerate dehydrogenase E1 component, alpha subunit	AT1G21400	1575.85	1457.34	1300.2	20742.4	16349.5	15166.1
A_84_P847302	13.4247	0.000393046	beta-glucosidase 30	AT3G60140	42.4024	37.713	70.3435	706.045	545.453	501.772
A_84_P12882	13.1922	8.04477e-05			151.609	115.061	112.409	1311.67	1876.07	1299
A_84_P19609	13.186	3.95428e-06	laccase 12	AT5G05390	487.244	346.947	353.271	5008.14	4209.98	4610.81
A_84_P23544	13.184	4.70611e-06	heat shock protein 18.2	AT5G59720	732.115	708.775	535.714	7933.77	8030.49	7099.41
A_84_P23658	13.0991	0.000247804	alcohol dehydrogenase class-P	AT1G77120	2484.68	1368.56	1036.81	21078.5	15472.5	17252
A_84_P23516	13.0348	0.000138137	dehydration-responsive element-binding protein 1D	AT5G51990	34.5936	19.3062	19.3464	351.405	279.099	207.164
A_84_P591181	13.0106	2.9973e-05	transcription factor MYB39	AT4G17785	42.7827	44.7364	37.0206	669.511	419.363	394.639
A_84_P809649	12.9779	4.54591e-05			120.84	123.601	110.802	1203.6	1363.48	1565.12
A_84_P820724	12.9191	2.16493e-06	cystine lyase	AT4G23600	3859.58	3842.45	3461.21	50383.4	43310.5	36013.9
A_84_P19928	12.908	4.73419e-06	glutathione S-transferase TAU 16	AT1G59700	698.607	609.235	456.822	7464.38	6526.66	6094.4
A_84_P10737	12.9009	3.25062e-07	protein phosphatase 2C 37	AT3G11410	2400.9	2360.47	2234.51	30700.5	25494.1	24666.7
A_84_P23633	12.8812	8.86951e-06	P-loop containing nucleoside triphosphate hydrolase-like protein	AT1G43910	605.734	554.495	648.06	7851.39	6989	6019.74
A_84_P804950	12.8771	1.23292e-06	aldehyde dehydrogenase 7B4	AT1G54100	917.729	868.278	757.673	11937.9	9070.2	8453.65
A_84_P813646	12.8226	2.07278e-05	hypothetical protein	AT2G26530	239.863	270.733	230.707	3196.51	3108.67	2256.94
A_84_P801762	12.817	2.3123e-06			82.8742	80.446	78.0618	1012.64	968.599	793.227
A_84_P18930	12.8022	2.31816e-05	auxin-induced atb2-like protein	AT1G60750	60.1164	67.7107	52.1571	801.345	735.075	536.965
A_84_P13955	12.7994	1.68734e-06	glutamate receptor 2.5	AT5G11210	45.011	36.6361	35.3329	547.53	411.954	384.588
A_84_P94969	12.7435	1.06049e-06	hypothetical protein	AT5G06980	1263.5	1285.55	1218.76	16093.5	14063.3	12852.7
A_84_P832235	12.7433	4.89567e-05	S-adenosyl-L-methionine-dependent methyltransferase-like protein	AT3G44870	214.808	291.499	225.624	2738.6	2893.47	2619.69
A_84_P19959	12.6754	2.55761e-06	Subtilisin-like serine endopeptidase family protein	AT1G32970	55.3688	43.7271	36.6609	572.066	484.461	463.098
A_84_P18359	12.626	2.65124e-05	serine/threonine-protein kinase OXI1	AT3G25250	398.867	401.372	347.464	5258.4	4691.64	3222.42
A_84_P863274	12.5898	0.0002643	alcohol dehydrogenase class-P	AT1G77120	3124.69	1677.01	1297.15	24789.9	19091.8	20349
A_84_P18492	12.5755	2.5678e-05	S-adenosyl-L-methionine-dependent methyltransferase-like protein	AT3G44870	468.193	590.493	447.6	5715.63	5934.1	5151.94
A_84_P581174	12.5355	5.55126e-06	hypothetical protein	AT3G13130	29.8072	30.7135	21.8943	343.578	296.138	275.529
A_84_P20638	12.4998	2.23874e-06	GDSL esterase/lipase 1	AT5G40990	109.508	89.6301	73.3911	1088.42	976.601	939.754
A_84_P10874	12.4537	7.13752e-06	dehydrin Xero 2	AT3G50970	4241.52	3566.76	2721.3	41729.6	35410	38210
A_84_P11465	12.4462	2.95075e-05	putative boron transporter 5	AT1G74810	48.9368	50.8861	55.1497	550.875	619.042	551.308
A_84_P581506	12.4338	0.000327055	hypothetical protein	AT5G22555	19.5398	18.1182	10.0534	185.679	209.985	124.592
A_84_P10418	12.4252	7.05249e-05	phospholipase A1-Igamma3	AT1G51440	14.5397	16.7638	19.2508	197.228	166.108	195.079
A_84_P12888	12.4203	7.36346e-06	cystine lyase	AT4G23600	6458.16	6183.12	5400.39	77921.6	70992.1	53032.9
A_84_P141659	12.3391	3.18486e-05	hypothetical protein	AT4G01360	338.925	439.369	351.506	5079.64	3822.95	3595.5
A_84_P11388	12.3277	1.09714e-05	hypothetical protein	AT1G05340	288.06	272.341	241.983	3361.95	3242.51	2316.5
A_84_P833665	12.301	0.000304596	ethylene-dependent gravitropism-deficient and yellow-green-like 3 protein	AT1G17870	14.8166	16.5701	8.64683	205.219	120.378	113.569
A_84_P842252	12.2414	0.0318669	jasmonic acid carboxyl methyltransferase	AT1G19640	84.6959	8.58056	6.2252	167.236	197.194	178.681
A_84_P848899	12.2147	6.53695e-07	protein phosphatase 2C 37	AT3G11410	684.24	688.228	635.795	8436.08	7000.15	6560.43
A_84_P18211	12.1607	1.82317e-05	hypothetical protein	AT2G26530	625.562	651.216	563.52	7350.44	7526.85	5298.33
A_84_P16923	12.1474	3.5225e-05	C2H2-type zinc finger protein	AT5G59820	3318.27	3137.12	2801.52	38288.6	38903.8	24917.3
A_84_P17546	12.0213	2.59751e-05	farnesoic acid carboxyl-O-methyltransferase	AT3G44860	181.518	206.391	137.939	1889.16	1966.69	1715.66
A_84_P840627	12.0123	0.000107229			26.7576	24.8921	28.1348	376.085	307.739	199.27
A_84_P22732	11.8958	7.00104e-07	protein BONZAI 3	AT1G08860	22.8302	21.0578	21.7514	267.834	220.403	211.733
A_84_P22895	11.8404	3.7427e-06	remorin-like protein	AT2G41870	478.925	482.58	399.16	5349.79	4141.25	4907.9
A_84_P838159	11.7745	0.000669213	GCN5-related N-acetyltransferase (GNAT) family protein	AT3G22560	8.59022	15.0507	16.3776	159.421	125.116	123.043
A_84_P762419	11.7485	1.8562e-05	hypothetical protein	AT3G15518	426.37	448.448	318.584	4961.47	4195.41	3369.47
A_84_P17691	11.689	8.88512e-07	pyruvate, phosphate dikinase 1	AT4G15530	3147.36	2634.56	2218.9	30940.4	25747.3	26190.7
A_84_P10009	11.5917	3.51853e-06	putative arginase	AT4G08870	3821.49	3347.54	3092.69	37044.9	38664.3	30547.8
A_84_P504929	11.5843	2.71103e-05	putative calcium-binding protein CML30	AT3G29000	372.445	312.463	281.221	4009.36	3627.73	2483.62
A_84_P834641	11.5279	1.0961e-05	putative calcium-binding protein CML30	AT3G29000	296.707	247.441	207.416	3031.75	2665.99	2049.38
A_84_P14505	11.5272	8.03842e-06	transmembrane receptor protein	AT2G32140	41.2358	46.8616	37.7506	481.55	442.891	371.991
A_84_P841077	11.5151	7.31998e-06	hypothetical protein	AT1G22160	359.823	408.813	323.075	4181.37	3332.65	3697.33
A_84_P301400	11.5131	4.62197e-07	transducin/WD40 domain-containing protein	AT3G18950	208.185	195.099	193.975	2254.3	2043.39	1853.3
A_84_P254015	11.4824	1.58157e-05	tonoplast dicarboxylate transporter	AT5G47560	2078.45	1777.61	1264.91	18607.3	17096.9	15791.1
A_84_P849218	11.4717	1.48301e-07	protein phosphatase 2C 37	AT3G11410	4641.15	4456.93	4237.12	51303	43249.9	42341.6
A_84_P16568	11.4491	1.45897e-06	Hs1pro-1 protein	AT3G55840	124.812	112.16	110.237	1378	1195.82	997.934
A_84_P812444	11.435	0.00242052	putative 2-oxoacid dependent dioxygenase	AT2G25450	26.9393	36.5994	10.0955	231.426	217.358	210.079
A_84_P22839	11.4055	5.81079e-05	kunitz trypsin inhibitor 1	AT1G73260	4292.1	4461.37	2659.17	38852.3	37854.3	36473.1
A_84_P11841	11.3988	0.000107475	expansin A16	AT3G55500	161.093	89.3389	99.0497	1308.59	944.39	1213.05
A_84_P23040	11.3894	6.08924e-06	concanavalin A-like lectin protein kinase-like protein	AT3G08870	148.07	163.527	122.321	1558.9	1392.58	1431.22
A_84_P17866	11.3841	0.0012584	U-box domain-containing protein 54	AT1G01680	22.9583	39.7017	50.1695	480.696	308.403	323.128
A_84_P275980	11.3314	9.10377e-05	protein AtS40-3	AT4G18980	61.279	69.025	39.6812	689.995	539.868	465.473
A_84_P815208	11.3043	1.44315e-05	pyruvate, phosphate dikinase 1	AT4G15530	20.3247	23.6445	20.7514	265.487	192.206	200.45
A_84_P813591	11.2749	0.000585862	alcohol dehydrogenase class-P	AT1G77120	165.948	153.934	68.8997	1418.51	1031.82	1223.77
A_84_P12696	11.2677	2.06903e-05	Dof-type zinc finger domain-containing protein	AT1G26790	17.9126	21.1105	18.143	209.981	205.419	161.56
A_84_P811603	11.2516	2.38129e-05	dehydration-responsive protein RD22	AT5G25610	387.499	440.523	451.956	5118.77	3920.36	3888.31
A_84_P825916	11.2353	1.74564e-06	glutathione S-transferase TAU 16	AT1G59700	102.971	99.2566	76.5111	1002.72	899.728	872.855
A_84_P10208	11.2189	5.19464e-06	dehydration-responsive protein RD22	AT5G25610	5996.9	6207.62	6265.27	72018.3	59215.1	54834.1
A_84_P15745	11.1908	1.19443e-05	myb domain protein 41	AT4G28110	74.1807	74.3609	58.0871	755.245	748.922	563.706
A_84_P16637	11.1488	2.94708e-05	putative cysteine-rich receptor-like protein kinase 31	AT4G11470	31.2973	34.5912	27.5479	379.255	323.684	239.038
A_84_P813757	11.0956	1.88852e-05	farnesoic acid carboxyl-O-methyltransferase	AT3G44860	1483.5	1786.57	1405.05	16103.9	16280.5	13776.3
A_84_P585407	11.0931	2.12134e-05	lipase/hydrolase	AT1G58520	1453.75	1326.31	1488.08	13677.8	13440	15128
A_84_P285230	11.0831	3.79936e-06	hypothetical protein	AT1G52565	292.056	283.845	241.59	3226.26	2698.97	2223.26
A_84_P194544	11.0763	3.92767e-05	UDP-glycosyltransferase-like protein	AT5G49690	15.362	15.952	19.2936	184.253	161.362	153.437
A_84_P19362	11.0349	1.56312e-05	C2H2 and C2HC zinc finger-containing protein	AT3G46090	221.068	211.487	187.092	2491.05	2133.68	1570.15
A_84_P154335	10.9676	5.22466e-06	nicotinamidase 3	AT5G23220	26.7515	23.985	26.5992	292.366	252.603	216.472
A_84_P567134	10.9666	9.47521e-06	hypothetical protein	AT4G27657	301.943	254.399	254.932	2967.65	2902.26	2129.15
A_84_P784432	10.925	2.17086e-05	abscisic acid 8'-hydroxylase 1	AT4G19230	24.9244	25.6536	28.5152	313.627	237.972	226.177
A_84_P11410	10.8932	3.97789e-05	ethylene-responsive transcription factor 14	AT1G04370	33.79	28.7571	28.1327	338.691	338.963	218.544
A_84_P808278	10.8728	9.17321e-07			1776.26	1642.82	1324.46	17682.2	14315.4	13934.9
A_84_P828692	10.8624	7.50883e-07	Cation efflux family protein	AT1G79520	958.13	916.754	774.62	9728.92	7641.54	8328.59
A_84_P827648	10.8614	4.21766e-06	hypothetical protein	AT1G52565	253.412	237.023	216.399	2719.98	2336.98	1860.34
A_84_P90849	10.8419	4.99411e-07	lipase class 3 family protein	AT3G62590	311.713	269.697	238.667	3123.27	2493.1	2331.67
A_84_P764325	10.8379	2.68468e-05	protein STAY-GREEN2	AT4G11910	228.857	212.488	144.416	2258.96	1761.76	1595.03
A_84_P14602	10.8359	3.67106e-05	protein ZCF37	AT1G59590	286.083	278.341	195.411	2816.6	2609.03	1912.88
A_84_P127161	10.7734	4.76388e-07	sulfate transporter 3.1	AT3G51895	529.274	504.697	478.691	5360.39	4433.53	4777.07
A_84_P13448	10.7412	0.0416919	Oleosin-like protein	AT2G25890	80.1732	4.7598	28.2848	278.261	186.593	182.923
A_84_P799231	10.736	1.01575e-05	lipase class 3 family protein	AT3G62590	50.4325	46.4145	35.198	521.516	383.593	361.867
A_84_P825382	10.7318	6.83333e-07	sulfate transporter 3.1	AT3G51895	469.301	467.708	421.731	4846.36	3957.03	4236.22
A_84_P611100	10.7309	0.000434912	hypothetical protein	AT1G10220	20.6778	35.2462	21.0104	330.685	209.919	193.542
A_84_P19613	10.6768	2.33735e-06	4-hydroxyphenylpyruvate dioxygenase	AT1G06570	2052.08	1863.51	1450.29	19453.4	16106.8	15295.9
A_84_P820417	10.674	5.59152e-05	ethylene-responsive transcription factor 6	AT4G17490	1011.34	918.352	885.063	9831.99	10784.7	6694.05
A_84_P18269	10.6646	1.18266e-05	dehydrin LEA	AT2G21490	33.8293	37.6444	27.6421	374.708	300.526	269.216
A_84_P561097	10.6467	4.09725e-05	hypothetical protein	AT5G46295	90.6157	100.618	84.6036	1048.84	948.992	664.081
A_84_P18803	10.6429	9.12112e-06	protein phosphatase 2C 77	AT5G57050	715.317	648.741	763.623	7661.98	6480.04	6109.26
A_84_P21007	10.6264	9.85262e-06	chitinase class 4-like protein	AT2G43570	974.178	751.648	680.036	9199.43	6330.66	7284.63
A_84_P255380	10.6254	9.5975e-05	hypothetical protein	AT1G16850	482.829	572.939	358.141	5436.82	4551.94	3409.77
A_84_P609485	10.625	7.61046e-07	Cation efflux family protein	AT1G79520	2388.31	2220.78	1870.95	24241.8	19286.7	18075.8
A_84_P19924	10.5912	1.51296e-06	aldehyde dehydrogenase 7B4	AT1G54100	9911.33	8484.32	7483.63	97109.9	78660.1	69495.7
A_84_P13353	10.5907	0.00727421	transcription factor MYB90	AT1G66390	110.92	32.5707	20.1214	374.53	475.32	344.414
A_84_P810688	10.5331	1.05882e-08	stress-induced protein KIN1	AT5G15960	23061.8	20739.4	19040.8	213960	193317	182693
A_84_P15734	10.5294	4.74853e-06	xyloglucan:xyloglucosyl transferase	AT4G25810	234.432	188.952	206.833	2216.04	2051.24	1670.65
A_84_P22388	10.5169	0.00262457	pyruvate decarboxylase	AT4G33070	368.35	203.491	101.418	2072.24	1355.7	2234.93
A_84_P785766	10.4735	0.000784993	peroxidase 62	AT5G39580	44.3944	45.3549	19.2556	397.845	316.748	250.976
A_84_P866267	10.4507	8.04851e-05	expansin A16	AT3G55500	30.8005	25.7745	35.5315	316.915	239.288	301.451
A_84_P17305	10.4452	0.000243978	WRKY transcription factor 55	AT2G40740	30.3994	33.4254	27.1327	401.759	298.834	185.808
A_84_P763091	10.4419	2.85265e-06	putative arginase	AT4G08870	1123.3	1113.64	992.692	10105.7	10384.7	9565.65
A_84_P15041	10.42	0.000277234	ethylene-responsive transcription factor ERF114	AT5G61890	71.6541	52.4044	31.8233	517.348	489.824	378.808
A_84_P19573	10.4015	2.58062e-06	polygalacturonase	AT1G48100	1053.9	910.889	882.604	8945.91	8260.02	9161.99
A_84_P609053	10.345	3.5086e-06	glycerol-3-phosphate acyltransferase 7	AT5G06090	298.96	257.722	208.856	2492.6	2413.11	2103.04
A_84_P268920	10.3417	8.3043e-07	F-box protein SKP2A	AT1G21410	1327.74	1199.18	1013.98	12621.9	10617.3	9461.12
A_84_P52840	10.3387	4.19791e-07	hypothetical protein	AT3G54500	799.213	762.875	702.46	7764.35	6317.46	6851.3
A_84_P868186	10.3174	1.03805e-05	protein STAY-GREEN2	AT4G11910	184.738	140.047	115.369	1551.43	1248.86	1201.35
A_84_P53240	10.2818	2.43013e-06	hypothetical protein	AT1G22160	1076.91	1131.03	876.028	10354.8	9019.86	8817
A_84_P18522	10.2229	0.000180703	transcription factor TT8	AT4G09820	52.9969	56.5892	76.55	568.66	594.919	514.778
A_84_P21265	10.2104	8.27153e-06	carboxyesterase 13	AT3G48700	143.187	113.606	138.94	1346.79	1155.76	1097.41
A_84_P764577	10.1468	2.24064e-06	hypothetical protein	AT4G14819	72.0794	72.3005	67.469	727.357	648.854	552.616
A_84_P791417	10.1457	0.00728472	senescence-associated family protein	AT2G17850	70.4957	27.6144	13.8481	337.913	178.077	332.197
A_84_P13400	10.1027	3.8696e-05	protein MOTHER of FT and TF 1	AT1G18100	491.957	379.864	274.823	3612.49	3181	3272.11
A_84_P13436	10.0963	3.01283e-05	transcription factor bHLH122	AT1G51140	555.758	571.953	621.865	6361.88	4408.94	5149.76
A_84_P23566	10.0875	0.0214634	O-Glycosyl hydrolases family 17 protein	AT5G64790	14.4339	98.1538	20.0164	392.668	274.031	192.08
A_84_P845045	10.0595	8.75974e-06	UDP-D-glucose/UDP-D-galactose 4-epimerase 5	AT4G10960	927.075	833.417	669.072	8721.64	7235.14	5921.32
A_84_P16470	10.0353	1.00523e-07	CBL-interacting serine/threonine-protein kinase 7	AT3G23000	5764.94	5556.56	4869.49	54490.2	46491.7	44184.2
A_84_P15250	10.0291	3.41146e-05	MATE efflux family protein	AT1G66760	548.686	350.928	391.164	4002.37	4091.97	3293.94
A_84_P838032	10.025	5.90671e-06			64.007	64.0036	63.7534	613.926	517.427	588.163
A_84_P12315	10.0149	7.67862e-06	methionine gamma-lyase	AT1G64660	1260.84	1236.71	1257.07	13877.1	10468.3	9623.57
A_84_P762464	10.0047	0.000113921		AT3G25795	219.508	189.359	228.634	1751.68	2323.28	1660.41
A_84_P82909	9.99672	3.5383e-06	hypothetical protein	AT1G17830	344.18	260.756	268.488	2877.66	2662.45	2230.87
A_84_P19130	9.99128	1.39736e-06	G-box binding factor 3	AT2G46270	442.728	390.267	328.464	4101.48	3115.62	3145.17
A_84_P81559	9.9576	0.00643733	Wound-responsive family protein	AT4G33560	953.801	511.955	181.255	4543.43	3215.52	4247.07
A_84_P566577	9.95191	3.17118e-06	hypothetical protein	AT1G16730	460.293	428.131	347.697	3702.17	3731.89	3470.77
A_84_P226889	9.94078	1.82131e-05	VQ motif-containing protein	AT4G20000	435.06	418.433	335.648	4430.37	3470.28	2772.02
A_84_P860645	9.91377	4.63122e-05	TIR-NBS-LRR class disease resistance protein	AT4G14370	106.513	85.097	65.1009	770.434	839.553	631.124
A_84_P269630	9.88798	1.50883e-05	FBD-like domain family protein	AT2G27505	28.3792	20.0215	24.912	235.662	213.757	192.884
A_84_P23692	9.88563	1.37982e-06	3-ketoacyl-CoA synthase 17	AT1G04220	410.608	359.778	299.455	3435.27	2857.96	3090.79
A_84_P113182	9.81427	6.07938e-06	glycolipid transfer protein	AT4G39670	590.536	567.095	483.424	5818.46	4776.15	3910.2
A_84_P13601	9.80681	4.41002e-06	RAB GTPase-like protein C2B	AT3G09910	199.867	156.791	165.063	1874.48	1392.35	1327.22
A_84_P23526	9.78949	6.68641e-06	mitogen-activated protein kinase kinase kinase 15	AT5G55090	109.99	85.7561	84.5108	985.544	806.333	668.188
A_84_P751371	9.78023	2.45131e-06	abscisic acid-insensitive 5-like protein 5	AT1G45249	918.821	772.701	768.489	8411.49	6136.9	7020.77
A_84_P20781	9.75918	4.71497e-05	CER1 protein	AT1G02205	3663.24	3069.68	3174.96	40139	25837.3	22719.7
A_84_P20386	9.74697	1.60889e-05	vacuolar cation/proton exchanger 3	AT3G51860	801.775	771.758	887.432	7475.78	7117.91	6784.97
A_84_P17366	9.74457	1.09441e-06	ethylene-responsive transcription factor ERF023	AT1G01250	198.619	195.061	191.49	1943.15	1615.59	1552.62
A_84_P22596	9.69862	1.35006e-05	WUSCHEL-related homeobox 2	AT5G59340	23.0844	27.2639	21.7132	242.97	199.809	182.336
A_84_P14441	9.66674	2.16359e-06	glutathione S-transferase	AT2G29460	610.401	517.671	441.922	4893.81	4631.48	3951.56
A_84_P17584	9.66231	7.88303e-05	protein TIFY 11A	AT1G17380	72.4718	62.4728	57.0172	607.571	669.362	406.565
A_84_P21874	9.64227	2.82367e-05	zinc finger protein STZ/ZAT10	AT1G27730	1020.29	1022.95	885.885	9777.12	9303.17	6470.34
A_84_P784916	9.64164	2.62478e-06	glutathione S-transferase	AT1G10370	6731.49	6351.7	5607.9	53400.4	54020.3	52897.1
A_84_P290454	9.62711	1.93789e-06	hypothetical protein	AT5G44670	26.8901	27.4256	25.0929	262.779	224.079	199.102
A_84_P12314	9.58661	1.35708e-05	pectinesterase 6	AT1G23200	326.088	328.624	228.289	2852.27	2422.55	2214.77
A_84_P12994	9.56482	9.94259e-07	peroxidase 54	AT5G06730	219.562	180.598	172.655	1817.36	1447.1	1617.41
A_84_P522242	9.53865	3.06062e-05	hypothetical protein	AT1G07985	110.103	68.747	78.4315	850.034	651.953	660.13
A_84_P14620	9.53826	8.57931e-05	ABC transporter G family member 27	AT3G52310	33.1702	35.0847	23.0501	251.698	295.733	222.047
A_84_P814282	9.53804	2.65039e-06	3-ketoacyl-CoA synthase 17	AT1G04220	404.616	371.2	296.946	3466.28	2695.31	2941.12
A_84_P14480	9.51703	2.46953e-05	DNA-binding protein	AT2G38250	186.866	167.889	162.596	1988.13	1309.67	1199.06
A_84_P769549	9.51619	0.000926524			14.8871	26.5015	11.2598	140.812	151.603	127.331
A_84_P827147	9.47976	0.000136834	glucose-6-phosphate/phosphate translocator 2	AT1G61800	339.426	293.984	342.507	3026.75	3370.67	2026.36
A_84_P756101	9.4542	0.000784096			114.889	231.979	121.291	1458.95	1197.6	1110.09
A_84_P290684	9.44903	0.000221326	ethylene-responsive transcription factor 6	AT4G17490	63.7935	39.6692	38.9167	527.086	401.313	278.896
A_84_P765853	9.43614	7.0086e-06	hypothetical protein	AT4G38092	38.6069	42.2584	39.7924	389.139	325.645	305.627
A_84_P807374	9.43029	0.000235589	CBL-interacting serine/threonine-protein kinase 14	AT5G01820	28.296	32.0743	42.309	350.585	263.223	247.772
A_84_P231939	9.42796	0.000206164	glucose-6-phosphate/phosphate translocator 2	AT1G61800	573.109	533.121	599.155	5022.29	6170.91	3514.66
A_84_P213008	9.3964	2.67804e-05	hypothetical protein	AT1G13520	371.553	329.607	233.509	3060.31	2524.72	2180.25
A_84_P524541	9.38064	5.36495e-08	hypothetical protein	AT4G11350	103.297	96.2874	87.8529	912.008	742.097	756.716
A_84_P21392	9.36752	2.3559e-05	Subtilase family protein	AT4G21650	45.4505	44.8789	34.5349	404.233	281.284	361.589
A_84_P17326	9.33977	2.46195e-05	putative WRKY transcription factor 33	AT2G38470	1117.81	1043.83	862.176	9548.32	9305.03	6549.95
A_84_P762765	9.31741	2.08898e-05	hypothetical protein	AT3G27416	24.5705	24.3361	25.1529	234.674	220.707	166.777
A_84_P10365	9.29606	0.00720433	Rossmann-fold NAD(P)-binding domain-containing protein	AT1G54870	34.0019	6.777	14.1533	158.161	100.115	117.483
A_84_P572262	9.29001	1.04723e-05	RING/U-box domain-containing protein	AT3G10815	178.329	175.564	132.417	1577.55	1338.98	1117.29
A_84_P535912	9.25622	2.89048e-05	hypothetical protein	AT3G13500	20.8701	23.3484	16.47	196.117	168.185	137.01
A_84_P13841	9.22003	5.66498e-05	zinc finger A20 and AN1 domain-containing stress-associated protein 10	AT4G25380	48.373	44.4977	47.6976	376.92	460.915	328.885
A_84_P19904	9.20265	1.75533e-05	glutathione S-transferase	AT1G10370	4730.29	4418.04	3974.1	41128.2	39552.1	28253
A_84_P17601	9.19345	0.00011203	CBL-interacting serine/threonine-protein kinase 18	AT1G29230	51.6692	61.2534	56.8065	611.742	462.688	350.444
A_84_P819706	9.18911	2.27056e-06	abscisic acid-insensitive 5-like protein 6	AT4G34000	814.038	734.146	601.867	6466.36	5252.3	5834.7
A_84_P16890	9.14859	6.67673e-05	nodulin MtN3-like protein	AT5G50800	277.028	201.425	283.094	2081.61	2009.95	2052.69
A_84_P857480	9.13517	2.00881e-06	dehydrin ERD10	AT1G20450	5633.31	4855.73	4068.26	42390.1	40223.5	35327.5
A_84_P834565	9.09571	3.51431e-05	concanavalin A-like lectin protein kinase-like protein	AT3G08870	121.634	87.7829	73.1977	870.313	640.62	748.989
A_84_P10708	9.08451	0.00201404	dehydration-responsive element-binding protein 2E	AT2G38340	70.0123	119.032	156.492	1205.78	783.409	734.949
A_84_P576436	9.06464	2.87524e-06	abscisic acid-insensitive 5-like protein 5	AT1G45249	3197.25	2471.7	2581.34	25813.6	19603.6	21319
A_84_P757973	9.0502	8.22783e-05	RING/U-box domain-containing protein	AT2G44578	61.2318	67.8771	66.4244	568.648	613.978	416.183
A_84_P10141	9.04048	5.58726e-05	Lectin-domain containing receptor kinase A4.2	AT5G01550	188.46	229.332	169.973	2044.52	1367.49	1378.49
A_84_P20831	9.03389	6.06917e-05	F-box protein	AT1G61340	284.889	194.843	196.484	1898.28	2069.52	1453.32
A_84_P795523	9.01344	4.00848e-06	TerC integral membrane domain-containing protein	AT5G12130	27.7716	28.2995	21.2484	231.72	196.341	190.846
A_84_P70804	8.99764	1.43223e-06	octicosapeptide/Phox/Bem1p domain-containing protein	AT5G63130	174.725	168.874	169.176	1499.68	1360.13	1265.74
A_84_P784935	8.9761	0.00140336	Cystathionine beta-synthase (CBS) protein	AT1G15330	19.5726	19.6887	35.5593	247.641	207.228	137.116
A_84_P17628	8.97506	7.52135e-06	1-aminocyclopropane-1-carboxylate synthase 7	AT4G26200	300.389	278.051	219.936	2460.53	2164.84	1770.29
A_84_P12620	8.97081	0.000249224	ribonuclease 1	AT2G02990	339.995	194.212	311.041	2610.92	2230.57	1807.71
A_84_P20799	8.96543	8.30249e-06	glycerol-3-phosphate acyltransferase	AT1G02390	91.3664	83.3968	80.0724	866.261	639.652	563.403
A_84_P14899	8.96167	4.79231e-06	CBL-interacting serine/threonine-protein kinase 5	AT5G10930	1258.17	1172.02	1001.49	10574.7	7745.72	9213.73
A_84_P21186	8.94082	1.22275e-06	major facilitator protein	AT3G21670	1376.54	1411.2	1294.33	11997.5	10615.5	10018.5
A_84_P845171	8.92821	4.26197e-06	dihydroflavonol-4-reductase		1054.92	922.968	969.916	8050.86	8235.99	7197.08
A_84_P812437	8.92183	0.00228127	putative 2-oxoacid dependent dioxygenase	AT2G25450	373.862	510.321	160.733	2643.04	2456.13	2382.03
A_84_P560506	8.92078	3.10815e-06	hypothetical protein	AT1G69430	28.9017	22.8235	25.6065	234.115	198.941	182.806
A_84_P595141	8.90851	0.000143638	protein TIFY 5A	AT1G30135	15.7426	17.8369	13.3547	160.419	132.71	88.4237
A_84_P18062	8.88752	6.1177e-05	wall-associated receptor kinase-like 5	AT1G16160	69.7951	76.0303	70.348	725.422	591.141	433.914
A_84_P21219	8.8873	3.39809e-06	zinc-finger protein 2	AT3G19580	501.637	522.522	451.634	4530.64	3866.46	3368.2
A_84_P10949	8.87531	0.00015047	myb domain protein 74	AT4G05100	475.798	324.659	230.438	3024.34	2470.7	2364.74
A_84_P752023	8.87031	0.000309794	hypothetical protein	AT1G53620	27.7525	38.5807	20.2774	272.991	184.948	213.1
A_84_P567058	8.86636	7.18216e-06	hypothetical protein	AT4G03540	535.64	454.484	361.834	3709.76	3631.49	3235.83
A_84_P502404	8.86006	4.129e-05	hypothetical protein	AT4G26950	158.245	127.592	103.45	943.76	1069.37	1022.07
A_84_P12011	8.84497	3.24674e-05	inositol-3-phosphate synthase isozyme 1	AT4G39800	974.276	1156.53	1124.74	9317.65	8165.28	8184.33
A_84_P16138	8.84204	8.96032e-06	FAD-binding and BBE domain-containing protein	AT1G30700	2630.29	2845.52	2080.81	22524.6	19114.2	17755
A_84_P842527	8.83587	3.38217e-06			67.6833	49.652	48.2174	466.838	420.289	404.515
A_84_P548849	8.8322	1.79118e-05	hypothetical protein	AT1G13480	231.26	190.291	157.091	1874.26	1464.67	1231.93
A_84_P281740	8.83173	3.7364e-07	transducin/WD-40 repeat-containing protein	AT1G78070	2044.75	1931.28	1691.29	16999.9	14648.9	13118
A_84_P23852	8.80117	0.00140738	cold-regulated protein 15a	AT2G42540	1759.17	1640.75	2561.12	25720.4	12781.9	10884.4
A_84_P12859	8.79073	1.16919e-05	SAUR-like auxin-responsive protein	AT4G12410	210.651	166.604	177.899	1672.07	1525.86	1180.35
A_84_P10042	8.75776	0.0227696	late embryogenesis abundant domain-containing protein	AT4G21020	59.7467	6.80236	19.3862	208.523	147.458	122.208
A_84_P11264	8.75639	1.55408e-05	glutathione S-transferase tau 9	AT5G62480	2475.32	2700.68	2024.54	22410.7	18265.2	15761.9
A_84_P21760	8.75328	8.82262e-06	HXXXD-type acyl-transferase family protein	AT1G03940	89.667	80.3156	82.3442	642.577	693.192	633.985
A_84_P814300	8.73603	1.95339e-05	tonoplast dicarboxylate transporter	AT5G47560	2092.06	2017.34	1382.57	16014.9	13158	13108.3
A_84_P23510	8.73564	1.02059e-08	protein-l-isoaspartate methyltransferase 2	AT5G50240	580.224	503.189	467	4553.77	3768.51	3760.68
A_84_P17806	8.7356	4.89833e-06	dihydroflavonol-4-reductase	AT5G42800	538.873	455.448	501.877	4075.97	4029.15	3550.05
A_84_P854328	8.73046	7.58308e-05	hypothetical protein	AT5G02020	64.1735	59.9556	75.7305	631.722	514.933	423.225
A_84_P18229	8.70049	2.54492e-05	protein centroradialis	AT2G27550	1077.71	695.736	779.211	6865.54	6168.16	6451.82
A_84_P785283	8.68929	1.10165e-06	transducin/WD-40 repeat-containing protein	AT1G78070	875.465	827.447	726.248	7496.25	5981.5	5465.64
A_84_P115322	8.68899	7.5557e-06	hypothetical protein	AT5G24040	96.1851	83.4824	68.8786	659.075	682.768	572.487
A_84_P815477	8.674	4.2593e-06	P-loop containing nucleoside triphosphate hydrolase family protein	AT3G10420	49.7908	51.7047	47.0798	445.408	339.201	371.737
A_84_P842322	8.66628	4.83846e-07	putative thiol-disulfide oxidoreductase DCC	AT5G50100	2257.43	2108.01	1741.51	17563.9	15248.5	14300.2
A_84_P15109	8.60793	4.1298e-07	dehydrin ERD10	AT1G20450	10434.2	9331.99	7881.52	79120.1	68870.9	63781.6
A_84_P603188	8.60632	0.000172342	hypothetical protein	AT1G48325	56.0261	33.6132	48.2292	331.375	342.512	362.198
A_84_P245685	8.58268	3.63786e-08	nitrilase 2	AT3G44300	1301.75	1149.8	1042.02	9984.32	8254.16	8495.38
A_84_P135175	8.5826	0.000280573	heavy metal transport/detoxification domain-containing protein	AT5G52750	22.6989	35.556	25.8534	271.647	193.097	178.563
A_84_P561086	8.57621	1.18555e-05	mate efflux domain-containing protein	AT5G44050	377.492	374.294	341.505	2917.32	3091.51	2396.24
A_84_P16901	8.56175	6.41561e-05	UDP-glucose:flavonoid 3-o-glucosyltransferase	AT5G54060	780.585	657.358	672.451	4988.93	6452.15	4776.81
A_84_P13923	8.51954	1.98525e-06	CBL-interacting serine/threonine-protein kinase 14	AT5G01820	3314.87	3255.66	3022.44	28336.9	21520.8	23484.6
A_84_P558934	8.51289	2.86418e-05	no apical meristem domain-containing transcriptional regulator	AT3G12910	15.6062	17.0546	15.5745	150.007	123.245	98.2161
A_84_P136665	8.50829	2.98321e-07	ERD (early-responsive to dehydration stress) family protein	AT4G15430	410.964	395.151	349.347	3375.87	2805.72	2619.38
A_84_P17481	8.50798	0.000309896	xyloglucan:xyloglucosyl transferase	AT3G48580	122.871	60.2752	64.4129	708.985	567.428	518.525
A_84_P786590	8.50188	1.02342e-06	ERD (early-responsive to dehydration stress) family protein	AT4G15430	106.243	102.891	86.8379	867.998	673.249	708.789
A_84_P18661	8.49424	1.53802e-06	cytochrome P450, family 77, subfamily A, polypeptide 4	AT5G04660	130.542	122.056	110.418	1102.92	808.496	858.572
A_84_P815058	8.48146	8.16655e-05	nuclear transcription factor Y subunit C-2	AT1G56170	30.7969	34.123	38.2512	280.603	229.403	270.52
A_84_P13120	8.47175	8.67109e-05	myb domain protein 49	AT5G54230	147.594	119.164	93.9601	964.741	1048.5	705.303
A_84_P281110	8.45933	5.34723e-05	heavy-metal-associated domain-containing protein	AT2G35730	62.0559	65.7732	48.3867	566.053	435.311	344.5
A_84_P595805	8.45455	1.43189e-05	hypothetical protein	AT5G36925	123.576	107.354	98.466	1014.23	846.664	652.739
A_84_P155845	8.43161	1.48908e-06	hypothetical protein	AT2G47950	276.407	257.284	207.772	2038.94	1849.01	1668.07
A_84_P174131	8.4311	9.47528e-06	hypothetical protein	AT5G14730	1551.66	1500.06	1274.83	12464.1	11466.8	8834.7
A_84_P17347	8.41523	0.0022224	putative 2-oxoacid dependent dioxygenase	AT2G25450	285.301	389.542	126.604	2041.76	1726.92	1688.52
A_84_P137719	8.38838	0.000229922	sinapoylglucose-choline O-sinapoyltransferase	AT5G09640	30.5361	22.5976	15.4474	219.343	140.983	144.463
A_84_P581851	8.37985	1.94508e-07	hypothetical protein	AT1G69610	294.765	255.804	234.424	2209.85	1932.87	1729.06
A_84_P12957	8.36095	3.0799e-05	Myosin heavy chain-related protein	AT4G40020	22.5652	26.0546	19.2301	210.087	152.043	146.889
A_84_P23846	8.36092	9.34613e-06	galactinol synthase 1	AT2G47180	1525.05	1392.19	1135.01	11335.8	8530.64	10341.6
A_84_P785012	8.36085	8.62043e-06	galactinol synthase 1	AT2G47180	363.946	364.752	302.855	2714.52	2273.39	2703.54
A_84_P561083	8.35472	0.000219496	lipase class 3-like protein	AT5G42930	40.8799	46.1229	40.6383	331.131	404.289	236.998
A_84_P23446	8.33463	7.92877e-06	ethylene-responsive transcription factor SHINE 3	AT5G25390	69.2941	56.5376	66.1949	540.696	431.359	457.093
A_84_P562774	8.31997	0.000151403	hypothetical protein	AT5G12340	953.252	978.219	727.494	7500.65	7791.06	4747.04
A_84_P511702	8.31434	0.0010374	hypothetical protein	AT1G53625	95.2176	105.85	77.2752	980.78	408.472	793.371
A_84_P195554	8.3141	4.11237e-07	putative thiol-disulfide oxidoreductase DCC	AT5G50100	1992.58	1767.14	1596.82	14837.5	13324.1	11605.6
A_84_P833862	8.30446	1.54908e-05			6865.23	7409.36	7156.72	55457	55434.1	48153.6
A_84_P12207	8.29568	0.000653174	protein BROTHER of FT and TFL 1	AT5G62040	116.888	120.831	171.445	1415.56	754.935	918.487
A_84_P12885	8.24031	5.19069e-05	leucoanthocyanidin dioxygenase	AT4G22880	174.903	133.095	154.447	1050.42	1243.64	1093.43
A_84_P104316	8.23371	2.8617e-07	abscisic acid-insensitive 5-like protein 6	AT4G34000	4565.48	4038.06	3752.08	31623.5	29710.9	29179.1
A_84_P805621	8.2323	6.42846e-05	vegetative storage protein 1	AT5G24780	3194.2	2830.18	2243.22	19764.6	23844.3	17045.8
A_84_P825746	8.22085	4.4859e-06	Aldolase-type TIM barrel family protein	AT4G21320	156.608	138.324	118.724	1240.44	880.672	928.734
A_84_P753747	8.20762	0.000102266	hypothetical protein	AT1G51913	28.0765	23.1847	17.2687	214.698	162.602	126.41
A_84_P259160	8.1961	1.71976e-05	hypothetical protein	AT4G17840	2598.41	2340.55	1707.41	17801.7	16278.5	14008.5
A_84_P137619	8.19525	0.000108419	pinoid-binding protein 1	AT5G54490	1737.69	1363.59	1344.26	12821.7	12483.5	7777.18
A_84_P210278	8.16049	0.000117446	S-adenosylmethionine-dependent methyltransferase domain-containing protein	AT1G66700	481.525	581.928	346.887	3594.63	3541.33	2946.35
A_84_P21609	8.15495	4.14987e-06	nuclear transcription factor Y subunit C-2	AT1G56170	639.534	558.012	612.739	4815.36	4024.7	4344.74
A_84_P799914	8.14008	7.69291e-05	putative protein phosphatase 2C 34	AT3G05640	38.5342	38.7637	40.5678	392.748	248.613	237.673
A_84_P838958	8.12877	3.26977e-05			48.8593	49.5226	52.3591	354.797	380.742	357.673
A_84_P16192	8.12405	1.47692e-05	NAC domain containing protein 32	AT1G77450	1590.06	1293.08	1071.33	9961.87	10159.7	8285.86
A_84_P557326	8.11354	0.00553366	putative wound-responsive protein	AT4G10265	163.966	111.963	42.5976	802.4	471.453	783.964
A_84_P820018	8.07448	3.75043e-06	hypothetical protein	AT3G54500	79.9526	71.5798	61.5456	624.194	446.275	472.628
A_84_P611334	8.05718	4.59274e-05	VQ motif-containing protein	AT2G22880	301.584	283.966	198.454	2245.63	1858.08	1512.73
A_84_P11034	8.03969	0.00053288	FASCICLIN-like arabinogalactan protein 5 precursor	AT4G31370	28.6151	45.3521	35.9929	350.157	204.27	240.956
A_84_P820187	7.99751	3.54776e-05	NAD(P)-linked oxidoreductase-like protein	AT2G37760	426.396	372.205	258.133	2727.44	2445.07	2231.19
A_84_P196584	7.99128	0.00045661			44.1684	47.7103	67.7474	458.759	374.828	300.834
A_84_P15421	7.98739	6.41401e-05	NAD(P)-linked oxidoreductase-like protein	AT2G37760	2075.67	1674.35	1172.66	12660	11606.1	10035.7
A_84_P764738	7.98507	5.38275e-05	putative defensin-like protein 235	AT4G22105	32.8077	33.2164	29.2561	312.478	191.314	192.795
A_84_P604152	7.97579	9.54771e-05	RING/U-box domain-containing protein	AT1G74870	135.814	116.21	100.791	1008.37	941.638	603.539
A_84_P245795	7.96345	3.0913e-05	cysteine/histidine-rich C1 domain-containing protein	AT5G40590	154.927	180.857	142.09	1176.99	1023.74	1184.81
A_84_P20758	7.96285	0.00490742	hypothetical protein	AT1G27990	42.5264	11.1257	22.7347	187.175	125.987	163.526
A_84_P801407	7.95475	3.68748e-06	tonoplast dicarboxylate transporter	AT5G47560	161.219	151.133	121.505	1155.13	906.609	1010.36
A_84_P555382	7.94583	1.21644e-05	hypothetical protein	AT3G09950	193.509	188.074	136.146	1315.41	1223.63	1096.53
A_84_P760106	7.93772	0.00755244			64.5102	16.2434	17.6586	247.761	141.775	187.068
A_84_P860582	7.9304	6.09206e-07	abscisic acid-insensitive 5-like protein 6	AT4G34000	3260.19	2852.82	2519.83	22949.8	18291.7	19770.6
A_84_P17520	7.92559	2.08936e-05	putative mannan synthase 10	AT1G24070	178.58	172.891	158.822	1295.44	1354.89	987.572
A_84_P188574	7.92257	6.95615e-05	hypothetical protein	AT5G02020	659.047	532.896	675.77	5454.86	4385.36	3503.06
A_84_P10318	7.89533	9.75065e-08	myb domain protein 96	AT5G62470	996.158	849.034	825.612	6726.13	6060.87	5985.76
A_84_P838689	7.89393	4.71968e-06	glutathione S-transferase	AT1G10370	2230.1	2180.09	1902.31	14848.6	14542.8	14959
A_84_P822179	7.8697	1.53866e-05	hypothetical protein	AT5G02020	289.906	241.558	278.629	2316.57	1804.55	1615.27
A_84_P21709	7.8647	4.22369e-07	sucrose phosphate synthase 2F	AT5G11110	836.607	722.693	623.877	5528.56	4974.75	4737.15
A_84_P197194	7.86251	2.12553e-05	leucoanthocyanidin dioxygenase	AT4G22870	1154.2	947.71	1019.13	7337.73	8156.16	6428.36
A_84_P815065	7.84408	2.76828e-05			48.2875	47.4549	51.8101	365.642	308.054	361.204
A_84_P56360	7.84135	2.08928e-05	calmodulin-binding protein-like protein	AT5G57010	98.5066	83.8742	82.8842	800.207	591.756	495.075
A_84_P18321	7.83382	6.71659e-05	mechanosensitive channel of small conductance-like 4	AT1G53470	438.686	495.637	332.557	3420.07	3040.55	2373.54
A_84_P216708	7.78646	4.89694e-07	hypothetical protein	AT2G42975	622.122	499.127	468.034	4164.58	3480.2	3361.15
A_84_P285270	7.75096	4.57842e-06	hypothetical protein	AT3G51750	1556.14	1492.06	1436.48	11381.4	10885.6	8900.9
A_84_P827254	7.74799	1.49878e-06	sucrose phosphate synthase 2F	AT5G11110	73.3097	60.8847	58.8559	534.231	398.686	407.329
A_84_P565260	7.74787	0.0047237	U-box domain-containing protein 36	AT3G61390	45.3334	17.3079	11.1876	158.45	146.136	125.193
A_84_P19943	7.74644	1.13653e-05	WD40 domain-containing protein	AT1G49450	1074.6	1050.22	754.2	7195.96	6356.7	6141.52
A_84_P827393	7.74504	0.000264075			34.6076	41.2099	48.2118	323.225	305.131	229.977
A_84_P856766	7.72672	1.18693e-05	hypothetical protein	AT3G09950	319.069	299.918	218.642	2091.96	1899.11	1724.97
A_84_P586009	7.71278	8.76722e-05	hypothetical protein	AT5G28610	141.314	157.703	125.065	1251.77	988.577	733.733
A_84_P23247	7.69039	5.73291e-06	heavy-metal-associated domain-containing protein	AT4G08570	1204.11	1095.09	842.512	8263.92	6582.74	6595.14
A_84_P64584	7.67176	3.3522e-06	F-box protein	AT5G67140	475.1	493.936	388.187	3490.45	2977.72	2809.93
A_84_P825792	7.65681	4.91748e-06	expansin-like B1	AT4G17030	663.327	579.511	628.103	5036.3	3800.42	4020.68
A_84_P20780	7.65352	7.77741e-06	HXXXD-type acyl-transferase-like protein	AT1G03495	173.929	154.294	149.49	1066.61	1154.04	1037.45
A_84_P10559	7.64857	9.47351e-05	mitogen-activated protein kinase 11	AT1G01560	58.4793	67.4834	66.9562	575.96	388.15	375.507
A_84_P826890	7.64593	2.14868e-06			2084.53	1736.45	1521.07	14084.5	11782.5	10529.6
A_84_P22091	7.62937	0.00036776	cytochrome P450, family 87, subfamily A, polypeptide 9	AT3G03470	1675.51	1900.57	988.502	12713.8	8672.98	9001.36
A_84_P63754	7.62637	2.52602e-05	hypothetical protein	AT5G54585	2332.29	2695.96	2205.77	19306.2	14110.3	16034.5
A_84_P22977	7.62009	2.668e-06	serine carboxypeptidase-like 10	AT2G23000	1135.51	1031.85	1084.12	8051.31	7455.21	6648.41
A_84_P20323	7.60362	0.0033885	2-oxoglutarate-Fe(II)-dependent oxygenase domain-containing protein	AT3G49620	267.892	575.003	213.199	2460.16	2569.87	1621.37
A_84_P157495	7.58216	1.96826e-05	bifunctional inhibitor/lipid-transfer protein/seed storage 2S albumin-like protein	AT1G05450	94.6075	75.6732	59.376	604.867	474.4	458.491
A_84_P15898	7.57507	5.00189e-05	Protein kinase family protein	AT5G38240	28.6226	36.2289	29.673	245.697	189.158	204.333
A_84_P503731	7.56703	1.71676e-06	hypothetical protein	AT1G54575	1493.64	1173.53	1076.59	9623.14	7810.53	7724.13
A_84_P597426	7.55957	2.69455e-06	Aldolase-type TIM barrel family protein	AT4G21320	994.886	855.564	750.577	7089.85	5286.19	5228.93
A_84_P849144	7.55746	2.44883e-05	TIR-NBS-LRR class disease resistance protein	AT5G41750	85.6715	60.6546	53.2934	506.743	430.821	388.774
A_84_P12920	7.54998	1.03966e-06	Rossmann-fold NAD(P)-binding domain-containing protein	AT4G30470	1729.44	1450.32	1276.82	11170.4	9895.99	8852.89
A_84_P19414	7.53089	1.85851e-05	Peptidase S41 family protein	AT3G57680	411.135	434.652	366.166	3362.83	2648.8	2227.76
A_84_P812454	7.53069	5.31523e-05	glutathione S-transferase 1	AT1G02930	12020.9	9891.15	6948.7	73245.8	59444.6	57540.7
A_84_P856001	7.52149	7.65462e-06	hypothetical protein	AT5G17460	3652.36	3261.17	2481.95	23308.1	20338.1	18841.4
A_84_P562094	7.50782	0.0156609	putative F-box/kelch-repeat protein	AT1G13200	15.7766	64.2777	17.2494	186.304	229.726	122.81
A_84_P767638	7.49304	0.0110027	hypothetical protein	AT5G52930	17.4317	27.1852	66.5444	245.519	215.535	178.005
A_84_P167453	7.48077	4.34843e-05	esterase/lipase/thioesterase family protein	AT5G22460	356.209	322.913	223.359	2384.27	1854.39	1727.25
A_84_P14407	7.46336	1.86623e-05	Rossmann-fold NAD(P)-binding domain-containing protein	AT2G33590	2022.55	1772.3	1426.71	14131.8	11341.5	9418.59
A_84_P18925	7.45528	1.78597e-05	S-locus lectin protein kinase-like protein	AT1G61610	59.2954	57.4579	43.3366	385.619	375.015	300.393
A_84_P852628	7.45484	7.18098e-05	heavy metal transport/detoxification domain-containing protein	AT5G02600	75.0035	52.5717	43.2819	370.033	365.817	370.876
A_84_P191914	7.45034	1.60368e-05	B-box zinc finger-like protein	AT2G21320	27.5452	29.1999	29.9805	219.658	183.163	175.991
A_84_P793541	7.44827	0.000174685	3-oxoacyl-[acyl-carrier protein] reductase	AT3G04000	174.16	121.355	86.2877	877.045	793.648	768.689
A_84_P784302	7.44672	1.81709e-05	NAC domain-containing protein 2	AT1G01720	1512.97	1138.04	999.705	8567.02	8431.77	6986.91
A_84_P23992	7.42543	2.78227e-05	putative protein phosphatase 2C 34	AT3G05640	325.629	323.405	305.926	2782.65	1881.61	1788.72
A_84_P19250	7.42013	1.03533e-05	sugar transporter ERD6-like 12	AT3G05400	199.851	169.293	177.375	1353.48	1283.31	1002.23
A_84_P16831	7.40436	0.000214516	E3 ubiquitin-protein ligase ATL31	AT5G27420	292.033	326.163	227.311	2363.3	1986.61	1329.22
A_84_P817161	7.40171	3.36528e-07	Rossmann-fold NAD(P)-binding domain-containing protein	AT4G30470	3182.36	2675.74	2380.97	19831.7	17628.2	16697.6
A_84_P612395	7.39515	2.32261e-05	protein IDA-LIKE 1	AT3G25655	270.193	272.334	231.096	2034.03	1778.59	1349.76
A_84_P826815	7.38535	0.000345576	ethylene-responsive transcription factor SHINE 3	AT5G25390	31.942	28.3473	32.2533	313.751	162.989	163.342
A_84_P862560	7.37638	1.58826e-06	hypothetical protein	AT3G17800	77.2113	78.1999	71.2643	577.371	465.973	455.777
A_84_P810116	7.37166	8.81603e-06	amino acid permease 1	AT1G58360	381.503	386.956	391.294	2839.95	2567.88	2252.95
A_84_P18652	7.36992	2.02324e-06	RING-H2 finger protein ATL74	AT5G01880	770.542	781.988	709.891	5254.91	4837.98	4782.18
A_84_P15062	7.3659	0.000400677	gibberellin 2-oxidase 4	AT1G47990	18.6298	19.3725	26.68	139.951	157.647	123.843
A_84_P23724	7.36447	1.7098e-05	glutathione S-transferase TAU 25	AT1G17180	3858.36	3288.43	3794.73	29152.2	22743.1	20594.7
A_84_P282270	7.35589	1.75205e-06	hypothetical protein	AT5G43150	1028.02	934.117	864.048	6283.33	6116.2	6101.76
A_84_P868662	7.35138	4.14683e-06	Rossmann-fold NAD(P)-binding domain-containing protein	AT4G30470	2030.66	1623.16	1402.66	12535.8	10693.5	9728.93
A_84_P576622	7.34977	0.000473016	hypothetical protein	AT2G32200	32.5079	52.2954	42.8611	310.076	290.039	228.398
A_84_P816398	7.32187	1.43918e-06	Rossmann-fold NAD(P)-binding domain-containing protein	AT2G33590	1397.15	1274.42	1067.93	9441.59	7874.45	7128.22
A_84_P756195	7.32022	0.0277195	MATE efflux family protein	AT2G04070	47.477	196.503	264.84	1122.44	825.081	743.064
A_84_P18751	7.31452	8.42536e-08	putative nitrite transporter	AT1G68570	5582.69	4771.88	4618.05	35166.8	31081.8	31274.4
A_84_P860855	7.31351	8.81292e-05	zinc-finger protein 2	AT3G19580	48.5498	58.9392	56.9829	422.215	305.952	350.596
A_84_P848914	7.3009	3.82093e-06	hypothetical protein	AT4G17840	950.21	803.958	652.002	5782.85	4994.97	4764.69
A_84_P242573	7.30081	5.79284e-08	B-box type zinc finger-containing protein	AT5G54470	145.473	124.168	119.232	920.474	797.636	810.517
A_84_P824903	7.29928	3.45795e-05	esterase/lipase/thioesterase family protein	AT5G22460	656.838	608.717	425.914	4349.57	3409.64	3170.74
A_84_P532443	7.2883	3.05643e-05	hypothetical protein	AT3G48020	278.683	304.092	220.745	2136.56	1627.6	1478.77
A_84_P19381	7.2792	4.3311e-06	transducin/WD40 domain-containing protein	AT3G50390	41.223	44.3281	35.6925	295.497	247.372	244.356
A_84_P754336	7.27238	2.07177e-05	hypothetical protein	AT1G33102	138.207	115.765	87.455	795.65	734.705	653.681
A_84_P706132	7.26378	1.07897e-06		AT1G69252	2042.5	1954.14	1683.49	12876.5	11781.8	12052.7
A_84_P869273	7.23754	0.000153883	putative CCR4-associated factor 1-9	AT3G44260	188.038	185.898	180.528	1205.16	1494.18	943.341
A_84_P232289	7.22384	4.51562e-05	Cox19-like CHCH family protein	AT5G09570	751.105	626.085	803.877	5425.66	4178.76	4462.79
A_84_P243025	7.22024	2.71905e-06	SNARE associated Golgi family protein	AT4G12000	1149.39	990.875	880.266	7214.25	6687.02	5554.08
A_84_P612355	7.21834	0.000299475	calmodulin-binding protein-like protein	AT3G13600	245.481	147.285	123.42	1319.85	1046.46	862.788
A_84_P182564	7.21706	3.75428e-05	Subtilase family protein	AT4G21323	51.6319	44.8937	43.549	405.792	252.209	263.257
A_84_P15547	7.2017	8.59617e-07	GCN5-related N-acetyltransferase (GNAT) family protein	AT3G22560	102.595	99.1492	86.6497	727.754	579.482	554.297
A_84_P553355	7.18873	4.71078e-06	cadmium tolerance 1	AT1G52827	1386.74	1337.25	1083.88	8446.67	8408.36	7464.95
A_84_P19986	7.17603	4.05355e-05	NAC domain-containing protein 2	AT1G01720	2615.55	1933.03	1647.87	13935	14031.2	11180.3
A_84_P594418	7.17133	0.000571998	RPM1-interacting protein 4-like protein	AT2G17660	15.039	23.2003	21.5615	159.291	119.683	103.336
A_84_P17463	7.17019	0.000155657	putative CCR4-associated factor 1-9	AT3G44260	151.647	137.064	125.65	907.158	1112.53	677.33
A_84_P19588	7.15039	1.62766e-05	expansin-like B1	AT4G17030	2847.58	2358.15	2692.35	19447.7	14451.1	16698.6
A_84_P824908	7.14203	2.93579e-05	esterase/lipase/thioesterase family protein	AT5G22460	31.9477	33.5811	23.495	220.357	184.004	160.805
A_84_P847920	7.14136	4.23758e-06	hypothetical protein	AT5G43150	5033.32	4718.51	4290.9	30027.6	28884.1	30384.4
A_84_P18573	7.13463	1.75354e-07	protein phosphatase 2C 56	AT4G26080	5611.91	5398.29	4812.41	36634.7	32121.3	31947.4
A_84_P16449	7.13045	1.63449e-05	chlorophyll A-B binding, early light-inducible protein	AT3G22840	19183.2	17927.5	15601.5	115053	124663	96294.3
A_84_P226239	7.12429	1.67622e-07	hydroxyproline-rich glycoprotein-like protein	AT2G39050	2085.94	1999.3	1769.05	13715.9	12148.4	11367.9
A_84_P21852	7.11982	2.62956e-05	glutathione S-transferase TAU 22	AT1G78340	5089.58	4232.08	4062.89	36619.4	27089.2	22607.3
A_84_P11935	7.11562	0.000212379	NADH dehydrogenase	AT4G21490	49.3165	42.6141	61.5641	394.392	278.935	300.857
A_84_P851088	7.11363	6.81166e-05	B-box type zinc finger-containing protein	AT4G38960	50.0365	62.1186	57.8626	404.791	356.364	318.667
A_84_P810121	7.11034	4.88008e-06	amino acid permease 1	AT1G58360	544.627	506.948	536.343	3861.36	3296.11	2969.72
A_84_P20213	7.10865	6.60167e-05	3-oxoacyl-[acyl-carrier protein] reductase	AT3G04000	769.27	534.834	437.955	3882.7	3647.29	3245.36
A_84_P21841	7.10833	8.95366e-05	glutathione S-transferase 1	AT1G02930	4711.06	3963.64	2706.79	28738.6	21449	20911
A_84_P601857	7.1002	1.17662e-06	MFS transporter, OPA family, solute carrier family 37	AT4G17550	1023.12	975.933	839.291	6440.15	6113.92	5409.23
A_84_P814117	7.09195	6.71306e-08	Spermine synthase	AT5G53120	909.138	853.066	794.98	6083.14	5181.23	4954.33
A_84_P56690	7.08572	1.218e-06	tocopherol cyclase	AT4G32770	988.868	883.523	779.087	6615.57	5348.28	4859.5
A_84_P831052	7.07335	5.19956e-06	cadmium tolerance 1	AT1G52827	534.315	488.259	407.835	3158.83	3169.62	2670.25
A_84_P94599	7.06362	1.18577e-05	hypothetical protein	AT3G56290	997.15	950.53	929.937	6130.77	6554.25	5489.12
A_84_P10330	7.05825	0.000198839	concanavalin A-like lectin kinase-like protein	AT5G65600	57.0713	66.9188	50.6392	434.972	415.223	267.35
A_84_P837351	7.04948	0.00056777	ethylene-responsive transcription factor ERF114	AT5G61890	91.5042	66.93	41.7563	453.703	441.211	317.773
A_84_P22020	7.02521	1.08358e-08	3-ketoacyl-CoA synthase 3	AT1G07720	1417	1219.08	1152.02	8728.02	7689.41	7299.76
A_84_P302360	7.01161	0.000222735	U-box domain-containing protein 21	AT5G37490	34.8219	51.0341	38.1851	304.682	252.697	215.721
A_84_P125381	6.98214	8.19948e-06	protein trichome birefringence-like 22	AT3G28150	65.7078	58.0334	51.8049	414.532	383.874	300.03
A_84_P307510	6.9808	0.000253672	1-aminocyclopropane-1-carboxylate synthase 11	AT4G08040	91.829	60.0246	74.6365	605.298	483.385	339.62
A_84_P130466	6.97551	1.15446e-06	P-loop containing nucleoside triphosphate hydrolase family protein	AT3G10420	5818.68	5089.66	4568.88	35277.4	28864.5	32023.7
A_84_P514938	6.97529	1.87615e-07	hypothetical protein	AT5G19875	1096.66	987.19	937.073	7018.24	5735.85	6072.78
A_84_P849075	6.96347	1.41687e-06	Spermine synthase	AT5G53120	1257.93	1161.61	1153.04	8295.88	6705.26	7261.76
A_84_P810559	6.96091	5.00502e-05	HS1 PRO-1 2-like protein	AT2G40000	81.4747	74.5591	61.5682	568.758	456.728	344.804
A_84_P847021	6.95219	1.42497e-06			787.209	761.683	691.737	5479.1	4436.43	4071.05
A_84_P577170	6.94968	0.000199529	hypothetical protein	AT5G64190	49.998	59.2009	36.1366	383.53	272.643	243.786
A_84_P818915	6.93421	0.00074394	protein trichome birefringence-like 26	AT4G01080	28.1742	36.4054	41.8784	203.227	260.338	192.203
A_84_P20004	6.93281	3.2399e-06	P-loop containing nucleoside triphosphate hydrolase-like protein	AT1G72660	57.1265	45.6895	46.8736	368.334	292.658	268.526
A_84_P12193	6.92398	0.0118775	transcription factor-related protein	AT5G59230	70.7242	37.4415	14.739	330.613	187.543	148.359
A_84_P21184	6.92114	1.42407e-05	purple acid phosphatase 17	AT3G17790	8264.63	5761.29	6600.45	47235.9	39675.5	39476.1
A_84_P210598	6.91903	3.2618e-05	hypothetical protein	AT3G14280	2267.47	1961.53	1450.41	13839.6	10131.3	10820.7
A_84_P858544	6.91386	3.35879e-06	HS1 PRO-1 2-like protein	AT2G40000	120.7	109.336	94.1255	777.118	665.574	563.555
A_84_P21095	6.91162	5.08424e-08	putative AMP-binding protein	AT2G04350	5159.73	4508.63	4155.25	32660.1	26634.9	26050.7
A_84_P821803	6.89579	2.42962e-06	SNARE associated Golgi family protein	AT4G12000	633.35	607.422	483.471	3912.3	3479.27	3181.38
A_84_P12371	6.88336	0.000108779	SAUR-like auxin-responsive protein	AT1G16510	413.197	324.871	255.438	1907.09	2271.39	1833.04
A_84_P573065	6.86079	0.000101973	carbonic anhydrase	AT2G28210	61.4338	53.5631	67.8195	471.933	355.307	305.172
A_84_P839806	6.86018	1.02073e-06		AT1G69252	6092.09	6053.04	5012.43	38372.4	33316.8	33143.1
A_84_P824281	6.85575	8.86772e-05	S-adenosylmethionine-dependent methyltransferase domain-containing protein	AT1G66700	388.203	438.503	272.669	2327.06	2184.89	2088.69
A_84_P825077	6.85148	8.22405e-06	solanesyl diphosphate synthase 1	AT1G78510	317.292	299.748	320.261	2008.09	1876.9	1845.56
A_84_P24102	6.84598	2.68642e-05	GDSL esterase/lipase	AT3G48460	2463.85	2306.26	2507.97	14624	15517.9	14306.4
A_84_P585163	6.83382	3.32107e-06	hypothetical protein	AT5G49120	56.0764	56.2215	45.2778	372.375	290.937	298.578
A_84_P17981	6.83154	4.72746e-05	Zinc-finger domain of monoamine-oxidase A repressor R1 protein	AT1G67270	27.5231	22.4983	28.5077	188.188	139.576	152.139
A_84_P14270	6.82947	4.07401e-06	jacalin-like lectin domain-containing protein	AT1G73040	362.298	270.211	280.342	2105.25	1789.43	1647.7
A_84_P21754	6.8121	2.35612e-05	hypothetical protein	AT1G23710	839.49	779.289	699.274	5268.48	5176.32	3765.12
A_84_P784166	6.81152	1.593e-07	abscisic acid 8'-hydroxylase 3	AT5G45340	260.75	232.046	222.107	1662.18	1403.94	1292.25
A_84_P12281	6.80509	0.000514048	GDSL esterase/lipase 4	AT3G14225	63.5113	87.9291	60.6926	568.126	438.337	304.543
A_84_P859031	6.79777	1.7293e-05			134.494	150.739	136.544	895.867	849.238	811.536
A_84_P204568	6.79738	4.86112e-06	hypothetical protein	AT1G54120	1855.9	1531.18	1552.93	12076.3	9605.96	8483.29
A_84_P12428	6.77042	2.57785e-06	strictosidine synthase	AT1G74010	348.67	303.095	251.6	2082.36	1646.95	1708.41
A_84_P18730	6.76712	0.000181539	cytochrome P450 81D1	AT5G36220	75.2875	70.2421	51.2615	349.161	457.558	373.363
A_84_P14255	6.76455	2.68604e-06	tocopherol O-methyltransferase	AT1G64970	1497.45	1350.24	1414.66	10060.3	8071.07	7742.23
A_84_P107472	6.76063	1.85589e-06	UDP-glucosyl transferase 89B1	AT1G73880	43.6844	41.1476	37.7141	276.654	252.306	213.085
A_84_P12008	6.75271	5.98659e-07	B-box type zinc finger-containing protein	AT4G38960	233.68	215.833	182.487	1421.24	1245.36	1136.9
A_84_P765186	6.73914	1.19768e-05	photosystem II manganese-stabilising protein (PsbO)	AT4G37225	173.6	162.95	172.724	1160.61	895.429	1021.72
A_84_P12560	6.73398	2.08289e-06	Salt tolerance-like protein	AT2G31380	873.24	831.975	836.315	5478.5	5013.49	4796.31
A_84_P737847	6.73326	9.51511e-06		AT2G41312	21.3934	19.2003	20.1673	122.165	124.84	117.731
A_84_P14212	6.72937	0.000187531	heavy-metal-associated domain-containing protein	AT1G22990	561.769	541.584	345.115	3752.47	2450.01	2471.19
A_84_P21931	6.70762	9.66414e-06	ethylene-responsive transcription factor 11	AT1G28370	625.421	569.928	492.363	3732.41	3593.95	2803.5
A_84_P13405	6.70327	3.68579e-05	TRAF-like protein	AT1G58270	656.383	634.969	504.541	4610.03	3371.15	2893.76
A_84_P15329	6.69771	0.000135832	HS1 PRO-1 2-like protein	AT2G40000	518.702	362.278	319.451	2672.38	2616.48	1831.5
A_84_P797355	6.68762	5.89428e-05	SAUR-like auxin-responsive protein	AT4G36110	109.809	115.68	113.35	661.378	755.321	612.113
A_84_P700528	6.68032	6.4041e-05	fasciclin-like arabinogalactan protein 19	AT1G15190	35.9824	36.2244	31.2629	230.869	233.947	159.701
A_84_P16846	6.67988	3.30029e-06	DSBA oxidoreductase family protein	AT5G38900	722.429	604.258	504.987	4137.9	3360.56	3355
A_84_P22554	6.67314	4.18532e-06	nuclear transcription factor Y subunit B-2	AT5G47640	4150.59	4376.1	3839.36	27704.9	22489.8	23614.8
A_84_P18841	6.67286	1.10066e-07	Transmembrane amino acid transporter family protein	AT5G65990	3642.96	3281.14	3055.21	23013.5	18546.4	18050.7
A_84_P15376	6.66811	4.04898e-05	NAC domain-containing protein 42	AT2G43000	136.816	154.265	135.55	1074.23	757.456	740.18
A_84_P185254	6.66087	2.81864e-05	hypothetical protein	AT5G45310	212.636	188.172	145.618	1348.43	938.53	966.054
A_84_P18566	6.64477	4.80869e-05	dicarboxylate carrier 2	AT4G24570	1035.47	891.195	930.708	6326.79	6351.34	4452.43
A_84_P517001	6.631	0.00164534	hypothetical protein	AT1G33055	97.2366	81.9	44.2832	471.732	300.759	514.582
A_84_P20984	6.62997	0.00126257	beta glucosidase 11	AT1G02850	1660.03	1166.7	648.157	7264.46	6870.78	5204.28
A_84_P10495	6.62428	3.84396e-06	acyl activating enzyme 12	AT1G65890	66.1363	64.3923	58.7011	403.236	390.568	327.611
A_84_P21013	6.61972	3.68105e-05	putative glucose-1-phosphate adenylyltransferase large subunit	AT2G21590	617.493	572.873	569.552	4498.93	3331.2	2768.93
A_84_P23014	6.61315	9.22337e-05	RING/U-box domain-containing protein	AT2G44581	27.5667	18.8759	15.7318	126.33	124.888	106.548
A_84_P18540	6.61298	3.92985e-05	WRKY DNA-binding protein 28	AT4G18170	164.226	158.906	112.722	998.081	851.237	710.96
A_84_P817093	6.60559	5.01401e-05	TRAF-like protein	AT1G58270	801.524	875.175	654.828	5740.66	4391.37	3728.99
A_84_P18401	6.59545	2.2175e-05	heat shock protein 70-4	AT3G12580	6446.43	4647.47	4193.59	34852.6	28363.9	25890
A_84_P78279	6.59176	1.00444e-05	hypothetical protein	AT1G67920	553.337	547.636	423.817	3594.79	2770.18	2622.79
A_84_P825699	6.58862	2.72244e-05	putative DNA-binding protein	AT5G35970	24.9114	25.9685	24.5619	180.963	124.428	143.305
A_84_P846200	6.5815	0.000189518	lysine-ketoglutarate reductase/saccharopine dehydrogenase bifunctional enzyme	AT4G33150	29.1012	30.6944	29.9054	246.091	136.682	160.756
A_84_P855519	6.57638	0.000454832	NAC domain-containing protein 2	AT1G01720	152.663	222.822	117.898	1047.25	909.736	850.114
A_84_P17121	6.57428	0.000200942	Subtilase-like protein	AT1G32940	143.849	149.014	123.604	888.071	620.05	970.773
A_84_P20016	6.57196	1.66751e-06	putative leucine-rich repeat transmembrane protein kinase	AT1G66830	202.641	173.574	161.102	1257.25	994.964	912.95
A_84_P11515	6.57014	5.46424e-06	amino acid permease 1	AT1G58360	4191.68	3651.87	3620.59	27098.1	21888.6	18816
A_84_P712636	6.56924	0.000527401	hypothetical protein	AT3G27415	30.6641	28.8683	32.5856	173.386	241.35	138.753
A_84_P21627	6.56643	3.56631e-07	Spermine synthase	AT5G53120	3177.64	2691.88	2584.14	19317.3	15407.1	14930.5
A_84_P14906	6.55546	9.86062e-06	ethylene-responsive transcription factor ERF113	AT5G13330	392.587	293.697	263.19	2074.99	1783.98	1639.79
A_84_P13657	6.55295	8.15917e-05	HXXXD-type acyl-transferase-like protein	AT3G29590	169.244	148.305	173.654	901.035	1039.82	929.484
A_84_P17350	6.54901	3.40727e-05	ethylene-responsive transcription factor ERF112	AT2G33710	107.742	91.1428	66.3348	573.777	490.434	461.67
A_84_P12143	6.53795	1.43527e-05	abscisic acid 8'-hydroxylase 3	AT5G45340	170.233	140.946	161.029	1072.86	910.366	784.951
A_84_P788434	6.53734	2.88045e-05	hypothetical protein	AT2G21640	1242.19	1065.54	1151.07	8688.25	6135.45	5669.72
A_84_P19248	6.535	2.78529e-05	phosphoenolpyruvate (pep)/phosphate translocator 2	AT3G01550	685.442	741.696	755.282	4539.38	4097.97	4090.32
A_84_P23899	6.53484	0.00023831	HSP20 family protein	AT2G29500	1880.53	1381.34	995.756	7872.21	8835.29	7368.89
A_84_P814174	6.52952	1.5973e-05	NAC domain-containing protein 2	AT1G01720	128.439	143.738	131.708	880.024	768.232	710.914
A_84_P18337	6.51532	1.51474e-05	alternative oxidase 1B	AT3G22360	84.3721	75.8454	67.3195	548.18	431.926	357.291
A_84_P126241	6.50248	1.60475e-05	hydrolase, alpha/beta fold family protein	AT5G41900	138.317	117.849	136.335	816.548	780.494	680.725
A_84_P21703	6.49445	7.59948e-06	putative WRKY transcription factor 75	AT5G13080	423.041	385.388	307.49	2457.23	2155.19	1841.15
A_84_P823227	6.48414	2.01221e-06	myb family transcription factor	AT5G17300	365.421	334.84	301.753	2342.56	1743.82	1749.55
A_84_P786651	6.47549	1.90081e-05	WRKY DNA-binding protein 28	AT4G18170	141.87	130.471	102.086	857.164	715.031	594.399
A_84_P294924	6.47005	5.59706e-06	putative E3 ubiquitin-protein ligase BAH1-like protein	AT2G38920	156.491	125.897	107.952	870.926	692.222	678.44
A_84_P817244	6.46099	2.47937e-06			1306.56	1141.09	1165.88	7312.45	6541.89	6958.47
A_84_P766536	6.44733	9.02206e-05	homeobox protein knotted-1-like 3	AT5G25220	26.4358	24.7087	30.7391	168.198	165.05	137.631
A_84_P53100	6.43734	0.000185572	F-box protein	AT2G39490	29.8787	24.3533	16.1658	162.182	117.398	117.018
A_84_P759248	6.43273	1.40794e-07	thioredoxin family protein	AT3G16175	191.918	177.154	164.841	1115.85	1015.74	934.572
A_84_P19697	6.41677	0.000109412	receptor like protein 7	AT1G47890	33.6045	38.8043	25.1414	217.612	185.173	152.628
A_84_P18510	6.41361	5.32874e-05	cysteine-rich receptor-like protein kinase 36	AT4G04490	62.2508	68.7293	64.6294	469.498	357.521	308.581
A_84_P16803	6.41205	1.6923e-05	Rossmann-fold NAD(P)-binding domain-containing protein	AT5G14700	482.104	427.182	417.825	2878.19	2723.14	2055.07
A_84_P87249	6.40008	1.11808e-06	hypothetical protein	AT3G17800	8764.45	8569.76	7594.98	51096	47890.5	43392.8
A_84_P248755	6.39628	3.57464e-07	Endosomal targeting BRO1-like domain-containing protein	AT1G73390	2455.07	2290.64	2189.74	14303.6	13093.8	12217
A_84_P840621	6.39053	0.000112979	hypothetical protein	AT1G19530	106.189	74.0424	89.3166	524.098	438.08	566.781
A_84_P161503	6.38792	1.27886e-06	myb family transcription factor	AT5G17300	437.272	438.76	383.386	2642.97	2226.04	2313.91
A_84_P19392	6.38091	0.0383768	putative late embryogenesis abundant protein	AT3G53040	60.6045	8.39973	39.0129	205.222	177.797	100.405
A_84_P18034	6.37249	1.77762e-07	solanesyl diphosphate synthase 1	AT1G78510	6043.83	5515.47	4963.78	33657.6	31184.3	28966.5
A_84_P814018	6.37242	0.000367157	lysine-ketoglutarate reductase/saccharopine dehydrogenase bifunctional enzyme	AT4G33150	43.3714	47.0394	40.6595	373.47	190.635	214.073
A_84_P191874	6.36084	1.38196e-05	OSBP(oxysterol binding protein)-related protein 4B	AT4G25850	143.874	103.873	114.969	801.796	653.624	599.097
A_84_P138279	6.36044	4.35275e-05	hypothetical protein	AT1G58420	186.293	170.731	139.802	1174.7	942.11	734.063
A_84_P785932	6.35098	6.10787e-05	hypothetical protein	AT1G25400	485.499	414.93	368.907	2568.69	2765.85	1902.57
A_84_P20835	6.3484	2.25426e-06	cinnamoyl-CoA reductase	AT1G80820	463.644	401.169	350.807	2669.41	2030.43	2187
A_84_P786892	6.34446	1.7596e-06	haloacid dehalogenase-like hydrolase domain-containing protein	AT2G41250	638.118	552.247	498.583	3536.58	2837.49	3174.81
A_84_P14585	6.34348	3.53234e-06	putative protein phosphatase 2C 41	AT3G16800	985.928	822.111	723.778	5594.03	4614.02	4119.44
A_84_P12894	6.34126	6.87483e-06	HVA22-like protein d	AT4G24960	2385.39	2222.4	2292.73	13476.5	12550.1	13011.1
A_84_P828541	6.33696	2.31887e-06	ER lumen protein retaining receptor-like protein	AT1G19970	872.108	761.608	804.733	5347.56	4366.95	4135.63
A_84_P219958	6.33485	1.4106e-05	Leucine carboxyl methyltransferase	AT5G42760	1098.2	1106.04	1025.38	6140.49	6485.41	5645.25
A_84_P233709	6.33233	8.07258e-05	hypothetical protein	AT5G15190	231.01	203.123	213.016	1413.83	1368.81	931.176
A_84_P11556	6.32727	3.91856e-05			115.379	106.646	96.7965	780.938	578.52	474.158
A_84_P23419	6.32436	3.01315e-05	GEM-like protein 5	AT5G13200	2365.26	2384.32	1713.24	14565.8	11444.6	10410.1
A_84_P761667	6.32209	9.35248e-06		AT3G06125	203.241	190.389	148.697	1205.76	903.212	947.904
A_84_P816146	6.31035	7.62109e-08	glutathione reductase, cytosolic	AT3G24170	213.848	200.866	184.226	1229.03	1094.47	1049.63
A_84_P169853	6.30717	0.00213024	response to low sulfur 1 protein	AT3G49580	25.1622	12.8383	27.1892	115.465	135.148	100.272
A_84_P294564	6.293	3.36615e-07	hypothetical protein	AT3G11420	1048.78	891.189	817.384	5984.73	4807.57	4698.55
A_84_P220608	6.2881	6.07067e-06	peroxiredoxin (PRX)-like 2 domain-containing protein	AT5G65840	184.048	152.957	141.307	1045.65	899.575	746.587
A_84_P175491	6.28467	0.000156471	RCD one 5-like protein	AT5G62520	265.481	193.705	142.634	1255.89	1104.85	931.683
A_84_P819105	6.28378	7.78166e-06	hypothetical protein	AT3G11420	97.6098	100.401	83.1228	636.597	476.679	472.935
A_84_P19665	6.28349	0.000572816	hypothetical protein		48.3456	40.9005	23.9699	247.894	211.363	159.346
A_84_P862144	6.28349	3.32373e-06	Endosomal targeting BRO1-like domain-containing protein	AT1G73390	97.8571	94.8214	91.0464	618.877	473.493	507.839
A_84_P58410	6.27988	2.70421e-05	UDP-glycosyltransferase-like protein	AT4G19460	309.515	266.443	249.66	1622.04	1737.55	1284.6
A_84_P17817	6.27907	2.2857e-07	CBL-interacting serine/threonine-protein kinase 19	AT5G45810	250.138	204.696	198.099	1375.47	1163.31	1114.27
A_84_P819166	6.27683	6.85004e-07	Erythronate-4-phosphate dehydrogenase family protein	AT1G19400	529.018	479.323	430.511	2876.49	2498.76	2666.84
A_84_P149978	6.27459	0.000258961	protein trichome birefringence-like 26	AT4G01080	574.01	495.174	560.332	2911.97	3829.61	2505.06
A_84_P14010	6.26738	3.47618e-06	HXXXD-type acyl-transferase-like protein	AT5G39090	247.003	203.846	172.464	1313.29	1078.34	1071.82
A_84_P815273	6.26331	0.000100225	putative WRKY transcription factor 53	AT4G23810	130.285	127.676	102.551	705.902	790.896	533.052
A_84_P786837	6.26026	4.93136e-06	putative WRKY transcription factor 75	AT5G13080	254.078	253.034	202.357	1501.37	1308.45	1153.65
A_84_P137629	6.25529	1.98236e-06	dentin sialophosphoprotein-like protein	AT5G64170	1286.74	1203.98	1171.42	7216.33	6439.66	6786.85
A_84_P250035	6.25187	1.32242e-06	haloacid dehalogenase-like hydrolase domain-containing protein	AT2G41250	1146.88	949	839.619	6213.92	5217.73	4890.21
A_84_P15682	6.24226	0.000167698	putative RING-H2 finger protein ATL37	AT4G09130	22.0691	26.7135	19.5697	166.054	120.48	99.5959
A_84_P19511	6.23851	2.35339e-05	hypothetical protein	AT4G24380	2500.2	2382.94	2074.21	13760.5	14364.3	10778.2
A_84_P547572	6.23078	1.13243e-06	hypothetical protein	AT4G02360	565.958	501.027	480.337	3436.65	2642.6	2575.91
A_84_P11805	6.23074	4.14896e-06	phosphate starvation-induced protein	AT3G47420	2141.76	1690.34	1757.21	11475.1	9279.59	10260.8
A_84_P166733	6.2197	0.000188346	hypothetical protein	AT5G17350	44.1216	28.3919	26.9004	202.558	199.485	142.473
A_84_P312323	6.20911	7.29039e-05	auxin-responsive GH3 family protein	AT5G13370	812.802	567.45	472.411	3712.47	3372.22	2958.16
A_84_P159795	6.20871	0.000577794	hypothetical protein	AT1G19530	452.284	295.622	381.183	1778.52	1942.04	2507.54
A_84_P836887	6.20609	0.000134019	MLO-like protein 12	AT2G39200	88.7407	99.4321	74.6828	632.749	473.921	372.963
A_84_P136725	6.18488	9.61929e-05	hypothetical protein	AT5G36920	98.6401	74.7821	64.5624	559.686	420.758	339.726
A_84_P828652	6.18182	9.35089e-07	Endosomal targeting BRO1-like domain-containing protein	AT1G17940	653.909	593.493	538.095	3402.22	3246.75	3171.09
A_84_P18267	6.17663	3.01834e-06	cysteine/histidine-rich C1 domain-containing protein	AT2G19650	411.575	394.37	354.035	2181.04	2088.9	2110.33
A_84_P12012	6.17537	5.55169e-05	serine/threonine-protein kinase SRK2F	AT4G40010	872.308	903.559	637.322	5081.23	4554.41	3629.55
A_84_P135945	6.17304	8.14442e-05	plant U-box 24 protein	AT3G11840	344.155	337.754	245.549	1895.64	1860.35	1351.83
A_84_P806808	6.16995	1.88623e-05	hypothetical protein	AT3G17800	450.125	512.693	400.424	2838.29	2439.25	2225.98
A_84_P850898	6.14907	1.49357e-05	alternative oxidase 1A	AT3G22370	7035.92	6728.64	6081.81	44527.5	36047.2	29613.5
A_84_P816606	6.14732	8.10762e-07	zinc finger A20 and AN1 domain-containing stress-associated protein 9	AT4G22820	1951.61	1725.89	1454.02	10528.1	8935.35	8587.22
A_84_P812448	6.14598	5.30171e-06	GDP-L-galactose phosphorylase	AT4G26850	14226.2	13554.4	12790.9	76228.6	77669.4	68668.4
A_84_P14014	6.14356	2.97143e-05	nodulin MtN21 /EamA-like transporter family protein	AT5G40210	92.4135	102.888	76.8697	559.963	505.525	425.102
A_84_P22377	6.13193	5.96101e-06	tetraspanin9	AT4G30430	59.9759	54.0223	54.4241	343.385	319.939	262.763
A_84_P10332	6.12304	0.000186419	heavy metal transport/detoxification domain-containing protein	AT5G66110	181.884	147.571	191.257	1205.77	754.111	920.223
A_84_P266810	6.1171	2.65749e-05	hypothetical protein	AT2G21640	1318.4	1176.66	1285.99	8651.42	6403.44	5852.63
A_84_P10316	6.10662	3.38946e-06	heat stress transcription factor B-2a	AT5G62020	1232.11	1099.42	908.425	6896.35	5552.59	5196.02
A_84_P172281	6.10637	0.00173383	tetratricopeptide repeat domain-containing protein	AT5G48850	670.64	657.628	920.142	3103.9	4490.99	4706.54
A_84_P55910	6.09502	0.000421711	putative WRKY transcription factor 41	AT4G11070	189.32	183.785	120.918	1080.13	990.679	632.11
A_84_P821073	6.09384	1.28492e-05	putative anion transporter 6	AT5G20380	68.2761	67.208	49.5751	378.218	307.782	313.993
A_84_P600633	6.08958	0.00322087	MATE efflux family protein	AT2G04050	227.814	191.256	410.689	1842.07	1140.51	1365.66
A_84_P869667	6.08721	2.41733e-06	haloacid dehalogenase-like hydrolase domain-containing protein	AT2G41250	407.065	347.18	306.614	2155.48	1707.1	1886
A_84_P10220	6.086	5.35524e-05	putative DNA-binding protein	AT5G35970	1501.52	1774.67	1330.73	8667.29	7673.74	8533.45
A_84_P18113	6.0806	0.000227029	calcium-binding protein CML39	AT1G76640	26.306	24.3803	25.4931	120.828	165.583	130.453
A_84_P22181	6.07057	2.29718e-05	zinc finger AN1 domain-containing stress-associated protein 12	AT3G28210	725.835	666.547	512.381	3555.89	3631.42	3049.33
A_84_P849049	6.06881	2.83092e-05			143.344	112.723	95.5371	675.258	670.064	541.462
A_84_P751564	6.05473	0.00404946	Nucleotide/sugar transporter family protein	AT4G03950	14.953	19.4965	32.4249	140.446	125.4	84.5905
A_84_P17794	6.05272	2.46952e-05	NAC domain containing protein 6	AT5G39610	1773.65	1624.75	1174.51	8747.49	7892.42	7718.81
A_84_P540888	6.05136	5.00373e-06	Endosomal targeting BRO1-like domain-containing protein	AT1G17940	680.32	598.106	578.262	3354.11	3289.81	3355.1
A_84_P847741	6.03718	6.85817e-08			1256.61	1140.15	1066.62	6711.26	5974.16	5954.89
A_84_P787776	6.03351	1.60998e-06	hypothetical protein	AT3G56260	457.614	427.998	426.006	2513.34	2282.85	2267.87
A_84_P820750	6.02372	8.0864e-06	hypothetical protein	AT1G23710	92.074	87.5494	73.3562	553.559	429.559	385.934
A_84_P835680	6.01528	1.50884e-05	MFS transporter, OPA family, solute carrier family 37	AT4G17550	586.727	648.616	495.279	3345.04	3045.42	2859.38
A_84_P824750	6.01074	5.97596e-07	UDP-glucosyl transferase 89B1	AT1G73880	409.634	354.049	334.616	2052.13	1936.72	1882.77
A_84_P11548	6.00958	5.67016e-06	phospholipase A1-Igamma2	AT2G30550	750.077	745.791	706.291	4649.98	3506.1	3734.59
A_84_P850865	6.00869	3.99127e-06	manganese tracking factor for mitochondrial SOD2	AT4G27940	392.456	355.442	335.221	2359.26	1839.17	1660.01
A_84_P852955	6.00674	2.68325e-05	nodulin MtN21 /EamA-like transporter family protein	AT4G28040	173.369	159.378	118.503	966.858	715.355	728.514
A_84_P722311	6.00261	3.61627e-05	metal ion binding protein	AT5G05365	544.262	435.892	409.731	2455.36	2774.44	2191.26
A_84_P211958	5.99918	7.44057e-05	Serine protease inhibitor, potato inhibitor I-type family protein	AT5G43580	11018.6	10943.3	7232.03	53298.9	51677.2	48537.1
A_84_P206488	5.99452	0.00014981	arabinogalactan protein 5	AT1G35230	31.2605	35.7512	34.6159	186.265	207.181	153.329
A_84_P18655	5.9856	2.21119e-05	vacuolar-processing enzyme beta-isozyme	AT1G62710	221.282	161.196	150.668	1035.96	835.088	945.906
A_84_P10073	5.98344	2.9782e-05	nodulin MtN21 /EamA-like transporter family protein	AT4G28040	1286.49	1126.68	864.055	7083.38	5406.54	4974.18
A_84_P13148	5.96431	0.00011911	cytochrome P450, family 89, subfamily A, polypeptide 3	AT5G61320	26.3654	28.5698	22.5817	145.062	160.111	110.327
A_84_P21194	5.95125	1.07692e-05	ethylene-responsive transcription factor 1B	AT3G23240	95.8501	85.4737	70.9808	517.264	452.069	372.18
A_84_P13504	5.94971	9.4137e-07	Potassium transporter 11	AT2G35060	2376.68	2220.28	1987.25	12829.7	10599.7	11531.6
A_84_P831728	5.92744	1.83484e-06	glutathione S-transferase phi 12	AT5G17220	674.621	640.464	529.447	3442.04	3150.62	3119.21
A_84_P789439	5.91445	4.83197e-06	Serinc-domain containing serine and sphingolipid biosynthesis protein	AT3G24460	397.686	351.848	356.741	2061.46	2039.6	1744.02
A_84_P811601	5.8871	0.000119843			71.405	63.6339	63.6817	447.267	363.864	257.579
A_84_P131666	5.88545	0.00820723	B12D protein	AT3G29970	126.457	51.8173	41.4231	422.983	211.902	438.348
A_84_P517162	5.88489	0.000105546	putative protein phosphatase 2C 20	AT2G20630	46.5652	45.7796	40.7442	218.522	275.01	209.146
A_84_P847703	5.88193	8.32796e-06			23.2035	21.5132	19.7415	141.297	100.273	100.499
A_84_P764077	5.87967	5.53397e-06	CAPRICE-like MYB3	AT4G01060	8280.01	7312.64	7310.07	40582.9	39073.2	40285
A_84_P13969	5.87587	2.02383e-05	glutathione S-transferase phi 12	AT5G17220	1763.14	1476.62	1609.7	8498.51	9005.14	7887.93
A_84_P289964	5.8746	5.21058e-05	hypothetical protein	AT1G19020	985.341	979.237	694.808	5043.09	4878.02	3922.95
A_84_P532498	5.86864	1.66468e-07	CAPRICE-like MYB3	AT4G01060	2453.72	2198.04	2005.05	12499	11575.6	10726.5
A_84_P115562	5.8648	0.00158021	Kunitz family trypsin and protease inhibitor protein	AT1G73325	215.254	165.98	263.74	905.674	1384.01	1076.75
A_84_P145439	5.86422	3.21363e-05	putative poly(ADP-ribose) glycohydrolase 2	AT2G31865	813.163	749.348	595.082	4195.57	4026.38	3073.56
A_84_P18847	5.86302	4.71086e-06	GCN5-related N-acetyltransferase (GNAT) family protein	AT5G67430	432.154	347.901	353.935	2185.26	1757.24	1983.01
A_84_P592444	5.86075	0.000130455	hypothetical protein	AT1G19200	218.152	171.194	140.339	1219.28	838.883	732.419
A_84_P12056	5.86008	0.00107043	glycerophosphoryl diester phosphodiesterase	AT5G08030	23.6033	14.1196	26.4791	124.526	93.8183	107.93
A_84_P566998	5.85881	3.10528e-06	hypothetical protein	AT3G49540	21.4628	19.8846	19.557	110.368	108.206	99.7982
A_84_P858027	5.85466	0.000143817	flavonol sulfotransferase-like protein	AT2G03760	213.431	257.313	197.438	1378.26	1233.27	908.961
A_84_P765067	5.85258	2.79175e-07		AT4G24415	24.1888	22.5359	19.7031	131.984	106.737	108.52
A_84_P603377	5.84714	1.73987e-05	hypothetical protein	AT2G36895	3134.11	2641.84	2091.36	15794.5	13186.9	11800.9
A_84_P23860	5.84636	0.000121244	P-loop containing nucleoside triphosphate hydrolase-like protein	AT1G64110	144.934	105.674	110.903	826.676	494.904	589.065
A_84_P253555	5.84179	1.85996e-05	anthocyanin 5-O-glucosyltransferase	AT4G14090	549.713	499.07	476.419	2551.73	2756.91	2629.93
A_84_P567849	5.82922	1.53631e-05	hypothetical protein	AT3G24750	105.183	113.948	90.544	618.766	531.397	464.169
A_84_P565031	5.82594	4.16594e-06	phospholipase A1-Igamma2	AT2G30550	728.277	725.482	650.06	4163.22	3237.25	3578.06
A_84_P829284	5.81506	1.776e-05	UDP-glycosyltransferase-like protein	AT4G19460	517.379	486.007	440.442	2514.98	2743.01	2241.4
A_84_P787734	5.80925	7.07295e-07	CAPRICE-like MYB3	AT4G01060	2155.5	1846.32	1734.28	10370.2	9859.71	9396.44
A_84_P20876	5.8091	3.73006e-05	ammonium transporter 1;2	AT1G64780	1102.31	1032.53	872.925	4882.64	5338.1	5305.74
A_84_P17119	5.80467	1.47889e-06	NAC domain containing protein 10	AT1G28470	292.825	270.434	258.929	1681.55	1284.25	1318.57
A_84_P578834	5.7982	0.000111994	hypothetical protein	AT5G24600	78.4595	64.0087	73.5032	393.641	430.731	301.33
A_84_P561670	5.7974	1.69444e-06	Tyrosine-sulfated glycopeptide 2	AT3G47295	1205.26	1056.01	1044.91	5911.89	5590.02	5567.64
A_84_P15731	5.7958	0.00105331	small heat shock protein 23.6	AT4G25200	35.5361	29.045	45.0942	161.672	218.568	182.078
A_84_P820867	5.79575	0.00117035	putative protein phosphatase 2C 41	AT3G16800	274.745	140.847	119.723	1056.79	866.027	699.751
A_84_P606233	5.78433	9.50243e-07	hypothetical protein	AT3G56260	559.233	508.955	509.448	2910.25	2659.65	2574.28
A_84_P23380	5.78184	3.09564e-05	Lectin-domain containing receptor kinase A4.1	AT5G01540	268.798	289.596	209.631	1565	1231.12	1162.35
A_84_P243515	5.78055	6.81734e-06	manganese tracking factor for mitochondrial SOD2	AT4G27940	722.064	637.696	644.379	4148.56	3357.99	2921.05
A_84_P806792	5.74783	0.000125305			26.1802	23.2934	28.3493	151.076	109.96	140.317
A_84_P15519	5.74599	6.66627e-06	ubiquitin-conjugating enzyme E2 32	AT3G17000	4491.17	4038.56	3422.69	24955.3	18692.6	17926.5
A_84_P11045	5.74315	5.2434e-06	cinnamyl alcohol dehydrogenase 5	AT4G34230	8702.92	8045.95	6336	44619.3	37950.4	35241
A_84_P786032	5.73975	2.20309e-06	GDP-L-galactose phosphorylase	AT4G26850	8962.17	8377.81	7786.29	44550.3	43917	40119
A_84_P57860	5.7229	0.000155616	hypothetical protein	AT1G65490	1950.82	1576.07	1527.26	7558.97	9837.33	8404.21
A_84_P253265	5.72	7.16382e-06	elicitor peptide 5	AT5G09990	483.139	451.696	380.234	2397.23	2003.34	2295.99
A_84_P258350	5.71642	2.54989e-06	stress-induced protein KIN2	AT5G15970	41715.7	36989.9	35676.6	229756	190550	166779
A_84_P584025	5.71612	0.0003408	hypothetical protein	AT4G08555	1361.91	1139.54	837.913	6422.87	6491.62	4135.97
A_84_P11922	5.71089	1.8295e-07	glycine-rich cell wall protein-like protein	AT4G18280	2137.12	2037.58	1864.74	11605.7	9667.49	9571.25
A_84_P251265	5.70543	5.55889e-06	hypothetical protein	AT1G63720	446.531	439.375	363.918	2544.57	1984.05	1864.96
A_84_P846313	5.70105	4.74181e-07	hypothetical protein	AT3G11420	946.93	882.738	793.765	5197.01	4096.44	4100.39
A_84_P186644	5.69947	1.22765e-06	Thioredoxin-like protein	AT2G37240	2813.53	2474.72	2442.16	13942.9	13345.1	12013.3
A_84_P12432	5.69158	6.16417e-05	glutathione S-transferase TAU 10	AT1G74590	684.419	581.356	426.866	3291.8	2819.45	2395.72
A_84_P801414	5.68869	3.83144e-05	GDSL esterase/lipase	AT3G48460	28.549	25.9373	27.7663	135.414	148.292	133.834
A_84_P300490	5.68665	1.15589e-05	GDP-L-galactose phosphorylase	AT4G26850	21696	21025.7	20268.7	107879	111649	100233
A_84_P10327	5.68076	2.0764e-06	ABC transporter F family member 5	AT5G64840	7731.53	7313.63	6045.6	40988.2	34364.5	31591.3
A_84_P19291	5.67318	7.38596e-05	alternative oxidase 1C	AT3G27620	107.458	97.203	99.0127	675.073	492.974	402.896
A_84_P17224	5.67037	4.81478e-05	zinc finger CCCH domain-containing protein 20	AT2G19810	645.962	630.528	709.104	3772.6	2972.48	3334.07
A_84_P14664	5.66523	0.000328505	UDP-glucosyl transferase 73C7	AT3G53160	63.8689	57.9143	80.1367	382.472	359.023	278.687
A_84_P209868	5.65873	8.05207e-05	hypothetical protein	AT2G32130	71.5835	51.9541	59.2899	370.196	316.064	242.462
A_84_P220448	5.65641	5.8654e-08	VQ motif-containing protein	AT4G15120	144.43	135.528	121.171	754.946	638.01	632.767
A_84_P20327	5.65353	5.49318e-06	GDSL esterase/lipase	AT3G50400	322.637	293.406	230.701	1546.49	1351.33	1340.8
A_84_P23284	5.64705	0.000612822	nitrate transporter 1.8	AT4G21680	165.874	139.694	88.596	788.174	694.974	479.207
A_84_P613238	5.64166	1.3035e-06	mechanosensitive channel of small conductance-like 5	AT3G14810	583.25	528.133	442.133	2786.23	2536.53	2456.93
A_84_P796347	5.63943	3.71312e-06	nitrile specifier protein 5	AT5G48180	1190.28	1188.45	1083.36	6184.2	5925.76	5325.49
A_84_P610481	5.6366	0.0047976	protein TIFY 5B	AT2G34600	87.6144	62.2054	26.6625	289.075	273.711	233.525
A_84_P20438	5.63536	3.76207e-06	Glycosyl hydrolase family protein with chitinase insertion domain	AT4G19720	166.709	145.915	119.067	813.326	695.302	650.816
A_84_P14140	5.62995	1.70329e-06	hydrolase, alpha/beta fold family protein	AT5G19850	1826.81	1587.71	1365.61	8860.51	7968.3	7108.22
A_84_P20496	5.59512	1.5389e-06	glutaredoxin-C6	AT4G33040	2035.71	2028.85	1762.2	10402.8	9331.46	9324.62
A_84_P12309	5.5898	9.70765e-07	Rubber elongation factor protein (REF)	AT1G67360	3533.05	3343.64	3129.44	17999.2	16796.9	15164.3
A_84_P12926	5.58343	0.000422741	glutathione peroxidase 7	AT4G31870	297.457	300.189	195.37	1173.03	1531.29	1200.31
A_84_P765062	5.57886	1.65345e-05		AT4G24415	132.807	108.224	87.7987	611.81	532.774	477.297
A_84_P11868	5.56696	2.89533e-05	putative protein phosphatase 2C 49	AT3G62260	3058.96	2801.5	2300.25	14738.7	14660.2	11175.7
A_84_P118252	5.56358	0.00014155	Sulfite exporter TauE/SafE family protein	AT2G36630	1717.43	1623.09	1158.4	6840.01	7777.79	7421.81
A_84_P193424	5.54696	5.49413e-05	protein TIFY 10A	AT1G19180	2708.25	2474.1	2060.27	13703.4	13011.1	9382.78
A_84_P20128	5.54464	4.49199e-05	flavonol sulfotransferase-like protein	AT2G03760	5386.78	5008.71	4697.14	28903	27080.2	19597.1
A_84_P17582	5.54398	9.17095e-06	1-aminocyclopropane-1-carboxylate synthase 6	AT4G11280	879.736	771.798	733.353	4343.33	4184.72	3314.55
A_84_P119582	5.53368	4.46074e-05	bifunctional inhibitor/lipid-transfer protein/seed storage 2S albumin-like protein	AT5G48490	2666.25	2568.42	2566.33	13818.3	10979.4	13936.9
A_84_P21616	5.53102	4.11683e-05	Predicted AT-hook DNA-binding family protein	AT5G49700	47.9546	44.7823	49.7218	238.537	247.784	217.045
A_84_P22483	5.51886	0.000301605	calcium exchanger 7	AT5G17860	717.855	721.162	430.587	2955.32	3091.12	2912.32
A_84_P860972	5.50918	0.0311095	putative 2-oxoacid dependent dioxygenase	AT2G25450	66.488	109.877	17.1542	266.34	234.675	238.044
A_84_P11975	5.50375	0.00026223	glycine-rich protein	AT4G30460	1583.8	1606.72	1410	9277.13	5517.8	8297.28
A_84_P602187	5.50283	0.000340708	hypothetical protein	AT1G05575	459.991	437.752	300.47	2095.02	2294.79	1488.96
A_84_P10049	5.4988	1.64029e-06	zinc finger A20 and AN1 domain-containing stress-associated protein 9	AT4G22820	8825.98	7865.15	6617.66	43507	36659.5	34002.5
A_84_P814026	5.49351	0.00022255	lysine-ketoglutarate reductase/saccharopine dehydrogenase bifunctional enzyme	AT4G33150	5055.85	4614.03	3357.92	28201.7	16587.8	19711
A_84_P287970	5.49301	6.94624e-05	phosphoenolpyruvate carboxykinase 2	AT5G65690	219.911	198.804	175.434	1239.49	975.712	746.335
A_84_P16848	5.49253	0.00191337	peroxidase 62	AT5G39580	4010.82	3042.64	1553.61	15358.8	12908.8	11250.7
A_84_P802987	5.49182	0.000354548	HS1 PRO-1 2-like protein	AT2G40000	71.1209	51.4102	43.0507	348.266	271.736	195.612
A_84_P822865	5.4837	0.000380362	dehydration-responsive element-binding protein 2A	AT5G05410	222.443	195.571	149.957	1004.09	1123.1	677.325
A_84_P795124	5.48108	6.92007e-05	hypothetical protein	AT2G41730	71.2824	64.8937	63.5275	391.228	350.548	250.523
A_84_P21447	5.47171	4.20687e-05	transducin/WD40 domain-containing protein	AT4G34380	68.5995	74.2883	73.5302	362.666	349.268	344.103
A_84_P817981	5.46289	7.03351e-05	hypothetical protein	AT2G36895	411.458	312.227	241.038	1722.76	1445.2	1439.72
A_84_P787353	5.4622	3.074e-05	hypothetical protein	AT5G17350	225.712	193.339	177.794	1086.15	1057.01	781.997
A_84_P825910	5.45596	1.53659e-06			1084.29	960.136	880.127	5187.24	4288.78	4749.46
A_84_P15123	5.45075	1.57297e-07	mannan endo-1,4-beta-mannosidase 1	AT1G02310	212.147	199.572	185.036	1087.16	905.496	915.087
A_84_P788656	5.4472	0.000279476		AT3G02800	173.058	160.428	126.204	823.277	890.239	548.643
A_84_P519441	5.4429	3.59608e-05	protein trichome birefringence-like 4	AT5G49340	27.6457	25.0824	28.453	158.304	115.565	123.474
A_84_P13256	5.43859	2.40902e-06	galactinol synthase 4	AT1G60470	859.133	816.37	667.225	4372.64	3508.61	3484.01
A_84_P20180	5.43696	0.000334907	GCN5-related N-acetyltransferase-like protein	AT2G32030	80.7092	97.2535	65.892	488.058	410.551	294.558
A_84_P259470	5.4367	3.16606e-07	MATE efflux family protein	AT1G61890	1325.54	1101.2	1029.13	6049.79	5448.07	5200.31
A_84_P21035	5.43038	9.0476e-05	nuclear transcription factor Y subunit B-5	AT2G47810	111.313	105.341	75.9625	564.814	386.084	464.437
A_84_P12931	5.42902	0.000151447	lysine-ketoglutarate reductase/saccharopine dehydrogenase bifunctional enzyme	AT4G33150	4144.99	3796.87	2786.05	22684.4	14045.7	15635.5
A_84_P12873	5.42618	8.49266e-06	Glycosyl hydrolase family protein with chitinase insertion domain	AT4G19810	1033.81	866.431	702.749	4661.35	3926.03	3901.84
A_84_P787273	5.42083	4.35208e-05	hypothetical protein	AT5G24600	133.343	98.9252	99.1528	592.683	572.048	436.318
A_84_P236753	5.41737	8.79718e-06	sec.4-like phosphatidylinositol transfer-like protein	AT1G75170	622.676	490.761	420.957	2712.63	2316.87	2310.59
A_84_P550081	5.39561	3.3247e-05	Pectin lyase-like protein	AT3G09405	201.492	209.989	177.522	1180.5	907.612	781.882
A_84_P849261	5.37965	0.000212122			53.409	46.5481	37.6593	254.953	166.137	244.345
A_84_P23557	5.37762	7.45029e-08	Dof zinc finger protein DOF5.5	AT5G62430	190.644	161.671	152.433	882.414	766.488	767.015
A_84_P24128	5.37693	1.80592e-05	S-adenosyl-L-methionine-dependent methyltransferase-like protein	AT3G54150	274.786	269.035	202.353	1350.19	1183.57	1033.25
A_84_P13829	5.37689	3.87438e-06	haloacid dehalogenase-like hydrolase domain-containing protein	AT4G22592	899.437	856.89	761.731	4347.09	4193.53	3554.59
A_84_P22369	5.3737	2.91024e-05	ammonium transporter 1;4	AT4G28700	43.9961	46.4221	34.4135	233.541	193.701	171.187
A_84_P805516	5.3636	4.67183e-05	hypothetical protein	AT5G40690	707.131	779.059	590.143	3974.43	3239.03	2766.86
A_84_P849875	5.35528	7.87505e-08	arginine decarboxylase 2	AT4G34710	3961.76	3594.06	3219.72	19367.1	15935.1	16199.3
A_84_P524292	5.34917	1.50878e-05	cellulose synthase-like protein B3	AT2G32530	161.033	117.048	125.361	676.823	645.569	587.711
A_84_P808706	5.34887	1.66696e-05	photosystem II light harvesting complex protein 2.3	AT3G27690	9239.98	9481.47	8801.26	47929.7	38924.7	44908.5
A_84_P15067	5.34296	2.79305e-06	bZIP transcription factor 60	AT1G42990	4700.9	4459.96	4026.51	23860	21172.2	18097.9
A_84_P850729	5.32534	2.033e-06	Tyrosine-sulfated glycopeptide 2	AT3G47295	2623.89	2214.86	2303.61	12003.7	11185.7	10691.6
A_84_P817413	5.31959	0.00012228	chitinase	AT3G12500	860.723	857.854	566.184	3981.88	3106.17	3612.73
A_84_P856918	5.30807	5.38796e-05	hypothetical protein	AT5G61820	373.666	363.472	261.966	1568.38	1610.92	1495.41
A_84_P280220	5.30665	6.56946e-05	hypothetical protein	AT2G32210	161.778	160.904	169.753	860.411	840.597	648.263
A_84_P282890	5.30541	1.17569e-05	RING-H2 finger protein ATL79	AT5G47610	1337.16	994.658	978.305	6034.77	4635.52	4931.82
A_84_P17984	5.29148	0.000141646	NAD(P)-linked oxidoreductase-like protein	AT1G60730	735.882	654.24	477.454	3031.72	2496.23	3195.3
A_84_P840629	5.28972	5.31633e-08			350.985	329.169	298.015	1722.86	1459.28	1439.25
A_84_P288904	5.28825	0.000215796	response to low sulfur 3 protein	AT3G49570	328.297	275.288	366.586	1507.15	1639.23	1408.15
A_84_P558402	5.28775	1.09289e-05	hypothetical protein	AT5G37550	515.362	476.373	363.164	2382.59	2009.97	1954.41
A_84_P22819	5.28626	0.000146941	haloacid dehalogenase-like hydrolase domain-containing protein	AT1G35910	366.442	227.388	229.676	1360.65	1141.73	1292.12
A_84_P826232	5.28567	0.000609963	P-loop containing nucleoside triphosphate hydrolase-like protein	AT1G64110	104.792	85.3686	81.0969	613.541	296.742	417.821
A_84_P816091	5.28313	1.52835e-05	alternative oxidase 1A	AT3G22370	1222.65	1242.96	1181.66	6974.71	5378.12	5012.41
A_84_P158475	5.2719	3.06065e-05	Glycosyltransferase family 61 protein	AT2G41640	432.086	383.316	315.69	1968.35	1893.74	1459.3
A_84_P11448	5.27067	0.000339681	Isochorismate synthase 2	AT1G18870	2254.09	2327.75	2997.27	12558.4	12256.3	10622.3
A_84_P538813	5.26068	0.00055928	DEMETER-like protein 3	AT4G34060	210.171	131.979	105.155	856.726	632.057	556.816
A_84_P274730	5.25709	1.42562e-05	protein CLAVATA3/ESR-related 13	AT1G73965	180.697	187.368	174.637	953.186	756.291	846.121
A_84_P850320	5.25623	1.14266e-05			35.3104	29.1195	26.4175	141.935	138.261	142.722
A_84_P21889	5.24532	5.25685e-05	putative LRR receptor-like serine/threonine-protein kinase	AT1G74360	214.085	247.764	186.556	1216.44	916.735	909.278
A_84_P15224	5.2409	0.000357739	wall-associated receptor kinase-like 2	AT1G16130	157.545	146.461	92.03	732.889	618.168	479.081
A_84_P22155	5.2386	1.62181e-07	glutathione reductase, cytosolic	AT3G24170	8866.55	7905.29	6940.24	40599.7	35932.1	34038.3
A_84_P822777	5.23516	4.87347e-06	hypothetical protein	AT5G44670	24.835	23.3365	22.6374	116.465	102.852	111.58
A_84_P787318	5.22701	4.0775e-05	hypothetical protein	AT4G37295	257.759	236.361	215.217	1230.53	1218.29	886.878
A_84_P17960	5.21944	0.0014052	ferric reduction oxidase 2	AT1G01580	128.864	175.623	219.306	881.779	777.676	730.728
A_84_P829713	5.2121	2.05313e-05	U-box domain-containing protein 2	AT5G67340	349.515	331.397	249.001	1691.11	1299.53	1319.4
A_84_P12385	5.20765	3.71887e-05	F-box protein PP2-B11	AT1G80110	430.687	407.972	325.781	2040.63	1914.22	1469.49
A_84_P842001	5.20601	1.16563e-05	hypothetical protein	AT5G55570	1838.38	1455.54	1474.06	7481.47	7674.35	6882.39
A_84_P23106	5.20284	6.63184e-06	nudix hydrolase 12	AT1G12880	567.686	442.319	445.377	2576.15	2238.34	1939.43
A_84_P767219	5.19434	1.21462e-05	haloacid dehalogenase-like hydrolase domain-containing protein	AT5G65140	140.201	132.18	140.251	723.633	579.589	616.672
A_84_P573393	5.19362	0.000769588	hypothetical protein	AT4G27654	98.9415	72.2554	95.9946	432.299	516.135	305.942
A_84_P163793	5.17916	1.05868e-05	hypothetical protein	AT3G15760	827.716	693.999	609.186	3991.57	3064.12	2822.26
A_84_P543246	5.17703	0.000253598	hypothetical protein	AT4G37295	286.87	205.633	201.278	1155.13	1248.09	811.365
A_84_P13172	5.17658	0.000837697	mitogen-activated protein kinase kinase kinase 19	AT5G67080	63.0239	87.4405	75.731	380.364	409.098	264.163
A_84_P23208	5.17408	6.72571e-06	Phosphoglycerate mutase family protein	AT3G60420	400.788	415.533	369.756	2128.38	1661.47	1712.66
A_84_P562050	5.17321	9.57981e-06	U-box domain-containing protein 2	AT5G67340	542.056	510.21	394.618	2558.78	2045.55	2049.68
A_84_P845891	5.15901	5.69936e-05	Outer arm dynein light chain 1 protein	AT1G78230	35.8475	38.9	39.9465	196.554	176.151	156.855
A_84_P16958	5.14093	1.3051e-06	casein lytic proteinase B3	AT5G15450	3128.41	2613.67	2493.86	14492.9	12315.7	11021.3
A_84_P158805	5.13775	2.31186e-06	myb-like HTH transcriptional regulator family protein	AT3G13040	414.516	411.846	378.689	1988.96	1752.43	1786.04
A_84_P23737	5.13637	8.22066e-06	heat shock protein 70B	AT1G16030	232.581	183.477	176.665	925.309	871.074	899.936
A_84_P20887	5.13408	1.71233e-05	solanesyl diphosphate synthase 2	AT1G17050	2663.8	2276.82	2131.57	10525.5	11218.5	10520.1
A_84_P845538	5.13115	0.000142401	Sulfite exporter TauE/SafE family protein	AT2G36630	171.184	162.204	118.125	636.989	728.528	677.976
A_84_P818252	5.12816	8.12984e-05	non-symbiotic hemoglobin 1	AT2G16060	1010.61	690.701	784.87	4284.59	3197.31	3829.47
A_84_P14417	5.12765	1.59017e-05	DNAJ heat shock protein-like protein	AT2G20560	743.934	620.558	500.87	3299.52	2609.33	2570.97
A_84_P515859	5.12616	3.42994e-05	Flotillin-like protein 1	AT5G25250	53.8976	49.6937	37.8176	236.788	223.818	182.795
A_84_P60140	5.12475	1.43508e-06	Core-2/I-branching beta-1,6-N-acetylglucosaminyltransferase family protein	AT3G15350	1853.98	1636.9	1632.35	8956.74	7684.06	6878.54
A_84_P24100	5.12262	6.54577e-05	ABC transporter A family member 7	AT3G47780	481.149	411.862	396.756	2596.88	1832.85	1576.64
A_84_P567338	5.11462	1.25571e-05	hypothetical protein	AT5G55570	2436.42	2033.43	1922.79	9716.87	10251	9085.38
A_84_P67084	5.10423	6.97637e-05	hypothetical protein	AT1G25400	184.053	164.074	137.95	753.905	840.398	620.829
A_84_P20724	5.09413	8.60829e-05	NAC domain-containing protein 102	AT5G63790	6115.14	5233.01	4001.33	25086.2	24999.6	19163.9
A_84_P21958	5.08999	7.75673e-07	defensin-like protein 195	AT2G43510	1950.09	1652.99	1689.94	8989.15	7445.17	7621.39
A_84_P10142	5.08525	0.00181887	ENTH/VHS/GAT family protein	AT5G01760	39.1534	35.0558	17.3817	151.1	139.051	106.023
A_84_P832189	5.08363	2.0434e-05	zeaxanthin epoxidase (ZEP) (ABA1)	AT5G67030	524.73	535.119	499.698	2809.8	2037.29	2286.49
A_84_P544532	5.08131	0.00152352	hypothetical protein	AT1G58225	32.6435	40.2876	48.4272	176.767	154.233	217.612
A_84_P846796	5.08118	5.88991e-06	ARM-repeat/tetratricopeptide repeat-like protein	AT3G50030	74.3856	69.4239	72.2601	378.122	308.062	298.401
A_84_P14108	5.08114	1.86991e-06	putative ABC transporter	AT5G64940	1283.14	1191.13	1201.58	6066.8	5439.26	5183.84
A_84_P12738	5.07361	7.66672e-05	alpha/beta-hydrolase domain-containing protein	AT1G02660	1644.88	1322.1	1035.45	7412.87	5371.82	5243.85
A_84_P266040	5.07203	1.92847e-05	concanavalin A-like lectin kinase-like protein	AT4G02420	105.079	101.234	99.6586	518.058	400.066	473.886
A_84_P833880	5.06687	0.000318631	Late embryogenesis abundant-related protein	AT1G54890	96.7918	84.098	92.4782	390.4	510.018	349.194
A_84_P15402	5.06657	0.000109653	non-symbiotic hemoglobin 1	AT2G16060	7329.57	4638.28	5281.68	28736.2	22665.1	25459
A_84_P140999	5.06206	7.39199e-08	Erythronate-4-phosphate dehydrogenase family protein	AT1G19400	1482.78	1341.64	1242.45	6647.22	5820.46	5883.76
A_84_P23420	5.05773	1.84018e-05	ABC transporter G family member 6	AT5G13580	2940.43	3076.31	2296.63	13693.7	12282.7	11346.5
A_84_P23220	5.04808	0.000354302	Ca2+-transporting ATPase	AT3G63380	118.442	168.6	117.879	725.606	537.615	551.169
A_84_P790823	5.04677	8.53278e-06	TPX2 (targeting protein for Xklp2) family protein	AT5G28646	61.202	58.2979	56.0668	298.306	271.626	225.326
A_84_P536372	5.0418	8.24923e-05	protein DA1-related 3	AT5G66640	130.768	127.722	137.722	723.095	598.832	483.402
A_84_P15231	5.04025	9.77055e-06	Outer arm dynein light chain 1 protein	AT1G78230	469.123	444.744	422.543	2290.49	2067.13	1692.81
A_84_P818959	5.03709	1.87069e-05	MATE efflux family protein	AT1G33110	3671.74	3170.55	2818.87	14108.8	14681.6	14375.9
A_84_P856591	5.03405	8.78966e-05	NAC domain-containing protein 102	AT5G63790	4535.25	3870.89	2976.74	18474.7	18324.8	13982
A_84_P12043	5.0333	1.49615e-07			230.526	202.926	187.683	1010.95	873.019	900.675
A_84_P825802	5.02446	3.92025e-05	Flotillin-like protein 1	AT5G25250	1182.9	1204.43	910.54	5475.6	5144.33	4147.78
A_84_P217518	5.01446	4.39487e-06	hypothetical protein	AT1G79270	2531.08	2519.11	2054.61	11272	10480.6	9927.57
A_84_P816625	5.013	3.47756e-06			825.039	697.923	655.579	3900.11	3059.09	2830.16
A_84_P17207	5.00815	0.000262362	Pectin lyase-like protein	AT1G57590	1933.14	2034.31	1325.4	8634.48	8586.14	6270.52
A_84_P176954	5.00569	1.31654e-05	protein kinase domain-containing protein	AT3G07700	3627.58	3221.37	2593.98	15193	14404.5	12335.3
A_84_P98486	5.00398	4.39525e-06	Late embryogenesis abundant protein, group 6	AT2G23120	7487.2	6229.09	5313.51	30363.5	27584.9	26322.6
A_84_P22583	4.98971	1.06762e-05	MATE efflux family protein	AT1G33110	816.224	734.997	625.567	3232.45	3275.43	3126.61
A_84_P11450	4.98169	2.15204e-05	NAC domain protein 13	AT1G32870	1483.6	1353.94	1355.07	7547.61	6178.34	5123.96
A_84_P282640	4.97987	9.33523e-05	indole-3-acetic acid-amido synthetase GH3.3	AT2G23170	1653.32	1472.37	1293.61	7844.34	7048.63	4993.99
A_84_P10773	4.9737	2.19882e-05	alternative oxidase 1A	AT3G22370	3257.27	3058.65	2666.26	16470.7	12882.4	10936.9
A_84_P16060	4.96768	2.07814e-07	cell division protease ftsH-8	AT1G06430	6324.33	5516.68	4990.79	28579	23318.3	22743.5
A_84_P54300	4.96745	6.03987e-06	hypothetical protein	AT4G38730	977.437	870.088	748.488	4096.02	3478.88	3887.91
A_84_P24091	4.95679	1.71352e-05	expansin-like A3	AT3G45960	259.162	231.959	203.482	1193.66	1055.04	839.918
A_84_P87399	4.94276	3.25749e-05	agenet domain-containing protein	AT3G06520	358.529	291.594	283.676	1682.07	1366.59	1106.2
A_84_P10646	4.93976	0.00352016	wound-responsive protein-like protein	AT2G14070	95.9953	49.9473	34.592	261.444	202.485	268.141
A_84_P16882	4.93739	5.55095e-05	cysteine-rich repeat secretory protein 55	AT5G48540	1937.78	1837.99	1307.74	8466.93	7347.87	6398.08
A_84_P706642	4.93359	6.38782e-05	hypothetical protein	AT5G10946	152.984	102.526	111.281	632.138	470.377	500.514
A_84_P852818	4.93356	3.84758e-06	Late embryogenesis abundant protein, group 6	AT2G23120	10095	8440.13	7177.65	41515.2	35231.4	35650
A_84_P787853	4.93016	0.000424925	response to low sulfur 1 protein	AT3G49580	1355.67	1167.63	1569.11	5593.47	6528.82	5787.07
A_84_P22797	4.92066	0.000228992	O-methyltransferase-like protein	AT1G33030	218.522	198.734	131.388	903.084	667.323	800.955
A_84_P18976	4.9095	0.000217397	FAD-binding and BBE domain-containing protein	AT1G30730	757.859	762.753	491.474	3155.33	3100.55	2439.94
A_84_P737368	4.90321	0.00123058	hypothetical protein	AT1G36622	301.205	305.497	154.745	1338.14	973.395	914.992
A_84_P825412	4.89997	1.77165e-06	NAD(P)H dehydrogenase B2	AT4G05020	674.91	586.943	531.469	3074.42	2501.21	2287
A_84_P21145	4.8959	0.000669662	acetyl CoA:(Z)-3-hexen-1-ol acetyltransferase	AT3G03480	209.336	257.739	159.3	1223.35	832.49	703.212
A_84_P17974	4.89245	4.79928e-06	flavin-containing monooxygenase FMO GS-OX4	AT1G62570	3428.17	3465.25	2932.34	16715.8	13044	13284
A_84_P10931	4.89034	5.26753e-06	transcription factor UNE10	AT4G00050	785.151	627.617	632.708	3453.5	2916.35	2570.68
A_84_P768692	4.88424	0.00090652	myb domain protein 24	AT5G40348	35.1044	31.6984	31.924	120.339	190.161	128.428
A_84_P588837	4.87894	6.92923e-05	hypothetical protein	AT1G13530	127.62	120.368	104.902	579.234	567.082	404.547
A_84_P22673	4.8772	4.03399e-05	hypothetical protein	AT2G40435	384.903	344	405.169	1814.04	1540.43	1581.42
A_84_P831408	4.87666	3.39899e-05	hypothetical protein	AT4G30830	100.065	97.6854	76.1097	493.84	361.06	343.584
A_84_P818681	4.86753	4.51914e-06	protein kinase domain-containing protein	AT3G07700	4039.19	3417.15	2955.05	16954.9	14950	13176.3
A_84_P23806	4.86565	1.60589e-05	basic leucine-zipper 58	AT1G13600	361.535	321.353	263.702	1479.17	1215.07	1394.21
A_84_P12722	4.86359	4.98875e-07	ABC transporter G family member 21	AT3G25620	994.2	872.993	848.682	4263.32	3937.61	3584.25
A_84_P843020	4.85757	9.92374e-09	calcineurin-like metallo-phosphoesterase-like protein	AT1G07010	1468.26	1344.43	1246.27	6488.45	5645.07	5466.11
A_84_P92299	4.85355	0.00207098	phosphate starvation-induced protein 2	AT1G73010	1659.74	1037.15	2077.12	7521.11	6472.5	5962.75
A_84_P16605	4.84527	0.00133714	transcription factor bHLH14	AT4G00870	67.8264	56.2631	38.4229	329.116	226.401	158.934
A_84_P10351	4.84512	9.77008e-07	putative anion transporter 6	AT5G20380	1340.99	1172.3	1007.5	5748.7	4797.25	4638.1
A_84_P815000	4.84203	4.45096e-06	reticulon-like protein B2	AT4G11220	3992.56	3726.86	3111.2	17165.7	15834.9	13728
A_84_P206058	4.84167	0.000405884	hypothetical protein	AT4G37290	65.1306	56.1074	73.5887	363.783	271.438	219.466
A_84_P21208	4.83355	0.000167383	HXXXD-type acyl-transferase-like protein	AT3G29670	86.4695	93.6601	105.173	436.664	415.752	376.199
A_84_P11342	4.8329	9.08041e-07	putative desiccation-related protein LEA14	AT1G01470	8862.57	7598.63	6815.18	38632.1	31863.5	29883.6
A_84_P15799	4.83206	0.00017424	UDP-glycosyltransferase-like protein	AT4G15490	1753.77	1797.75	1128.27	7323.33	6529.04	5959.79
A_84_P19214	4.83167	1.7179e-05	mitogen-activated protein kinase kinase kinase 17	AT2G32510	496.974	496.342	387.582	2123.77	1808.53	1993.49
A_84_P17388	4.82592	1.72585e-05	putative neutral invertase	AT3G06500	3084.98	2745.35	2509.93	14701.6	11689.6	9871.19
A_84_P14857	4.82218	5.99403e-07	ethylene-responsive transcription factor ERF039	AT4G16750	344.545	329.318	282.261	1527.87	1285.27	1298.49
A_84_P786287	4.82104	0.000501872	dehydration-responsive element-binding protein 2A	AT5G05410	619.302	562.704	422.714	2641.76	2696.48	1645.29
A_84_P13189	4.82073	0.000122885	nudix hydrolase 20	AT5G19460	2738.83	2249.43	2368.91	10386.8	12295.4	9090.31
A_84_P817566	4.81725	0.00207975	phosphate starvation-induced protein 2	AT1G73010	288.619	180.083	358.636	1336.76	1046.85	1057.28
A_84_P19740	4.81286	5.79021e-05	hypothetical protein	AT5G54300	54.0287	45.248	46.5798	198.703	226.626	200.167
A_84_P737687	4.81072	7.36e-06			63.2871	64.0743	51.1073	279.49	253.836	230.925
A_84_P300030	4.809	3.45751e-05	protein ATAF2	AT5G08790	12844.5	10955.8	9556.96	53500.7	50995.5	38925.3
A_84_P20293	4.80475	0.000239746	chitinase	AT3G12500	8079.06	7262.65	4631.9	31957.6	25467.8	26299.1
A_84_P609756	4.79826	8.92756e-06	ARM-repeat/tetratricopeptide repeat-like protein	AT3G50030	63.3823	67.2486	54.61	290.193	249.63	252.041
A_84_P524838	4.79655	3.47853e-05	hypothetical protein	AT5G66740	84.6484	85.1117	87.1534	375.4	373.541	350.854
A_84_P23604	4.79309	0.000654934	Late embryogenesis abundant-related protein	AT1G54890	550.61	485.433	548.176	2067.54	2903.88	1908.04
A_84_P100706	4.78642	0.0406078	nicotinamidase 2	AT5G23230	35.7031	54.6218	35.4158	161.01	432.86	77.1578
A_84_P24021	4.78335	1.04498e-06	photosystem II light harvesting complex protein 2.3	AT3G27690	26701.3	25072.7	23459.3	119065	98117.8	104470
A_84_P786806	4.78254	1.02002e-05	ABC transporter G family member 21	AT3G25620	707.142	650.157	652.169	3227.42	2947.04	2448.49
A_84_P15235	4.77491	9.34282e-05	protein kinase domain-containing protein	AT1G69790	364.118	339.62	246.776	1683.72	1221.92	1146.58
A_84_P89389	4.77261	0.00026599	monooxygenase 1	AT4G15760	5047.47	4349.96	3348.59	20336.8	20416.7	13667.8
A_84_P819984	4.76762	4.65286e-06	hypothetical protein	AT1G79270	1507.49	1444.74	1151.55	6375.01	5466.8	5537.31
A_84_P835781	4.76446	2.61403e-05	RPM1-interacting protein 4-like protein	AT2G17660	33.6203	31.959	32.8209	172.129	130.462	120.595
A_84_P14702	4.76089	0.000201588	auxin-responsive protein IAA30	AT3G62100	98.2417	75.7727	77.669	382.334	418.055	277.155
A_84_P869312	4.75978	0.00244527	phosphate starvation-induced protein 2	AT1G73010	196.22	115.516	237.169	866.269	699.566	679.208
A_84_P860885	4.75627	0.000498257	glycine-rich protein	AT2G05540	5364.95	4564.13	3103.88	18410.8	21073.6	14965.6
A_84_P166653	4.73509	1.27346e-05	calcineurin-like metallo-phosphoesterase-like protein	AT1G07010	1243.79	1042.9	1181.21	5397.78	4779.26	4477.14
A_84_P812177	4.73331	0.0002103	lipoxygenase 2	AT3G45140	319.247	298.462	384.936	1645.53	1320.78	1270.69
A_84_P829672	4.73284	2.65182e-06	Phosphoglycerate mutase family protein	AT1G09932	70.1451	63.4793	64.0737	301.405	260.409	273.621
A_84_P816758	4.73191	5.55419e-05			590.601	611.832	423.889	2555.86	2110.15	2136.57
A_84_P273140	4.7255	8.8456e-05	hypothetical protein	AT5G20670	169.929	183.887	192.128	880.433	760.967	671.383
A_84_P19305	4.72422	0.000780136	putative peptide/nitrate transporter	AT3G25260	41.4603	26.5536	22.6676	160.432	125.954	92.4543
A_84_P11087	4.72228	8.38222e-05	Lectin-domain containing receptor kinase A4.3	AT5G01560	80.4295	76.1895	59.7512	383.86	293.709	242.831
A_84_P20166	4.72221	0.000449977	MLO-like protein 12	AT2G39200	1402.21	1255.76	889.344	6508.32	4896.45	3674.12
A_84_P715787	4.72146	0.000119046	hypothetical protein	AT1G32928	634.49	517.119	450.88	2743.28	2338.98	1723.02
A_84_P824053	4.7199	1.72e-07	Dof zinc finger protein DOF5.5	AT5G62430	415.527	387.653	355.983	1772.5	1550.45	1557.78
A_84_P173611	4.71804	7.31159e-07	F-box protein	AT2G41170	823.306	732.344	678.057	3357.42	3170.72	2863.79
A_84_P857237	4.71099	3.84966e-07			660.715	567.78	523.169	2658.51	2440.99	2245.17
A_84_P765621	4.7099	0.000184402			50.7515	33.405	34.5332	185.401	135.943	172.322
A_84_P13315	4.70937	0.000155625	organic cation/carnitine transporter 6	AT1G16370	317.758	344.414	243.008	1379.21	1378.77	1037.15
A_84_P21473	4.70793	0.00158371	beta-amylase 5	AT4G15210	69.3934	47.7097	66.5998	222.587	333.562	220.035
A_84_P812175	4.70346	0.000166956	lipoxygenase 2	AT3G45140	955.814	864.513	1117.42	4647.66	3949.99	3715.89
A_84_P14313	4.70242	1.386e-06	ER lumen protein retaining receptor-like protein	AT1G19970	761.454	668.171	688.493	3253.84	2898.63	2742.12
A_84_P17578	4.70021	0.00114988	putative wound-responsive protein	AT4G10270	1781.85	1338.54	887.873	6118.06	4216.34	6052.54
A_84_P21451	4.69539	7.53205e-06	catalase 2	AT4G35090	35339.3	29505.5	27040.3	131301	132348	119257
A_84_P761767	4.69489	0.00034983	hypothetical protein	AT3G13432	146.654	150.218	94.5433	690.828	492.089	450.18
A_84_P787419	4.69084	5.66631e-05	hypothetical protein	AT4G28290	1235.98	1151.08	1032.08	4500.85	5129.78	4660.91
A_84_P14827	4.68886	5.98891e-07	arginine decarboxylase 2	AT4G34710	26158.3	22616.6	20127.7	109941	88834	89242.4
A_84_P309733	4.68367	4.92739e-05	O-acyltransferase (WSD1-like) family protein	AT5G16350	114.574	83.6437	95.489	437.858	428.546	355.778
A_84_P811260	4.68303	2.34133e-06			1512.01	1347.81	1147.17	6260.78	5065.16	5375.87
A_84_P180334	4.68164	2.15404e-05	carbohydrate-binding X8 domain-containing protein	AT2G43660	51.3111	42.2088	42.2784	223.177	192.524	155.264
A_84_P15401	4.67796	2.77499e-06	nuclear transcription factor Y subunit A-4	AT2G34720	2313.16	2022.81	2010.15	9800.74	7960.75	8762.51
A_84_P861864	4.66951	8.10514e-05	hydroxyproline-rich glycoprotein family protein	AT5G09530	586.791	601.442	405.815	2498.06	2050.78	2021.04
A_84_P168853	4.66515	7.29661e-05	LOB domain-containing protein 41	AT3G02550	169.618	125.876	112.28	678.706	475.052	536.004
A_84_P17880	4.65457	6.38118e-06	Per1-like family protein	AT5G62130	381.586	318.491	346.261	1551.58	1395.41	1391.66
A_84_P809484	4.64826	1.66739e-05	S-adenosylmethionine decarboxylase-like protein	AT5G15950	319.945	309.824	322.022	1523.76	1197.07	1247.92
A_84_P555359	4.64825	0.000319637	tyrosine specific protein phosphatase-like protein	AT3G02800	348.161	363.34	267.98	1519.96	1554.78	1022.92
A_84_P869165	4.64677	0.000158628	monooxygenase 1	AT4G15760	2951.92	2364.25	1895.18	11165.8	10737.9	7859.14
A_84_P571918	4.64609	0.000232611	hypothetical protein	AT1G15385	126.771	105.472	108.752	440.173	564.861	416.454
A_84_P809041	4.64544	7.53875e-05	non-specific lipid-transfer protein 2	AT2G38530	7004.19	4873.99	5396.81	28718.2	23024.3	19833.4
A_84_P298514	4.63922	0.000128397	hypothetical protein	AT5G40690	3903.99	4109.26	3129.04	19644.3	14762.4	12271.7
A_84_P12218	4.63627	0.000200956	Flotillin-like protein 3	AT5G64870	545.415	469.009	337.53	2075	1974.15	1491.44
A_84_P279650	4.63533	3.04038e-06	bZIP transcription factor-like protein	AT1G19490	118.284	109.878	103.916	513.75	409.886	453.55
A_84_P13100	4.62815	0.000181726	glutamate receptor 1.3	AT5G48410	76.2558	67.4713	52.0018	345.314	213.76	255.136
A_84_P18124	4.62675	0.000107498	heavy metal transport/detoxification-like protein	AT1G06330	126.081	101.423	119.086	559.772	499.416	383.071
A_84_P21055	4.6226	2.43379e-07	nitrate transporter 1.4	AT2G26690	3989.7	3646.25	3308.98	16090.7	14697.3	14276
A_84_P786720	4.62225	0.000131375	protein ATAF2	AT5G08790	6831.54	5685.83	4936.06	28880.1	25471.8	18275.8
A_84_P20230	4.62141	1.55726e-05	beta glucosidase 40	AT1G26560	1217.51	1219.55	1221.92	5637.68	5019.69	4493.04
A_84_P17612	4.61861	0.000316154	myb domain protein 85	AT4G22680	42.0444	57.6174	47.4987	213.257	201.689	187.143
A_84_P791176	4.61729	0.000102351	hypothetical protein	AT3G13432	101.062	89.3723	67.5141	446.979	319.92	298.056
A_84_P211588	4.61619	0.0024137	hypothetical protein	AT4G24110	582.633	368.357	248.442	1908.77	1177.05	1657.57
A_84_P15935	4.61053	3.84102e-06	nitrile specifier protein 5	AT5G48180	49130.1	44351.4	41572.2	195620	192772	167160
A_84_P17683	4.61041	1.92299e-05	F-box/kelch-repeat protein	AT4G39580	148.726	136.558	106.315	620.058	522.141	464.06
A_84_P584450	4.6104	0.000139929	putative CCR4-associated factor 1-4	AT1G27890	34.5059	28.9907	33.0231	159.989	139.015	103.35
A_84_P500668	4.60891	2.52481e-05	hypothetical protein	AT5G01225	69.2444	53.7022	45.6994	264.75	217.779	204.885
A_84_P21047	4.60756	2.10028e-05	non-specific lipid-transfer protein 2	AT2G38530	2034.61	1497.02	1626.96	8322.7	6589.16	6275.99
A_84_P817196	4.60413	4.66538e-05	UDP-glycosyltransferase-like protein	AT4G15490	38.962	43.2844	31.3223	173.162	151.12	139.886
A_84_P84909	4.60398	1.76085e-05			7295.79	6226.24	6740.52	33378.5	24590.2	25848.8
A_84_P18929	4.59718	0.000334879	Pectin lyase-like protein	AT1G60590	1395.42	1349.84	1701.08	6156.44	5632.82	6373.95
A_84_P56460	4.59378	0.000143744	ATP binding microtubule motor family protein	AT4G24170	31.6637	36.5674	29.7388	140.337	148.754	113.535
A_84_P817347	4.59316	0.00049875	ADP,ATP carrier protein 2	AT5G13490	346.753	455.907	300.712	1574.35	1669.03	1244.78
A_84_P20571	4.59308	9.22461e-06	protein kinase-like protein	AT1G68690	349.934	303.773	278.544	1502.81	1270.59	1066.87
A_84_P23274	4.58585	2.70041e-05	hypothetical protein	AT1G29290	80.975	74.73	58.4607	314.101	303.857	253.81
A_84_P22045	4.58561	5.68354e-05	laccase 5	AT2G40370	721.773	689.126	484.708	2782.06	2435.62	2435.98
A_84_P12029	4.58104	3.99634e-05	cold acclimation protein WCOR413	AT4G37220	414.593	420.055	355.216	1943.68	1355.65	1602.58
A_84_P832776	4.58026	0.00021424	BTB and TAZ domain protein 3	AT1G05690	208.748	202.699	160.837	1070.23	640.519	677.327
A_84_P12227	4.57431	9.81725e-06	zeaxanthin epoxidase (ZEP) (ABA1)	AT5G67030	11410.2	10915.6	8652.21	48367.6	37902.2	39949
A_84_P819810	4.57167	6.41162e-07			692.589	611.269	562.81	2917.46	2297.99	2411.12
A_84_P200884	4.56653	3.5785e-06	zinc induced facilitator-like 1 protein	AT5G13750	4803.45	4422.24	3790.99	20846.1	16884.8	15469.1
A_84_P206918	4.56536	8.82536e-07	J-domain protein required for chloroplast accumulation response 1	AT1G75100	1321.12	1238.09	1042.11	5363.19	4715.89	4553.3
A_84_P20939	4.56488	4.13526e-05	myb domain protein 122	AT1G74080	111.485	97.7598	73.5063	444.783	349.68	347.896
A_84_P841569	4.56446	4.81411e-06	hypothetical protein	AT3G20300	75.8538	74.74	61.592	312.847	289.167	260.629
A_84_P521345	4.55988	1.96535e-05	BTB and TAZ domain protein 3	AT1G05690	179.811	165.974	136.785	808.049	588.922	577.481
A_84_P20353	4.5545	1.04858e-05	dehydration-responsive protein-like protein	AT3G56080	672.301	567.291	479.487	2571.86	2084.64	2288.06
A_84_P18604	4.5538	0.000198388	zinc transporter 9	AT4G33020	138.031	152.381	130.474	689.989	609.113	437.819
A_84_P135385	4.55257	2.98628e-06	NAD(P)H dehydrogenase B2	AT4G05020	6917.43	6314.21	5705.28	28495.5	26237.6	22330
A_84_P827833	4.54829	7.08366e-06	heat stress transcription factor C-1	AT3G24520	747.723	713.8	576.856	3191.46	2485.41	2593.11
A_84_P11724	4.54447	7.4311e-06	Isoaspartyl peptidase/L-asparaginase 2 subunit beta	AT3G16150	6314.34	5939.57	4952.56	27169.2	22771.7	20006.4
A_84_P786490	4.54414	6.95109e-05	putative WRKY transcription factor 46	AT2G46400	150.845	138.477	164.541	702.821	584.613	557.318
A_84_P195654	4.54317	1.43331e-05	Subtilase family protein	AT3G14067	8255.59	8392.34	7089.63	36638.5	28126.7	31736.2
A_84_P819385	4.54179	1.57345e-05			730.606	638.775	561.058	3072.56	2621.06	2162.83
A_84_P818011	4.5413	1.95402e-05			229.268	228.886	228.75	1036.3	837.945	919.27
A_84_P784501	4.53397	0.0135389	myb domain protein 42	AT4G12350	93.8137	35.7125	23.58	211.86	169.677	145.437
A_84_P769385	4.52518	0.000828379		AT5G01732	30.7455	37.1891	21.8291	152.779	117.101	91.7897
A_84_P21921	4.5224	6.00898e-05	putative WRKY transcription factor 71	AT1G29860	102.498	79.6439	64.62	388.175	297.474	300.016
A_84_P823098	4.52122	2.55587e-05	nodulin MtN3-like protein	AT3G14770	150.69	153.786	135.056	596.494	621.836	553.706
A_84_P848912	4.51602	2.0611e-05	DCD (Development and Cell Death) domain protein	AT5G42050	700.594	646.623	549.497	3185.52	2279.07	2242.29
A_84_P16506	4.51453	0.000163187	nodulin MtN3-like protein	AT3G14770	544.113	607.451	486.257	2106.17	2445.96	2038.17
A_84_P826990	4.51422	2.62949e-05	hypothetical protein	AT1G63720	111.119	92.6134	93.77	501.518	346.147	363.084
A_84_P835531	4.51014	1.47798e-05	dentin sialophosphoprotein-like protein	AT5G64170	106.532	103.02	87.7523	486.071	348.294	370.563
A_84_P846303	4.50921	1.20576e-05	WRKY transcription factor 6	AT1G62300	135.784	124.349	106.504	595.825	470.442	417.652
A_84_P23314	4.50691	3.15536e-05	receptor-like protein kinase 5	AT4G28490	967.264	973.828	743.872	4238.61	3146.16	3415.38
A_84_P10470	4.5045	1.94661e-05	responsive to abscisic acid 28	AT1G03120	57.4732	46.6465	53.781	228.342	203.011	201.85
A_84_P15645	4.50344	0.000571675	ethylene-responsive transcription factor CRF6	AT3G61630	725.827	709.96	916.905	4060.68	2912.8	2590.56
A_84_P863273	4.50035	5.84868e-05	hydroxyproline-rich glycoprotein family protein	AT5G09530	2316.28	2378.51	1666.25	9711.87	8072.5	7577.84
A_84_P834493	4.49807	5.95338e-07	mannan endo-1,4-beta-mannosidase 1	AT1G02310	71.5827	65.4263	58.1337	290.366	239.546	252.937
A_84_P16963	4.49105	0.0197924	2-alkenal reductase	AT5G16960	96.073	56.0166	24.7438	191.631	297.023	150.471
A_84_P582597	4.48972	4.45897e-06	Phosphoglycerate mutase family protein	AT1G09932	419.823	355.955	370.148	1616.05	1541.78	1426.58
A_84_P601401	4.48948	1.58711e-06	putative UPF0497 membrane protein	AT1G49405	114.827	93.5131	86.1321	437.917	382.265	354.97
A_84_P863099	4.48477	4.84374e-06	hypothetical protein	AT1G56580	8450.06	6909.45	7066.31	31223.6	30128.2	28089.2
A_84_P14810	4.46832	1.79724e-05	AFG1-like protein	AT4G30490	2241.37	1837.88	1709.61	9543.28	6958.02	6718.25
A_84_P802547	4.46084	7.76644e-05	photosystem II light harvesting complex protein 2.3	AT3G27690	1000.63	1110.12	1043.05	4604.25	3706.71	4278.86
A_84_P230859	4.45993	3.35131e-05	hypothetical protein	AT3G22550	2371.59	2195.66	2483.8	10347.6	8987.81	8759.79
A_84_P572395	4.45862	0.000133253	syntaxin-73	AT3G61450	59.898	54.0001	43.9801	279.865	181.652	176.098
A_84_P194204	4.45775	1.71037e-05	hypothetical protein	AT4G33666	1727.21	1596.06	1296.05	7430.16	5660.36	5343.22
A_84_P545844	4.44841	1.40675e-05	purine permease 10	AT4G18210	68.5564	72.2482	56.9848	292.17	241.712	249.801
A_84_P595747	4.44514	4.8408e-05	Lipid transfer-like protein VAS	AT5G13900	401.568	345.487	258.172	1491.69	1244.05	1203.7
A_84_P13151	4.44426	8.85367e-05	hypothetical protein	AT5G61820	21531.5	18071	13706.6	70664	71704.8	65601.9
A_84_P848231	4.43829	1.74542e-05	quinone oxidoreductase-like protein	AT1G23740	2128.76	1996.94	1998.63	8337.61	7641.75	8277.83
A_84_P14772	4.43536	1.35906e-05	WRKY DNA-binding protein 31	AT4G22070	136.997	125.245	116.504	614.867	476.753	422.477
A_84_P854620	4.43223	0.00427552			234.801	167.656	89.991	742.616	462.037	638.298
A_84_P176434	4.42934	0.000209935	AP2/B3 domain-containing protein	AT5G25470	25.283	33.3209	25.0029	119.481	102.547	106.074
A_84_P21485	4.42873	4.80755e-05	methyl esterase 9	AT4G37150	1090.48	1012.35	950.153	4750.6	3298.58	4128.42
A_84_P24057	4.4263	0.000167896	putative beta-D-xylosidase 5	AT3G19620	803.351	838.416	912.611	4147.3	2902.01	3144.77
A_84_P605694	4.42053	5.37704e-06	hypothetical protein	AT5G64450	55.1631	46.5621	39.6492	214.087	173.561	168.104
A_84_P52180	4.41022	2.67468e-05	agamous-like MADS-box protein AGL8	AT5G60910	202.183	190.233	146.034	829.32	625.696	659.265
A_84_P829722	4.4015	9.55012e-05	cysteine-rich receptor-like protein kinase 11	AT4G23190	617.996	536.42	409.227	2490	1961.77	1681.47
A_84_P13477	4.39963	4.48718e-05	late embryogenesis abundant domain-containing protein	AT2G03850	87.5177	66.6601	79.5049	346.581	275.182	294.076
A_84_P816695	4.39763	1.10304e-05	SOUL heme-binding-like protein	AT2G37970	3799.12	3862.85	3118.72	15917.9	12711.9	13658.7
A_84_P791592	4.39403	0.00289747			92.4591	60.9993	112.959	349.553	280.156	391.88
A_84_P254110	4.38333	5.94158e-06	hypothetical protein	AT3G20300	1209.71	1112.96	940.978	4557.44	4371.39	3802.67
A_84_P20632	4.38139	9.25399e-05	Dof zinc finger protein DOF5.2	AT5G39660	193.47	171.744	145.789	839.769	659.26	522.539
A_84_P15504	4.38026	1.63994e-05	putative sulfate transporter 3.4	AT3G15990	1132.76	902.755	1015.52	4234.46	3788.85	3862.52
A_84_P815546	4.37836	4.1531e-07	alpha/beta-hydrolase domain-containing protein	AT3G48690	2274.17	2151.89	1970.94	9341	7749.37	7940.88
A_84_P12676	4.37373	4.91919e-06	heat stress transcription factor C-1	AT3G24520	2612.26	2439.58	1973.37	10408.8	8734.5	8217.45
A_84_P18473	4.36219	6.41472e-05	multidrug resistance-associated protein 14	AT3G59140	1075.42	857.465	737.152	3400.69	3657.32	3221.2
A_84_P804310	4.36082	0.0263711	stearoyl-acyl-carrier protein desaturase-like protein	AT1G43800	451.041	251.026	91.4491	1013.41	651.779	923.023
A_84_P512722	4.3595	6.16274e-06	hypothetical protein	AT2G25690	459.6	383.576	373.879	1712.53	1637.33	1382.85
A_84_P108532	4.35267	0.000590529	hypothetical protein	AT2G37880	40.2408	29.7753	42.42	145.333	162.815	125.771
A_84_P795946	4.35023	0.0001334	hypothetical protein	AT5G40690	170.698	169.597	135.921	808.154	575.926	494.187
A_84_P11303	4.35011	3.33425e-06	sucrose synthase 1	AT5G20830	2924.49	2600.63	2226.61	11780.1	9359.93	8976.94
A_84_P10354	4.349	2.69583e-06	ABC transporter B family member 13	AT1G27940	203.9	191.941	165.241	820.806	722.263	637.109
A_84_P519526	4.34339	2.17708e-06	transcription factor bHLH117	AT3G22100	299.701	272.894	261.984	1274.82	1023.34	955.554
A_84_P23286	4.34311	3.26969e-05	putative plastid-lipid-associated protein 2	AT4G22240	25562	22971.3	19956	103851	91351.4	71847
A_84_P23582	4.34249	5.77437e-07	S-adenosylmethionine decarboxylase-like protein	AT5G15950	5800.61	5102.69	5040.71	23221.7	20160.8	18529.3
A_84_P18177	4.33768	3.16676e-06	putative inositol transporter 1	AT2G43330	1484.1	1347.25	1207.79	6193.53	4663.64	4844.99
A_84_P815551	4.33164	2.97323e-07	alpha/beta-hydrolase domain-containing protein	AT3G48690	5802.78	5384.27	4664.2	22567	19345.5	19263
A_84_P21705	4.32673	8.83776e-05	mannose-binding lectin-like protein	AT5G28520	1119.03	1015.39	792.215	4159.12	3151.88	3949.18
A_84_P613251	4.32241	0.000653875	Putative membrane lipoprotein	AT3G18250	333.014	289.674	193.916	1395.93	911.701	842.801
A_84_P14446	4.32085	0.00731012	senescence-induced receptor-like serine/threonine-protein kinase	AT2G19190	360.346	340.971	129.788	1146.41	863.926	922.239
A_84_P19559	4.31777	0.013174	hypothetical protein	AT1G15010	80.1635	61.5177	152.263	497.962	356.728	241.599
A_84_P524320	4.31673	4.33762e-05	hypothetical protein	AT2G40475	1302.45	1213.56	1313.96	5009.64	5041.05	4697.01
A_84_P14749	4.31659	9.7757e-07	haloacid dehalogenase-like hydrolase domain-containing protein	AT4G12432	342.318	294.139	285.538	1278.4	1192.35	1077.15
A_84_P175871	4.31353	5.6402e-05	hypothetical protein	AT4G28290	1083.19	1044.74	881.823	3704.37	4088.22	3755.12
A_84_P22924	4.31332	0.000132042	pectinesterase 20	AT2G47550	441.873	384.795	336.313	1476.33	1726.75	1278.13
A_84_P12563	4.30834	0.00123496	beta glucosidase 28	AT2G44460	53.5354	49.6107	56.6291	165.348	221.653	233.02
A_84_P528136	4.30473	7.10638e-05	cysteine-rich receptor-like protein kinase 11	AT4G23190	788.928	713.931	550.143	3098.06	2638.42	2147.1
A_84_P22012	4.30159	5.08688e-05	myb domain protein 14	AT2G31180	178.836	142.54	125.531	606.578	613.14	486.254
A_84_P14449	4.29911	1.68011e-05	FAD-binding and BBE domain-containing protein	AT2G34810	1466.63	1336.76	1281.65	5946.49	5454.85	4370.32
A_84_P15574	4.29549	0.000124947	lipoxygenase 2	AT3G45140	36334.5	29932.4	35681.3	145852	139139	107611
A_84_P812308	4.29402	0.0003169	lactoylglutathione lyase / glyoxalase I-like protein	AT1G80160	356.764	358.199	250.668	1633.51	1103.1	999.394
A_84_P279940	4.29233	0.000305696	hypothetical protein	AT4G30830	128.086	145.834	103.825	529.165	536.904	383.294
A_84_P88069	4.29154	5.09156e-06	hypothetical protein	AT1G56580	20301.4	16750.8	16897	73303.5	70612.4	62299.7
A_84_P15742	4.28114	0.00450297	aluminum induced protein with YGL and LRDR motifs	AT4G27450	2267.13	1458.96	878.745	6398.19	4125.28	6135.22
A_84_P14893	4.27782	9.89695e-05	hydroxyproline-rich glycoprotein family protein	AT5G09530	5452.13	5117	3531.39	20008	17148.9	15960
A_84_P132075	4.27339	9.1062e-06	SOUL heme-binding-like protein	AT2G37970	8401.24	7790.21	6149.76	31345.7	26398.6	26951.9
A_84_P13948	4.27273	0.000120147	hydroxyproline-rich glycoprotein family protein	AT5G09520	1590.37	1553.66	1045.63	6041.6	4976.07	4759.83
A_84_P75444	4.26983	1.20411e-05	hypothetical protein	AT2G24100	575.625	492.527	441.164	2019.51	2019.26	1695.28
A_84_P846684	4.26973	3.41985e-05	hydroquinone glucosyltransferase	AT4G01070	866.954	929.419	794.379	3343.66	3332.64	3174.71
A_84_P209728	4.26968	2.15642e-05	hypothetical protein	AT3G04040	335.918	314.698	260.169	1427.58	1046.99	1016.96
A_84_P588374	4.26838	1.19509e-05	phytosulfokine-beta	AT3G44735	3957.14	3203.89	3042.14	15403.6	12562	11005.8
A_84_P14288	4.26741	1.47414e-06	ethylene-responsive transcription factor 8	AT1G53170	1164.2	1007.16	1041.09	4601.05	3856.7	3795.88
A_84_P15440	4.26534	0.00802436	class I heat shock protein	AT1G07400	1560.26	552.582	640.633	3543.83	3544.58	2422.73
A_84_P570004	4.25842	2.71574e-07	SAUR-like auxin-responsive protein	AT5G53588	1316.18	1215.39	1068.11	4940.81	4418.87	4291.07
A_84_P790164	4.24989	0.000142107	glycerophosphoryl diester phosphodiesterase family protein	AT5G41080	875.127	652.783	689.625	3398.59	2896.09	2181.49
A_84_P764437	4.24865	1.52963e-07	cinnamyl alcohol dehydrogenase 7	AT4G37980	1619.14	1470.45	1333.11	6120.49	5249.05	5379.76
A_84_P858176	4.24234	6.81977e-05	aquaporin PIP2-1	AT3G53420	3188.74	3657.07	3012.48	12742.4	12312.8	12138.5
A_84_P13961	4.24196	0.00041933	auxin-responsive GH3 family protein	AT5G13320	145.921	158.459	118	700.427	408.837	516.395
A_84_P823096	4.23323	9.95475e-05			219.825	227.695	202.314	955.991	669.159	852.643
A_84_P20359	4.23098	4.30324e-05	Remorin family protein	AT3G57540	540.842	519.415	435.175	2074.61	1602.78	1977.15
A_84_P161013	4.2277	0.000189435	plant invertase/pectin methylesterase inhibitor domain-containing protein	AT1G70720	42.0111	52.1232	36.9497	195.427	148	150.09
A_84_P830975	4.22669	0.000134208	hypothetical protein	AT1G30755	188.344	191.558	135.442	788.545	620.417	535.519
A_84_P830637	4.22205	7.93895e-06	hypothetical protein	AT5G64230	377.341	335.174	313.438	1415.89	1347.53	1110.29
A_84_P17274	4.21944	1.75771e-05	photosystem II oxygen-evolving complex 23kDa protein	AT2G30790	46.7079	42.0705	38.9519	194.38	136.664	153.687
A_84_P856574	4.21276	6.02986e-05	Dof zinc finger protein DOF5.2	AT5G39660	496.729	455.558	406.672	2223.27	1514.54	1450.82
A_84_P245045	4.21234	1.42546e-05	U-box domain-containing protein 27	AT5G64660	883.474	759.2	738.662	3399.31	3091.21	2502.23
A_84_P19369	4.20673	1.2212e-05	Dof zinc finger protein DOF3.3	AT3G47500	2757.63	2594.66	2551.05	11448.1	8683.49	9705.62
A_84_P16632	4.20634	0.00255055	fructokinase	AT4G10260	56.8448	48.2897	30.0886	204.976	114.211	186.435
A_84_P16775	4.20104	1.89027e-05	nuclear transcription factor Y subunit A-10	AT5G06510	143.516	122.727	131.187	523.645	459.372	505.683
A_84_P50780	4.20083	0.000661188	hypothetical protein	AT5G67370	4557.25	6706.12	4750.24	21424.9	20203.6	17653.3
A_84_P23435	4.19781	2.41437e-08	NAC domain containing protein 89	AT5G22290	1844.25	1672.7	1585.5	7104.17	6068.89	5958.39
A_84_P805591	4.1963	7.11961e-05			3318.81	2996.15	2884.58	13457.5	9334.68	11979.6
A_84_P22914	4.1947	4.05198e-05	UDP-glycosyltransferase 73B4	AT2G15490	1082.73	855.281	871.073	4032.37	3648.33	2873.49
A_84_P14635	4.18158	3.05276e-05	Pectin lyase-like protein	AT1G02460	233.193	206.618	224.221	852.587	786.917	835.975
A_84_P788437	4.17992	0.000163761	hypothetical protein	AT1G35210	54.969	53.6174	59.9819	248.672	214.664	171.729
A_84_P16730	4.17639	3.14541e-06	cinnamyl alcohol dehydrogenase 7	AT4G37980	11313.1	9694.96	8832.81	44073.1	34390.6	33059.3
A_84_P309203	4.17636	0.000115246	hypothetical protein	AT1G76070	349.248	324.088	238.065	1325.34	1139.44	922.878
A_84_P15343	4.1722	0.000227267	putative indole-3-acetic acid-amido synthetase GH3.1	AT2G14960	104.634	81.6286	86.0315	361.803	392.102	267.101
A_84_P199084	4.17136	4.67445e-05	class I glutamine amidotransferase domain-containing protein	AT5G38200	3390.33	2831.74	2804.99	13350.2	11536.7	9010.96
A_84_P104156	4.16864	3.05296e-05	hypothetical protein	AT5G64230	1491.78	1426.27	1288.06	5835.07	5567.71	4338.92
A_84_P784658	4.16712	4.72068e-05	hypothetical protein	AT5G56980	283.003	273.725	218.749	1205.92	861.57	837.975
A_84_P15883	4.16384	0.000208643	Cam-binding protein 60-like G	AT5G26920	140.608	106.895	107.702	454.193	510.276	358.02
A_84_P173831	4.16043	3.79073e-06	hypothetical protein	AT1G29195	236.412	191.305	172.157	819.891	721.972	672.57
A_84_P750311	4.16033	7.29684e-06	putative peptide/nitrate transporter	AT1G72120	1413.5	1355.89	1070.93	5251.14	4543.19	4398.74
A_84_P53310	4.15916	3.89747e-05	putative glycosyltransferase	AT3G42180	364.573	320.241	244.243	1322.02	1048.21	1051.23
A_84_P12469	4.15789	1.94528e-06	hypothetical protein	AT1G02816	4945.81	4056.82	3650.59	17163.5	14982.8	14537.3
A_84_P17328	4.15447	1.66602e-05	ABC transporter G family member 1	AT2G39350	1516.68	1156.44	1147.97	5561.82	4193.22	4395.51
A_84_P19519	4.15325	1.31876e-05	TRAM, LAG1 and CLN8 (TLC) lipid-sensing domain containing protein	AT1G21790	468.049	459.684	404.94	1986.8	1451.87	1536.4
A_84_P235483	4.1501	4.76347e-05	esterase/lipase domain-containing protein	AT2G18360	1479.61	1402.4	1032.55	5119.11	4492.73	4728.01
A_84_P15524	4.14675	0.00372967	receptor like protein 38	AT3G23120	51.7498	63.4827	70.4439	237.245	164.646	299.958
A_84_P183494	4.14618	1.66436e-05	hypothetical protein	AT4G24700	1398.35	1339.85	1276.43	5028.41	4816.17	4997.56
A_84_P246705	4.14611	2.19833e-05	bifunctional inhibitor/lipid-transfer protein/seed storage 2S albumin-like protein	AT3G53980	10400.3	10573.5	9208.53	41493.8	32705.9	37761.3
A_84_P10152	4.14276	1.13677e-06	duplicated SANT DNA-binding domain-containing protein	AT5G04760	2478.4	2250.5	1960.7	9478.04	7923.3	7351.69
A_84_P151368	4.13717	3.31405e-06	DCD (Development and Cell Death) domain protein	AT5G42050	10503.7	9407.01	8091.73	39216.4	33963	30182.2
A_84_P824845	4.13375	2.26478e-05			1167.53	952.133	818.534	3675.32	3566.44	3481.62
A_84_P171073	4.13001	0.000130175	hypothetical protein	AT1G35210	111.275	109.382	118.21	491.57	428.722	341.479
A_84_P19082	4.12968	1.40911e-05	ethylene-responsive transcription factor ERF058	AT1G22190	881.845	824.137	748.044	3385.93	3148.79	2549.91
A_84_P857583	4.1276	0.045198	nucleotide binding protein	AT1G12805	662.249	336.452	104.749	1284.2	853.256	1063.54
A_84_P21643	4.12584	0.000199525	octicosapeptide/Phox/Bem1p domain-containing protein kinase	AT5G57610	2144.59	1926.08	1913.21	9136.16	5686.27	7585.83
A_84_P821801	4.12556	7.5041e-06	SNARE associated Golgi family protein	AT4G12000	338.651	321.283	263.39	1273.44	1129.16	993.646
A_84_P569688	4.11931	9.26547e-07	cytokinin riboside 5'-monophosphate phosphoribohydrolase LOG4	AT3G53450	130.964	118.355	118.336	508.053	425.939	420.684
A_84_P556737	4.11542	8.76571e-05	hypothetical protein	AT5G65207	2343.4	2067.12	1531.68	7839.22	7444.49	6292.1
A_84_P807994	4.11137	0.000758614	chlorophyll a-b binding protein CP29.1	AT5G01530	107.24	104.962	136.746	552.586	374.024	367.488
A_84_P24173	4.11	1.15705e-05	hydroquinone glucosyltransferase	AT4G01070	5452.38	5163.12	4514.58	18695.6	18792.3	17832
A_84_P844167	4.10943	0.000143622	ethylene-responsive transcription factor RAP2-1	AT1G46768	404.244	371.058	252.703	1399.72	1159.29	1151.03
A_84_P860746	4.10705	5.34997e-06	hypothetical protein	AT3G47510	262.605	231.711	233.024	968.9	810.001	888.698
A_84_P13757	4.10478	9.16406e-05	transcription factor PIF6	AT3G62090	104.269	83.8218	66.1717	363.613	269.034	290.325
A_84_P23069	4.10083	2.89704e-05	cyclic nucleotide gated channel 19	AT3G17690	83.6867	76.8469	77.2275	312.277	311.02	250.394
A_84_P220938	4.09844	0.000314165	SRPBCC ligand-binding domain-containing protein	AT1G02470	390.961	351.749	293.939	1517.77	956.084	1361.63
A_84_P529548	4.09795	1.94349e-06	UDP-glycosyltransferase-like protein	AT2G16890	572.245	510.107	437.155	2004.4	1737.3	1790.6
A_84_P89769	4.08816	0.000116495	E3 ubiquitin-protein ligase PUB23	AT2G35930	1285.47	1146.62	943.192	4682.41	4443.16	3241.79
A_84_P836732	4.08788	0.00118593	mechanosensitive channel of small conductance-like 5	AT3G14810	36.7043	28.0863	18.1125	125.352	87.8914	82.2025
A_84_P227239	4.08463	0.00651516	hypothetical protein	AT5G13210	702.548	805.257	1394.5	4344.04	3100.87	2833.94
A_84_P515522	4.07371	2.4458e-05	hypothetical protein	AT3G14395	57.7286	52.2896	41.777	203.626	187.593	158.47
A_84_P22136	4.07045	1.74293e-06	histidine-containing phosphotransfer protein 4	AT3G16360	326.194	298.981	300.484	1259.72	1076.77	1034.55
A_84_P597910	4.06771	4.85907e-05	SOB five-like 2 protein	AT1G68870	175.21	138.282	157.361	668.157	565.602	482.128
A_84_P534067	4.06754	7.1751e-06	protein LURP-one-related 8	AT2G38640	158.915	143.353	120.488	532.23	513.701	479.709
A_84_P11606	4.06703	6.14644e-05	glutathione S-transferase	AT2G29480	256.293	223.412	206.836	893.711	922.057	686.478
A_84_P234129	4.06263	6.04738e-05	CLAVATA3/ESR-related protein 14	AT1G63245	419.769	345.066	270.752	1455.65	1128.27	1136.88
A_84_P22313	4.05875	2.10934e-05	haloacid dehalogenase-like hydrolase domain-containing protein	AT4G11570	6658.74	6290.4	4976.83	25107.8	21189.9	18601.2
A_84_P603792	4.05807	2.83582e-05	Serine carboxypeptidase S28 family protein	AT5G22860	129.856	122.259	98.5174	485.754	429.696	355.564
A_84_P846604	4.05625	0.000327281	haloacid dehalogenase-like hydrolase domain-containing protein	AT4G11570	768.639	765.69	497.177	3007.16	2238.37	2059.91
A_84_P18651	4.05382	1.52295e-05	putative aldose reductase	AT5G01670	1088.42	924.803	904.912	4355.67	3181.15	3109.47
A_84_P818893	4.05252	1.51597e-06	quinone oxidoreductase-like protein	AT1G23740	19696.2	18577.9	18052.3	74224.7	65648.5	64060.7
A_84_P312153	4.05038	6.33093e-05	glycerol-3-phosphate acyltransferase 5	AT3G11430	965.009	852.965	626.522	3283.95	2765.11	2679.52
A_84_P532167	4.04959	0.00103299	Rossmann-fold NAD(P)-binding domain-containing protein	AT1G76470	56.5721	37.4839	42.6841	140.694	195.282	155.341
A_84_P22531	4.04027	4.83244e-05	RING/U-box domain-containing protein	AT5G41400	387.123	381.685	358.021	1334.34	1329.39	1396.54
A_84_P807259	4.0388	2.93312e-06	transcription factor MYB44	AT5G67300	334.89	316.957	271.668	1185.21	1116.52	1019.32
A_84_P825311	4.03796	4.74816e-06	hypothetical protein	AT5G23460	209.708	183.91	152.499	720.314	617.557	618.095
A_84_P21529	4.03627	0.00017459	Telomere repeat-binding protein 4	AT5G13820	425.326	505.953	351.003	1819.03	1414.87	1370.27
A_84_P550488	4.03241	2.22286e-05	hydroxyproline-rich glycoprotein family protein	AT5G51680	250.934	243.723	198.968	893.518	871.549	727.473
A_84_P786987	4.03224	6.60615e-05	ethylene-responsive transcription factor RAP2-1	AT1G46768	318.385	306.892	220.943	1138.93	908.752	970.945
A_84_P249535	4.02995	2.75559e-05	Regulator of Vps4 activity in the MVB pathway protein	AT1G13340	488.903	468.951	353.838	1800.66	1438.86	1455.07
A_84_P15965	4.02784	9.73854e-06	hypothetical protein	AT5G56980	2958.66	2724.25	2277.97	11369.1	8557.17	8756.52
A_84_P812958	4.02598	2.98745e-06	putative plastid-lipid-associated protein 1	AT4G04020	1802.47	1726.15	1670.9	7043.84	6069.14	5634.51
A_84_P799508	4.02497	5.7311e-05	NAC domain-containing protein 3	AT1G02220	822.756	718.138	554.485	3004.97	2283.83	2210.21
A_84_P108742	4.02464	6.8296e-05	ethylene-responsive transcription factor RAP2-1	AT1G46768	85.0204	85.0508	60.4013	304.239	271.364	244.872
A_84_P54840	4.02412	1.29266e-06	abscisic acid 8'-hydroxylase 4	AT3G19270	136.625	130.321	112.271	496.566	448.611	415.197
A_84_P16956	4.02072	2.53697e-05	cell wall / vacuolar inhibitor of fructosidase 1	AT1G47960	1255.34	1123.69	1052.12	4834.5	3457.79	4097.45
A_84_P14281	4.01882	3.05585e-05	gibberellin 3-beta-dioxygenase 1	AT1G15550	1719.84	1534.37	1463.06	6653.77	4729.61	5654.14
A_84_P289954	4.01778	2.95742e-06	tetratricopeptide repeat domain-containing protein	AT3G47080	1135.78	1000.47	942.988	4184.23	3695.62	3191.11
A_84_P809044	4.01537	0.0062733			152.871	64.9016	59.0075	396.66	268.06	253.101
A_84_P118232	4.00591	1.16968e-06	NC domain-containing protein-like protein	AT5G16360	779.52	683.911	609.137	2806.66	2411.55	2189.98
A_84_P21833	4.00178	0.00014641	protein SRG1	AT1G17020	2143.75	1932.39	1365.3	7663.25	6005.97	5591.62
A_84_P100216	3.99823	1.8547e-05	hypothetical protein	AT5G54240	167.249	138.086	120.84	571.089	513.177	432.151
A_84_P778653	3.99764	4.92799e-05	RNA-directed DNA polymerase (reverse transcriptase)-related protein	AT3G24255	2742.39	2288.95	2359.27	10493	8966.52	7140.2
A_84_P569682	3.99239	3.68113e-07	putative sucrose-phosphatase 3b	AT3G52340	4471.38	3856.22	3762.74	15998.8	14115.2	12981.2
A_84_P13104	3.99191	4.87424e-06	putative WRKY transcription factor 48	AT5G49520	109.87	85.7082	82.4314	365.542	321.503	298.328
A_84_P55560	3.99066	9.48066e-07	conserved peptide upstream open reading frame 47	AT5G03190	1050.73	987.496	848.133	3894.04	3187.4	3199.41
A_84_P23924	3.98775	0.000121704	peroxidase 15	AT2G18150	805.83	564.815	497.468	2411.89	1988.98	2125.16
A_84_P853089	3.98568	0.00036852	expansin A10	AT1G26770	631.697	618.527	651.365	2169.03	2655.53	1986.38
A_84_P107162	3.97822	8.46657e-07	BCL-2-associated athanogene 2	AT5G62100	517.489	445.399	442.739	1782.71	1614.97	1584.53
A_84_P818622	3.97686	5.04361e-06	bifunctional inhibitor/lipid-transfer protein/seed storage 2S albumin-like protein	AT3G22600	2082.63	1990.66	1639.8	7784.62	6191.8	6298.62
A_84_P14828	3.96984	9.73572e-06	neutral invertase-like protein	AT4G34860	1173.37	992.985	983.995	4429.26	3617.51	3178.53
A_84_P23442	3.96816	0.00910766	metal-nicotianamine transporter YSL2	AT5G24380	908.827	941.229	1363.3	6252.9	3506.53	2359.72
A_84_P21501	3.9681	0.00153161	dehydration-responsive element-binding protein 2A	AT5G05410	1820.53	1563.29	1165.73	5448.79	6887.97	3921.67
A_84_P814395	3.96777	0.0010252	putative ABC transporter	AT5G64940	198.964	174.632	179.601	878.832	456.553	689.809
A_84_P819821	3.96136	5.04872e-07	DNAJ heat shock protein-like protein	AT2G20560	277.428	247.548	222.549	1018.22	815.408	812.517
A_84_P12005	3.96071	1.46637e-06	putative dehydrin	AT4G38410	410.275	391.305	343.671	1561.55	1283.72	1214.24
A_84_P132045	3.95615	1.77868e-06	serine/threonine-protein kinase SRK2E	AT4G33950	2174.78	1737.1	1670.04	7214.13	6235.88	6165.71
A_84_P13818	3.95272	4.67253e-06	Glycosyl hydrolase family protein with chitinase insertion domain	AT4G19820	327.127	262.827	241.163	1091.2	895.388	930.565
A_84_P530790	3.95257	2.03298e-06	hypothetical protein	AT4G23880	387.809	320.401	291.928	1346.69	1107.73	1066.11
A_84_P61660	3.94776	0.000359299	basic secretory protein family protein	AT2G15220	412.763	402.13	257.689	1424.26	1072.22	1223.55
A_84_P14250	3.94687	1.41009e-06	transmembrane BAX inhibitor motif-containing protein	AT1G03070	282.857	268.939	248.553	1092.36	880.077	858.601
A_84_P786801	3.94501	0.00701319	hypothetical protein	AT5G13210	181.75	224.864	371.059	1082.77	788.437	774.386
A_84_P20319	3.94242	1.94711e-06	alpha/beta-hydrolase domain-containing protein	AT3G48690	12011.7	10543.9	9430.99	44030.3	35235.7	33496.4
A_84_P821091	3.94029	2.54884e-05	hypothetical protein	AT2G31560	6316.74	5670.14	5841.15	24359.1	21187.9	17607.6
A_84_P18030	3.93943	0.00133204	FAD-binding and BBE domain-containing protein	AT1G30720	496.754	533.012	284.719	1711.96	1530.66	1248.83
A_84_P18474	3.93929	1.22651e-05	tetrapyrrole-binding protein	AT3G59400	4480.57	4565	4269.19	16895	14700.7	15260
A_84_P594944	3.93438	4.39052e-05	Pollen Ole e 1 allergen and extensin family protein	AT5G47635	160.804	130.419	112.721	576.262	412.585	429.95
A_84_P785574	3.93254	2.49394e-06	putative sucrose-phosphatase 3b	AT3G52340	4016.76	3725.35	3379.88	14534.6	13133.3	11441
A_84_P829388	3.93153	0.000359659	mitogen-activated protein kinase kinase kinase 13	AT1G07150	151.363	159.987	122.309	690.097	453.486	408.369
A_84_P854687	3.9284	2.30757e-06	hypothetical protein	AT5G35460	101.242	95.0788	92.0405	361.106	326.594	323.373
A_84_P22292	3.92821	5.4166e-06	putative plastid-lipid-associated protein 1	AT4G04020	6198.78	5504.55	5350.59	22862.8	20010.8	17175.2
A_84_P558950	3.92692	8.1806e-05	plant invertase/pectin methylesterase inhibitor domain-containing protein	AT3G17130	804.933	768.593	782.623	2676.34	2777.15	2800.94
A_84_P10209	3.92595	5.63313e-05	Protein kinase family protein with leucine-rich repeat domain	AT5G25930	1096.98	1069.53	817.615	3849.93	3617.68	2959.18
A_84_P81599	3.91945	0.000492015	D-arabinono-1,4-lactone oxidase-like protein	AT2G46750	429.44	425.027	255.404	1416.68	1181.28	1190.9
A_84_P600751	3.91768	1.95478e-06	hypothetical protein	AT2G46735	828.084	708.521	664.724	2687.51	2559.56	2420.57
A_84_P10804	3.91522	0.00032492	expansin A10	AT1G26770	1164.87	1145.86	1200.14	3895.35	4717.76	3714.55
A_84_P810776	3.91113	0.000839131			150.345	130.673	91.2702	469.226	497.067	326.58
A_84_P19916	3.90998	3.3521e-05	NAC domain-containing protein 3	AT1G02220	917.826	794.924	642.268	3259.23	2425.06	2516.32
A_84_P19196	3.90788	0.00174178	dehydration-responsive element-binding protein 2D	AT1G75490	134.708	71.2639	82.005	377.274	359.009	246.288
A_84_P15784	3.90416	1.87572e-05	cinnamyl-alcohol dehydrogenase	AT4G37970	557.187	482.131	522.181	2158.48	1672.52	1641.83
A_84_P20685	3.90227	5.6789e-05	SPFH/Band 7/PHB domain-containing membrane-associated protein	AT5G54100	1883.1	1681.09	1649.12	7616.26	5847.96	4945.4
A_84_P11592	3.90177	0.00171721	CBL-interacting protein kinase 22	AT2G38490	82.6036	90.4186	67.8543	418.577	201.185	253.821
A_84_P752539	3.89811	1.54681e-06	sugar transporter ERD6-like 3	AT1G08920	1386.64	1288.98	1146.85	5163.04	4236.62	3941.24
A_84_P830735	3.89487	1.19188e-05	glycine-rich protein	AT4G32920	989.745	874.518	848.829	3861.16	2841.56	2809.29
A_84_P754167	3.89392	3.38326e-05		AT1G46554	874.462	773.007	613.139	3122.3	2384.43	2333.81
A_84_P15627	3.89383	1.48518e-05	strictosidine synthase family protein	AT3G57020	7805.81	7418.85	5740.07	27045.6	22963.8	22435.8
A_84_P812914	3.8926	8.10046e-06			152.159	144.735	132.107	582.371	437.573	478.13
A_84_P15503	3.88985	0.000856392	heat stress transcription factor A-6b	AT3G22830	1025.96	923.502	697.186	3221.51	3736.84	2293.14
A_84_P260920	3.88832	9.53185e-06	haloacid dehalogenase-like hydrolase domain-containing protein	AT2G38740	566.352	519.755	478.734	2009.61	1880.95	1556.17
A_84_P56650	3.88824	0.000308953	glycerophosphoryl diester phosphodiesterase family protein	AT5G41080	1569.8	1212.56	1244.47	5712.13	4977.64	3477.35
A_84_P786619	3.88742	3.82392e-05	methyl-CPG-binding domain 11	AT3G15790	281.724	280.964	289.214	1153.26	898.919	921.105
A_84_P276230	3.87828	6.14061e-06	methyl-CPG-binding domain 11	AT3G15790	1105.95	1053.1	1029.73	4269.65	3355.72	3466.95
A_84_P573423	3.8778	0.00123682	Late embryogenesis abundant (LEA) protein	AT4G36600	77.3069	56.8839	63.6186	343.261	191.257	176.436
A_84_P12764	3.87565	6.99211e-06	putative galacturonosyltransferase-like 2	AT3G50760	518.834	467.247	419.675	1675.7	1672.67	1500.35
A_84_P21537	3.87248	8.55571e-05	Sodium/calcium exchanger family protein	AT5G17850	484.363	353.309	408.964	1592.63	1478	1225.94
A_84_P21681	3.87248	7.80131e-06	mannan endo-1,4-beta-mannosidase 7	AT5G66460	855.326	688.56	657.235	2954.64	2257.26	2393.07
A_84_P15489	3.87209	3.01661e-06	SPA1-related 4 protein	AT1G53090	1540.62	1351.14	1205.67	4913.66	4655.76	4522.16
A_84_P13740	3.8715	1.3615e-06	protein kinase family protein	AT3G57740	102.439	97.9875	85.7831	364.97	326.207	297.991
A_84_P23859	3.87123	2.05937e-05	putative WRKY transcription factor 25	AT2G30250	1395.29	1277.67	1068.79	5065.96	4268.18	3629.91
A_84_P11537	3.86753	1.86659e-05	kinase domain-containing protein	AT1G16670	1165.33	1044.03	857.202	4014.91	3531.18	3021.57
A_84_P16352	3.86631	6.42276e-05	UDP-glucoronosyl/UDP-glucosyl transferase-like protein	AT2G30140	5645.5	4775.19	3632.73	17547.2	15635.5	14647.9
A_84_P757762	3.86274	5.3875e-05		AT2G41312	41.655	45.3749	42.8914	169.75	136.526	143.151
A_84_P785362	3.86266	2.9692e-07	haloacid dehalogenase-like hydrolase domain-containing protein	AT2G38740	4031.65	3505.53	3284.88	14089	12102.5	11141.4
A_84_P22048	3.85891	0.000161598	homeobox-leucine zipper protein ATHB-21	AT2G18550	424.87	346.376	258.025	1380	1057.97	1061.18
A_84_P15894	3.85458	2.6347e-05	RING/U-box domain-containing protein	AT5G37280	34.0556	27.9444	27.2777	101.546	101.114	102.807
A_84_P757035	3.85416	4.4765e-05	UDP-glycosyltransferase 73B4	AT2G15490	431.43	356.813	366.551	1569.74	1348.45	1083.66
A_84_P809155	3.85069	5.45914e-05			11785.4	11931.9	10009.3	38547.7	36874	40145.2
A_84_P288490	3.84905	0.000635163	photosystem II light harvesting complex protein 2.2	AT2G05070	1328.54	1654.69	1607.46	5653.07	4529.74	5587.42
A_84_P14019	3.84888	0.0114109	TIR-NBS-LRR class disease resistance protein	AT5G41550	69.2311	31.9999	20.5583	145.807	122.74	103.028
A_84_P870348	3.84845	1.88744e-05	calmodulin-like protein 12	AT2G41100	6121.78	5586.67	4758.55	20864.4	19640.6	16072.4
A_84_P17249	3.8477	6.56081e-06	NAD+ transporter 1	AT2G47490	882.999	855.095	779.638	3055.9	2952.28	2639.09
A_84_P265820	3.84669	1.95132e-06	N-terminal-transmembrane-C2 domain type 5.1 protein	AT1G50260	2378.72	2110.01	2054.01	8001.12	7567.44	6881.33
A_84_P18072	3.84107	0.000110974	lipoxygenase 4	AT1G72520	142.017	147.912	117.849	540.002	489.858	376.567
A_84_P293424	3.83872	0.000398138	glycine-rich protein	AT2G05510	66.0086	43.7644	56.9546	195.447	169.808	199.114
A_84_P11184	3.82974	7.91963e-05	hypothetical protein	AT1G72240	258.089	227.932	181.121	818.961	809.494	640.996
A_84_P302190	3.82573	1.20157e-06	hypothetical protein	AT5G23460	281.351	236.869	218.83	969.901	785.709	760.843
A_84_P15190	3.82012	0.000542958	hypothetical protein	AT1G04330	88.4588	77.7455	76.6077	371.678	280.796	199.822
A_84_P10657	3.82003	0.000195208	cytokinin-O-glucosyltransferase 3	AT2G36800	95.8322	84.9619	84.566	372.848	317.255	230.394
A_84_P702276	3.81878	8.37909e-05	hypothetical protein	AT3G25597	97.707	93.9962	90.105	413.933	277.128	285.25
A_84_P16807	3.8186	4.94794e-07	AAA-type ATPase family protein	AT5G17760	2477.79	2213.14	1946.93	8152.39	7233	7158.34
A_84_P208048	3.81773	6.59514e-05	hypothetical protein	AT5G44580	16128.6	14863.2	12083.4	47479.4	50209.2	48007.2
A_84_P843419	3.81647	4.27145e-05	hypothetical protein	AT2G31560	4613.39	3957.64	4148.79	17232.9	14515.5	11952.3
A_84_P23512	3.81311	9.42024e-07	fumarate hydratase 2	AT5G50950	5199.55	4270.66	4039.62	17352.5	14575.6	13961.5
A_84_P539650	3.81275	0.000218053	putative purine permease 9	AT4G18220	49.96	43.045	40.5429	159.521	124.686	172.512
A_84_P10434	3.80921	6.5439e-05	putative receptor serine/threonine kinase	AT1G70250	92.0691	88.3184	81.0915	291.48	323.094	274.781
A_84_P823337	3.8054	2.87983e-06	serine/threonine-protein kinase SRK2E	AT4G33950	146.742	129.371	126.886	537.376	414.595	423.042
A_84_P844786	3.80191	2.60852e-05	UDP-glycosyltransferase-like protein	AT2G16890	204.054	197.542	152.071	704.004	564.423	601.944
A_84_P560583	3.79747	1.67957e-05	RING-H2 finger protein ATL56	AT2G18670	433.508	367.194	300.092	1375.68	1150.4	1173.67
A_84_P18656	3.79437	1.40383e-05	glutathione transferase lambda 1	AT5G02780	261.595	264.669	207.866	907.883	806.279	762.603
A_84_P10711	3.78875	0.00154311	myrosinase-binding protein-like protein	AT2G39330	117.045	127.798	79.1623	309.432	383.44	385.392
A_84_P22053	3.78737	6.45386e-05	calmodulin-like protein 12	AT2G41100	6771.83	6225.13	5102.78	22245.4	21937.8	17002.8
A_84_P20802	3.78706	2.73285e-06	hypothetical protein	AT1G27200	1460.75	1284.07	1122.73	4853.29	4333.91	3861.11
A_84_P800991	3.78518	0.000125184	dehydrin COR47	AT1G20440	6385.18	6651.47	4542.31	21644.6	18279.7	18775.4
A_84_P21787	3.78304	5.35437e-05	integral membrane transporter family protein	AT1G04570	93.0581	101.53	77.0828	354.286	291.867	270.749
A_84_P91669	3.78275	2.16654e-05	glycosyltransferase 18	AT5G62220	2159.94	2180.02	2124.91	8100.89	7302.82	6500.14
A_84_P22433	3.78252	3.97473e-07	carbohydrate-binding domain-containing protein	AT5G01260	1312.14	1148.33	1091.04	4279.45	3943.9	3742.81
A_84_P843906	3.78152	0.00567317	serine-type endopeptidase inhibitor	AT1G72060	417.421	416.379	187.342	1290.65	1169.08	828.558
A_84_P13791	3.77923	0.000339235	putative RING-H2 finger protein ATL35	AT4G09110	44.7764	38.0741	43.6864	190.487	117.372	127.669
A_84_P10407	3.778	4.29509e-06	quinone oxidoreductase-like protein	AT1G23740	24372.1	21669.2	21064.2	78811.4	72321.1	74729.4
A_84_P11613	3.77702	0.000221089	disease resistance-like protein/LRR domain-containing protein	AT2G34930	449.35	367.508	384.145	1298.14	1556.34	1201.29
A_84_P147508	3.77401	3.6265e-05	hydroxyproline-rich glycoprotein family protein	AT5G49280	1756.96	1580.25	1466.98	6571.52	5351.93	4420
A_84_P504684	3.77352	1.65435e-05	mechanosensitive channel of small conductance-like 6	AT1G78610	1530.19	1321.67	1377.12	5405.86	4819.28	4078.59
A_84_P765876	3.77217	0.000350267		AT4G10507	47.0993	39.3163	28.0368	133.963	111.67	132.266
A_84_P757737	3.76914	7.41948e-05		AT2G21187	254.884	216.976	168.822	827.191	703.079	610.351
A_84_P118162	3.76856	8.50012e-06	SEC14 cytosolic factor family protein / phosphoglyceride transfer family protein	AT3G46450	3067.71	2834.21	2402.29	10300.1	9479.24	8129.5
A_84_P19540	3.76652	0.0253145	stearoyl-acyl-carrier protein desaturase-like protein	AT1G43800	1802.6	928.717	416.108	3479.13	2392.81	3174.75
A_84_P276900	3.7661	2.01693e-05	hypothetical protein	AT5G35460	1250.52	1204.35	967.612	4092.31	3940.16	3427.81
A_84_P820316	3.76493	1.03504e-05	GDSL esterase/lipase	AT4G26790	311.969	291.107	285.021	1029.2	971.369	981.09
A_84_P831206	3.76465	0.000649346	Rossmann-fold NAD(P)-binding domain-containing protein	AT1G76470	36.9289	29.5028	36.6592	109.365	135.542	102.074
A_84_P18064	3.76373	0.000225847	auxin-responsive protein IAA5	AT1G15580	182.723	221.153	196.028	717.687	698.621	598.082
A_84_P12655	3.75828	0.000440526	Polygalacturonase QRT2	AT3G07970	643.928	511.268	363.218	1690.45	1731.51	1539.84
A_84_P15863	3.75771	1.46932e-05	NAC domain containing protein 87	AT5G18270	3055.36	2691.84	2507.98	11384	8466.92	8062.42
A_84_P14529	3.75675	6.57447e-05	WRKY DNA-binding protein 45	AT3G01970	1015.3	1054.45	753.977	3486.33	2970.97	2933.79
A_84_P834894	3.75413	4.98641e-05	homeobox-leucine zipper protein ATHB-21	AT2G18550	230.895	186.083	152.089	733.544	573.145	583.897
A_84_P827972	3.75247	1.14758e-06			81.566	68.5114	66.2013	256.782	237.294	227.782
A_84_P854874	3.75161	2.33283e-05	SEC14 cytosolic factor family protein / phosphoglyceride transfer family protein	AT3G46450	82.1996	71.9421	70.5046	293.593	214.001	248.795
A_84_P277490	3.74831	0.000294989	glutathione S-transferase 16	AT2G02930	2426.93	2186.27	1478.6	7643.86	5874.3	6533.21
A_84_P829045	3.74772	6.40518e-06	flavin-containing monooxygenase FMO GS-OX2	AT1G62540	446.272	378.583	395.982	1594.16	1269.59	1235.43
A_84_P51580	3.74648	0.00250736	serine-type endopeptidase inhibitor	AT1G72060	185.014	176.46	94.9801	553.006	544.344	384.619
A_84_P847349	3.73874	1.27205e-05	GDSL esterase/lipase	AT4G26790	168.788	158.641	147.588	547.175	498.168	537.977
A_84_P21935	3.73349	2.9268e-06	putative peptide/nitrate transporter	AT1G59740	1422.63	1167.88	1174.25	4813.73	4019.72	3725.63
A_84_P857505	3.7333	0.000963941	blue copper protein	AT5G20230	1163.79	991.498	631.932	2901.1	3081.08	3013.89
A_84_P20068	3.73069	0.00189413	glycine-rich protein	AT2G05540	7978.02	6373.11	3914.86	19346.4	22047.1	17205.1
A_84_P17116	3.73054	0.0168389	wall associated kinase-like 4	AT1G16150	55.1734	136.768	52.7885	313.281	244.1	192.02
A_84_P823500	3.72603	2.85408e-05	myb domain protein 7	AT2G16720	409.005	369.527	284.709	1311.5	1089.51	1106.1
A_84_P22343	3.7259	9.08957e-06	PAS domain-containing protein tyrosine kinase family protein	AT4G23050	2307.71	2058.8	1677.32	7192.13	6427.46	6331.23
A_84_P14583	3.72051	3.30724e-05	lipid-binding serum glycoprotein-like protein	AT3G20270	402.35	338	280.525	1177.09	1155.6	1025.57
A_84_P110112	3.7191	0.000600093	elicitor peptide 4	AT5G09980	476.463	399.633	395.348	1367.87	1749.4	1149.02
A_84_P805256	3.71781	0.000278839	glutathione S-transferase PM24	AT4G02520	4468.51	4485.25	2918.82	14516	11633.6	12639.8
A_84_P600173	3.71439	3.46861e-05	UDP-glycosyltransferase-like protein	AT5G03490	1033.52	925.403	710.517	3190.17	2876.34	2694.72
A_84_P751150	3.71406	0.000996666	NAC domain-containing protein 4	AT1G02230	129.37	143.995	140.154	605.322	471.608	332.694
A_84_P24124	3.71245	5.07985e-05	aquaporin PIP2-1	AT3G53420	21719.8	21288.7	18357.5	67234.1	65132.7	70419.2
A_84_P21745	3.70721	0.000299569	gibberellin 2-oxidase 6	AT1G02400	1578.46	1206	907.161	4247.54	4085.68	3599.86
A_84_P767846	3.70648	5.86313e-06			101.791	87.5733	92.8551	338.218	303.477	291.561
A_84_P823333	3.70527	1.78373e-06	serine/threonine-protein kinase SRK2E	AT4G33950	788.059	696.908	639.441	2561.17	2143.61	2310.4
A_84_P218778	3.70407	0.000221245	hypothetical protein	AT5G66480	340.495	298.73	242.958	1249.32	936.17	762.448
A_84_P283560	3.70014	0.000288642	ankyrin repeat-containing protein	AT2G24600	714.265	711.233	547.692	2265.02	2491.21	1773.62
A_84_P784342	3.69974	1.9453e-05	squamosa promoter binding protein-like 4	AT1G53160	191.526	165.065	138.101	561.1	524.911	533.023
A_84_P10151	3.69738	7.60651e-06	3-ketoacyl-CoA synthase 21	AT5G04530	3431.93	2901.12	3129.94	11741.5	9874.06	9646.71
A_84_P15140	3.6923	1.42814e-06	actin binding protein family	AT1G52080	1285.46	1106.22	1005.47	4099.1	3724.07	3347.57
A_84_P606611	3.6915	3.7239e-05	RWP-RK domain-containing protein	AT2G43500	314.147	265.218	304.536	1094.38	897.45	922.749
A_84_P16493	3.68929	3.15953e-06	bifunctional inhibitor/lipid-transfer protein/seed storage 2S albumin-like protein	AT3G22600	5927.01	5231.35	4467.98	19653.1	15824.5	15882.1
A_84_P198244	3.68895	8.55136e-05	LOB domain-containing protein 16	AT2G42430	470.263	432.256	342.993	1623.99	1374.91	1113.01
A_84_P542646	3.68683	0.00158422	class I glutamine amidotransferase domain-containing protein	AT1G15040	223.194	181.174	152.179	928.455	481.439	489.855
A_84_P18939	3.6831	0.000221174	S-like receptor protein kinase	AT1G61360	679.747	648.389	464.44	2439.97	1831.51	1624.95
A_84_P827553	3.68249	0.000121465	AP2-like ethylene-responsive transcription factor SNZ	AT2G39250	553.426	480.479	578.5	2087.32	1613.23	1619.78
A_84_P784866	3.68026	0.00013834	gibberellin 3-beta-dioxygenase 1	AT1G15550	2505.33	2154.69	2059.51	8919.48	5863.31	7523.95
A_84_P175541	3.67864	4.68464e-05	dsRNA-binding protein 5	AT5G41070	346.228	303.375	326.676	1113.68	1130.91	962.963
A_84_P555310	3.67858	0.000130705	hypothetical protein	AT2G36650	224.242	207.688	178.731	765.2	728.196	527.992
A_84_P87559	3.6783	3.40395e-05	Pre-mRNA cleavage complex II	AT1G66500	57.2356	47.971	46.7253	186.607	175.481	138.439
A_84_P556364	3.67812	6.42488e-06	hypothetical protein	AT3G47510	447.301	359.573	372.362	1467.1	1173.73	1228.8
A_84_P19210	3.67705	2.33072e-05	putative WRKY transcription factor 46	AT2G46400	180.937	172.31	177.128	685.351	529.27	537.418
A_84_P533719	3.66919	6.6049e-05	hypothetical protein	AT1G01570	368.656	327.919	352.032	1423.05	1073.03	977.527
A_84_P78289	3.66854	4.22311e-06	non-yellowing protein 1	AT4G22920	1114.93	1114.34	934.546	3818.57	3272.51	3257.21
A_84_P14682	3.66559	1.57398e-06	strictosidine synthase family protein	AT3G57010	13217.3	12251.5	10331.4	42750.6	37290.3	36699.8
A_84_P809159	3.66361	0.000107091	aquaporin PIP2-1	AT3G53420	12147.7	12505.1	9848.2	36851.8	36529.7	38800.7
A_84_P14755	3.66191	1.40365e-06	protein phosphatase 2C 7	AT1G17550	984.899	880.421	768.357	3078.94	2834.14	2662.1
A_84_P172941	3.66146	0.000135185	hypothetical protein	AT2G18690	914.122	835.844	606.784	2897.49	2573.78	2166.76
A_84_P18132	3.65854	7.13756e-05	hypothetical protein	AT1G20180	69.3764	67.68	55.6279	259.688	202.53	172.674
A_84_P835193	3.65783	6.56769e-05			42.6495	39.9434	33.7086	150.58	129.413	102.401
A_84_P16304	3.65723	9.21217e-06	myb domain protein 7	AT2G16720	777.038	700.307	565.229	2441.27	2098.5	2085.28
A_84_P16728	3.65603	1.86133e-05	formamidase	AT4G37560	1286	1160.75	965.734	3999.74	3344.84	3738.84
A_84_P814850	3.65054	0.00185319	blue copper protein	AT5G20230	1831.5	1525.88	906.347	4311.5	4721.91	4297.6
A_84_P20267	3.64925	0.000207833	ABC transporter C family member 3	AT3G13080	2626.55	2333.73	2844.02	10296.9	7759.75	7528.47
A_84_P19438	3.64798	5.70031e-05	pheophorbide a oxygenase	AT3G44880	7972.62	7026.46	5978.18	28720.4	20424.8	19678.5
A_84_P846038	3.64374	1.26068e-05	hypothetical protein	AT1G27200	83.5947	84.4373	72.5427	300.438	256.886	227.894
A_84_P840007	3.64172	2.13606e-05	alpha/beta-hydrolase-like protein	AT1G18460	70.3415	57.251	63.6813	233.426	189.31	199.015
A_84_P20535	3.64126	0.000326398	ethylene-responsive transcription factor 1A	AT4G17500	5858.5	6000.24	4479.31	19920.7	19538.7	13867.5
A_84_P13173	3.63515	2.44457e-05	transcription factor MYB44	AT5G67300	9955.44	8612.61	6933.77	31457.4	26451.3	24369.1
A_84_P23668	3.63512	2.95062e-06	thioredoxin-like 1-1	AT1G08570	1870.79	1739.13	1518.91	6288.86	5006.04	5353.78
A_84_P19888	3.63145	4.35993e-05	WRKY transcription factor 6	AT1G62300	1464.88	1357.84	1130.53	5281.54	4006.87	3613.15
A_84_P504670	3.62772	0.000158584	core-2/I-branching beta-1,6-N-acetylglucosaminyltransferase-like protein	AT1G73810	707.551	616.574	449.251	2022.68	1731.87	1896.57
A_84_P16097	3.62668	0.000248468	matrix metalloprotease domain-containing protein	AT1G24140	266.514	301.613	249.576	1090.78	882.112	706.182
A_84_P13439	3.62647	3.48791e-06	HXXXD-type acyl-transferase-like protein	AT2G39980	3028.29	2484.79	2344.04	8929.01	8245.23	8112.92
A_84_P10131	3.62536	0.000126396	pheophorbidase	AT4G16690	2532.75	1758.76	1996.48	7786.73	6750.58	5724.02
A_84_P831801	3.62523	1.91744e-05	UDP-glycosyltransferase-like protein	AT5G03490	619.505	565.785	441.841	1931.51	1656.94	1636.99
A_84_P20015	3.62303	1.85759e-06	putative beta-1,3-galactosyltransferase 8	AT1G33430	86.6153	80.1892	79.0256	299.047	248.479	249.427
A_84_P788202	3.62215	2.94918e-06	N-terminal-transmembrane-C2 domain type 5.1 protein	AT1G50260	1403.93	1201.89	1130.4	4491.48	4053.85	3534.78
A_84_P828117	3.61772	7.66302e-06	putative peptide/nitrate transporter	AT1G72120	218.289	216.844	180.124	760.705	606.999	620.77
A_84_P832028	3.61658	5.32409e-06	glycosyltransferase 18	AT5G62220	1375.68	1310.04	1304.07	4796.62	4090.51	4023.14
A_84_P575998	3.61542	0.000130322	putative E3 ubiquitin-protein ligase XBAT34	AT4G14365	557.208	469.377	356.502	1578.69	1522.5	1301.68
A_84_P21394	3.61456	7.40058e-07	Potassium channel AKT2/3	AT4G22200	2964.9	2811	2567.68	9950.76	8389.61	8595.25
A_84_P855428	3.61272	5.66006e-05	haloacid dehalogenase-like hydrolase domain-containing protein	AT5G02230	1034.08	1021.8	801.1	3142.21	3216.89	2803.63
A_84_P812170	3.61045	0.000205675	lipoxygenase 2	AT3G45140	140.232	138.153	152.62	551.938	465.523	384.546
A_84_P120202	3.60964	5.54683e-05	alpha/beta-hydrolase domain-containing protein	AT2G45600	353.437	340.997	325.907	1332.62	928.289	1060.32
A_84_P14331	3.60918	0.00180349	calcium-binding protein CML38	AT1G76650	750.65	622.365	577.608	2322.13	2689.34	1442.41
A_84_P814856	3.60884	0.00129539	blue copper protein	AT5G20230	1489.72	1219.36	766.059	3537.09	3674.65	3572.9
A_84_P857089	3.60811	2.33048e-05			347.137	292.781	325.05	1204.26	957.6	955.447
A_84_P827321	3.60643	0.00491946	protein kinase family protein	AT4G11890	50.2702	63.7095	27.5429	145.358	137.422	147.076
A_84_P517322	3.59795	0.000299182	hypothetical protein	AT3G19200	152.567	119.538	132.221	400.735	477.086	417.121
A_84_P561595	3.59711	0.000338847	ABC transporter C family member 3	AT3G13080	301.875	304.831	347.374	1273.19	942.652	880.195
A_84_P11862	3.59711	1.87809e-06	SAUR-like auxin-responsive protein	AT3G60690	1342.45	1143.54	1102.67	4141.37	3578.35	3774.93
A_84_P827314	3.59633	0.00322279	protein kinase family protein	AT4G11890	150.382	167.359	82.2784	446.357	346.322	442.408
A_84_P21415	3.59632	0.000110749	mitogen-activated protein kinase kinase kinase 16	AT4G26890	79.0586	88.0592	71.2052	313.283	224.875	232.386
A_84_P833206	3.59181	0.0010332	Late embryogenesis abundant (LEA) protein	AT4G36600	52.99	40.798	42.3949	214.726	120.991	116.073
A_84_P67034	3.59038	1.4333e-05	zinc transporter 11	AT1G55910	1426.71	1381.38	1341.74	4636.83	4314.02	4344.22
A_84_P10760	3.58674	0.00017127	invertase H	AT3G05820	84.0511	59.0859	71.1521	261.573	229.253	193.057
A_84_P17242	3.58604	4.31609e-05	aquaporin PIP2-3	AT2G37180	947.024	936.392	764.921	2827.86	2892.47	2715.41
A_84_P16072	3.58586	9.15632e-05	late embryogenesis abundant (LEA) hydroxyproline-rich glycoprotein	AT1G65690	2535.84	2346.52	1691.76	7919.37	6540.9	6362.35
A_84_P17183	3.58533	2.8236e-05	mannose-6-phosphate isomerase	AT1G67070	444.815	423.671	340.374	1443.33	1312.83	1107.79
A_84_P14964	3.58176	7.4724e-05	WRKY DNA-binding protein 24	AT5G41570	215.371	219.291	163.673	713.092	561.391	630.005
A_84_P592063	3.58031	1.59002e-05	hypothetical protein	AT4G14746	717.03	659.228	546.888	2278.29	2082.65	1775.36
A_84_P17160	3.5796	9.71239e-07	ABC transporter B family member 26	AT1G70610	4519.67	3983.7	3733.71	14961.7	11838.8	12360.3
A_84_P200484	3.57743	0.000121537	calcium-dependent lipid-binding domain-containing protein	AT5G23950	220.957	232.662	186.716	787.255	569.995	695.378
A_84_P837235	3.57547	6.21931e-07	fumarate hydratase 2	AT5G50950	3220.81	2741.28	2555.58	10255.6	8336.48	8565.3
A_84_P15417	3.57467	9.90029e-07	kinase-like protein	AT2G05940	737.266	675.976	622.461	2352.31	2171.6	1969.62
A_84_P750319	3.57394	0.000417916		AT1G19630	88.4801	73.0049	89.6015	250.663	274.588	272.561
A_84_P546142	3.57023	3.91035e-05	zinc finger CCCH domain-containing protein 26	AT2G32930	91.286	96.8453	83.516	330.083	290.205	249.053
A_84_P815236	3.56919	3.41494e-06	thioredoxin-like 1-1	AT1G08570	1556.65	1484.62	1241.62	5187.73	4223.93	4227.51
A_84_P22539	3.56434	1.52271e-05	chlorophyllase 2	AT5G43860	387.596	361.58	324.842	1309.08	1159.72	964.168
A_84_P821066	3.56308	0.00239086	agamous-like MADS-box protein AGL8	AT5G60910	133.575	85.9726	140.115	497.531	330.979	313.837
A_84_P855752	3.56294	0.000228743			467.504	474.596	488.375	1514.09	1407.09	1633.41
A_84_P21916	3.56251	0.00039849	putative flavin-containing monooxygenase 1	AT1G19250	175.682	136.938	123.808	616.202	367.803	421.896
A_84_P13476	3.56133	7.0493e-05	soluble inorganic pyrophosphatase 2	AT2G18230	1226.01	1119.62	1143.01	3679.18	3538.64	3864.93
A_84_P21022	3.56047	0.000192333	UDP-glucosyl transferase 73B5	AT2G15480	813.048	742.173	521.904	2344.41	2228.16	1932.13
A_84_P810008	3.55943	3.43519e-05			2547.64	2288.19	2539.43	8524.56	7413.63	7500.41
A_84_P110752	3.55785	7.4812e-06	arabinogalactan protein 12	AT3G13520	24113.5	21244.7	20618.9	73923.1	72347.4	63155.8
A_84_P524813	3.55633	0.000766394	hypothetical protein	AT5G59760	215.63	187.629	185.958	796.812	681.496	442.474
A_84_P198054	3.55168	4.38432e-06	glycine-rich protein	AT4G32920	181.951	167.371	156.574	626.3	519.481	466.208
A_84_P848183	3.55037	1.89279e-05	purine permease 10	AT4G18210	150.414	154.785	142.766	502.715	468.973	447.996
A_84_P788959	3.54924	8.7528e-05	hypothetical protein	AT5G57910	2037.89	1792.63	1425.72	6859.75	4901.71	4917.44
A_84_P765017	3.54757	4.03788e-06		AT4G36648	1069.55	906.839	894.793	3181.05	3047.86	2837.66
A_84_P17380	3.54675	4.64977e-05	serine/threonine protein kinase 2	AT3G08720	1310.16	1189.58	1130.87	4275.99	4102.78	3182.63
A_84_P16685	3.54642	2.63541e-06	GDSL esterase/lipase	AT4G26790	594.621	516.714	498.62	1776.11	1675.81	1630.11
A_84_P10054	3.54551	0.000839664	cellulose synthase-like protein G3	AT4G23990	433.009	461.442	548.047	1624.7	1653.79	1289.71
(+)eQC-42	3.54417	5.60269e-08			213.044	193.988	174.932	673.052	594.526	571.107
A_84_P12420	3.54265	1.13483e-05	Cytochrome b561/ferric reductase transmembrane-like protein	AT1G14730	2652.55	2561.5	2038.42	8461.05	7119.49	7258.44
A_84_P17898	3.54186	7.19159e-05	hypothetical protein	AT5G66670	245.936	224.394	166.417	721.025	662.399	606.642
A_84_P855287	3.54152	2.91661e-05	putative sucrose-phosphatase 2	AT2G35840	513.738	517.95	503.292	1695.17	1602.31	1555.03
A_84_P22231	3.54092	5.5581e-05	cell division control protein 48-D	AT3G53230	1411.28	1331.87	1083.61	5009.34	3702.05	3462.26
A_84_P16777	3.54011	8.82315e-05	sulfotransferase 2A	AT5G07010	48.014	53.8002	46.2252	168.827	141.717	157.216
A_84_P12241	3.53978	0.00105057	blue copper protein	AT5G20230	6987.61	5930	3806.75	16971	18467.7	15849.9
A_84_P23300	3.53909	1.58433e-07	hypothetical protein	AT1G32520	3738.71	3438.44	3191.68	12345.6	10204.4	10250.8
A_84_P804965	3.538	6.73609e-05	early nodulin-like protein 2	AT4G27520	2698.93	2838.7	2784.97	9501.8	8113.92	8702.58
A_84_P19883	3.53521	0.00039317	phosphoenolpyruvate carboxylase kinase 1	AT1G08650	331.146	236.795	284.897	1162.32	819.067	736.141
A_84_P14240	3.53482	1.66057e-05	transcription factor MYB3	AT1G22640	2745.82	2569.44	2371.09	9767.29	7081.68	7584.53
A_84_P869292	3.53393	0.000436292	ethylene-responsive transcription factor 1A	AT4G17500	1903.81	1776.62	1234.48	5817.72	5471.26	4110.67
A_84_P861430	3.53168	0.00722217	tolB-related protein	AT4G01870	618.103	573.615	260.807	1418.16	1641.98	1242.03
A_84_P824985	3.53099	8.13891e-05	RING-H2 finger protein ATL56	AT2G18670	380.669	317.952	251.316	1020	962.082	968.914
A_84_P13113	3.53082	0.000395569	mate efflux domain-containing protein	AT5G52050	459.001	414.499	427.046	1458.63	1608.62	1082.22
A_84_P17383	3.52962	0.000306221	myb domain protein 107	AT3G02940	80.6192	60.5875	46.6258	219.5	191.701	168.987
A_84_P761408	3.52874	0.00291438			134.416	76.6457	129.243	362.644	303.441	377.511
A_84_P15849	3.52849	7.45443e-05	glutaredoxin-C10	AT5G11930	370.301	335.469	364.08	1128.92	1125.4	1110.41
A_84_P816512	3.52635	8.07451e-05	hypothetical protein	AT2G18690	1846.83	1671.03	1256.19	5747	4875.56	4307.81
A_84_P856502	3.52552	0.000116123	conserved peptide upstream open reading frame 47	AT5G03190	99.4248	89.6045	65.2159	305.343	239.088	247.617
A_84_P817749	3.52226	1.90908e-06	transcription factor MYB3	AT1G22640	2380.64	2144.12	2003.61	7936.19	6178.14	6471.84
A_84_P16630	3.52111	1.05729e-05	Rossmann-fold NAD(P)-binding domain-containing protein	AT4G09750	3344.41	2867.31	2727.57	10801.8	9415.27	7971.86
A_84_P818172	3.51807	0.00300684	class I glutamine amidotransferase domain-containing protein	AT1G15040	108.415	73.8986	68.7976	407.01	209.716	199.643
A_84_P18265	3.51438	5.41632e-05	putative polyol transporter 3	AT2G18480	1470.13	1184.56	968.778	4284.49	3429.1	3539.01
A_84_P21526	3.51282	2.52164e-05	nuclear transcription factor Y subunit A-1	AT5G12840	915.833	851.11	804.29	2954.51	2358.2	2769.45
A_84_P14035	3.51249	0.000137878	GDSL esterase/lipase	AT5G45960	104.956	80.6023	95.8102	332.546	302.646	247.8
A_84_P567982	3.51244	0.00957753	beta-amylase 5	AT4G15210	144.541	99.1302	155.712	327.145	599.443	350.056
A_84_P765048	3.51124	0.00052706	hypothetical protein	AT4G33467	587.444	637.242	620.133	2082.7	2217.23	1545.17
A_84_P785093	3.50524	9.46029e-06	zinc transporter 11	AT1G55910	3801.55	3708.05	3373.8	11813	11366.5	10831
A_84_P16378	3.50457	4.61473e-05	phosphatidylinositol-4-phosphate 5-kinase 5	AT2G41210	402.1	383.777	350.282	1493.69	1047.91	1055.42
A_84_P187664	3.50398	0.000122965	hydroxyproline-rich glycoprotein family protein	AT2G22510	897.243	822.779	593.046	2636.81	2391.99	2120.36
A_84_P15156	3.50137	0.000729059	putative CCR4-associated factor 1-5	AT1G61470	74.4603	51.9327	58.2508	244.233	197.533	142.304
A_84_P23433	3.50042	0.00862267	peroxidase 10	AT1G49570	2160.07	1007.31	2092.89	6382.11	4167.36	5214.22
A_84_P64534	3.50003	2.23947e-05	glucose-methanol-choline (GMC) oxidoreductase-like protein	AT1G12570	368.483	358.5	303.512	1304.32	996.351	939.248
A_84_P19584	3.4976	0.000237292	RING-H2 finger protein ATL17	AT4G15975	145.678	133.769	116.459	476.869	455.025	317.745
A_84_P23603	3.49685	0.000300014	Pyridoxal phosphate-dependent transferase domain-containing protein	AT1G34060	533.863	497.36	331.132	1510.91	1309.63	1349.04
A_84_P867201	3.49481	8.07602e-05	Remorin family protein	AT5G23750	587.383	621.658	491.383	2174.37	1600.06	1563.05
A_84_P266420	3.49466	3.75939e-06	E3 ubiquitin-protein ligase RHF2A	AT5G22000	750.458	666.204	592.413	2307.46	2110.1	1843.38
A_84_P14408	3.49445	3.2987e-05	major facilitator protein	AT2G16990	263.595	218.888	231.899	889.882	648.909	702.032
A_84_P785492	3.49383	0.00102112	blue copper protein	AT5G20230	5252.19	4183.27	2738.84	12466.1	12279.8	11903.8
A_84_P797556	3.49207	4.02046e-05			299.918	265.692	244.748	824.847	870.235	821.52
A_84_P204458	3.49003	4.88776e-05	plastid division2 protein	AT2G16070	465.54	465.013	473.175	1618.45	1475.81	1294.44
A_84_P862082	3.48876	2.02442e-06			215.401	201.641	191.551	731.045	602.557	569.457
A_84_P10912	3.48706	0.000389876	lectin-receptor kinase	AT3G59700	184.94	148.966	105.376	514.602	425.816	398.863
A_84_P14936	3.48696	0.00580676	ChaC-like family protein	AT5G26220	453.207	374.869	675.283	1444.57	1754.57	1362.6
A_84_P840181	3.48625	0.000136527	RPM1-interacting protein 4 (RIN4)	AT3G48450	310.532	271.165	205.456	894.884	841.277	691.368
A_84_P579842	3.48523	0.000945708	NAC domain-containing protein 102		52.1812	54.2527	34.6523	159.966	161.342	114.253
A_84_P603414	3.4837	5.86665e-06	hypothetical protein	AT2G46940	89.7563	85.986	71.0022	279.176	252.835	233.051
A_84_P850541	3.48327	0.000359362	glutathione S-transferase PM24	AT4G02520	14880.5	13951.2	9249.43	42666.8	34990.8	38596
A_84_P15076	3.48106	7.70478e-07	heptahelical transmembrane protein1	AT5G20270	5827.42	5067.68	4860.6	18048.1	16230.3	14676.8
A_84_P20750	3.48085	1.55225e-06	peroxidase 59	AT5G19890	2923.74	2399.32	2302.28	8625.48	7402.6	7574.47
A_84_P119322	3.48026	2.65355e-05	hypothetical protein	AT3G14060	145.517	136.269	111.29	483.487	358.152	381.441
A_84_P819387	3.47841	4.81738e-05			146.006	129.902	101.552	455.505	371.378	340.245
A_84_P15517	3.47678	0.0051658	isocitrate lyase	AT3G21720	196.476	84.7613	102.5	459.843	306.366	361.57
A_84_P240805	3.47613	0.000445994	photosystem II light harvesting complex protein 2.1	AT2G05100	2197.2	2669.04	2397.14	8055.2	6577.68	7912.93
A_84_P811360	3.47512	0.00618817	isocitrate lyase	AT3G21720	807.157	335.367	403.865	1861.37	1229.97	1422.9
A_84_P12057	3.47451	0.000103335	cytochrome P450 86B1	AT5G08250	165.626	157.994	112.742	504.11	413.567	421.449
A_84_P810735	3.47217	2.3397e-05	alanine-2-oxoglutarate aminotransferase 2	AT1G70580	191.861	194.379	181.504	649.335	532.203	582.178
A_84_P21864	3.46942	1.65555e-05	calmodulin binding protein-like protein	AT1G73805	123.844	120.453	98.6878	367.216	351.15	338.528
A_84_P21578	3.46619	9.20195e-05	putative calcium-binding protein CML45	AT5G39670	302.477	277.105	209.378	952.873	789.318	689.952
A_84_P15783	3.46595	5.02759e-07	squalene epoxidase 3	AT4G37760	7590.16	7050.96	6180.31	23517	20349.6	20432.3
A_84_P563059	3.46079	0.000528823	heavy-metal-associated domain-containing protein	AT1G29000	171.851	133.532	94.4284	465.326	376.771	363.755
A_84_P758412	3.45871	1.62163e-05	hypothetical protein	AT2G41342	178.542	164.541	132.489	558.449	474.932	431.123
A_84_P13957	3.45685	0.000131068	alpha/beta fold hydrolase family protein	AT5G11650	761.952	760.946	557.693	2293.56	2239.38	1846.55
A_84_P811255	3.45616	3.11619e-05	arabinogalactan protein 12	AT3G13520	55292.5	51158.1	49556.4	163973	169962	147441
A_84_P225679	3.45481	0.000631403	germin-like protein subfamily 1 member 15	AT5G39120	142.783	112.375	83.9751	436.054	284.096	318.452
A_84_P101906	3.4541	0.000782196	protein TIFY 7	AT1G70700	1818.29	1828.39	1771.81	5610.66	6850.83	4484.12
A_84_P17757	3.45028	1.14687e-05	inactive beta-amylase 9	AT5G18670	4115.49	3360.14	3102.63	12864.1	9804.75	9920.54
A_84_P186114	3.45022	1.36544e-05	chaperone protein dnaJ-like protein	AT5G43260	5891.55	4906.87	4413.1	17472.8	15789.3	13485.6
A_84_P831720	3.44848	1.32709e-05	cysteine-rich receptor-like protein kinase 17	AT4G23250	586.603	565.111	503.828	1751.17	1737.36	1598.47
A_84_P10384	3.44696	8.68499e-05	dehydrin COR47	AT1G20440	15769.7	14490	10720.3	47121.6	37617.8	40185.7
A_84_P23994	3.4465	6.33022e-05	2-alkenal reductase	AT3G03080	25.1423	23.1286	18.5386	69.759	72.2052	62.2125
A_84_P19231	3.44567	0.0224786	heat stress transcription factor A-2	AT2G26150	590.807	176.774	262.018	1017.09	1127.29	693.27
A_84_P810288	3.44528	5.46561e-05	VQ motif-containing protein	AT3G56880	658.734	617.603	577.563	2112.21	2039.66	1583.71
A_84_P710466	3.44145	9.21638e-05			65.3376	55.3105	46.6657	214.273	147.88	154.027
A_84_P208548	3.44131	0.00030485	elicitor peptide 1	AT5G64900	1125.26	996.943	953.855	3071.26	3706.82	2719.8
A_84_P793808	3.44013	5.8385e-05	haloacid dehalogenase-like hydrolase domain-containing protein	AT4G11570	68.3192	72.4232	58.6709	242.239	198.262	174.728
A_84_P825052	3.43979	0.0102884	ethylene-responsive transcription factor 8	AT1G53170	41.4022	92.9613	52.5815	211.717	160.305	172.318
A_84_P23478	3.43894	5.03388e-06	TIR-NBS-LRR class disease resistance protein	AT5G41750	359.677	340.77	280.275	1128.46	964.688	911.254
A_84_P13122	3.43833	5.49038e-07	Ras-related small GTP-binding family protein	AT5G54840	785.132	712.311	637.122	2419.94	2154.57	1972.38
A_84_P18223	3.43833	1.8029e-05	putative protein kinase	AT2G32800	2600.05	2260.6	1925.74	8303.95	6295.66	6248.84
A_84_P286360	3.43491	6.28892e-07	phospholipase A(1) LCAT3	AT3G03310	1638.45	1439.27	1322.46	5202.98	4164.74	4141.37
A_84_P17655	3.43418	8.184e-06	protein kinase family protein	AT4G32250	1208.9	1130.25	1089.45	4064.85	3446.81	3055.34
A_84_P11481	3.43414	0.000127434	peroxidase 11	AT1G68850	3062.83	2881	2040.65	9079.41	7823.78	7289.41
A_84_P809145	3.43369	2.03738e-05	aquaporin PIP2-1	AT3G53420	37616.3	35515.2	28945.9	108076	100102	102747
A_84_P853245	3.43288	1.08302e-05	aquaporin PIP2-1	AT3G53420	50970.7	49093.6	43107.6	151108	142372	144027
A_84_P552133	3.43266	0.00022311	hypothetical protein	AT5G10625	799.592	842.803	585.946	2329.98	2116.95	2299.12
A_84_P156125	3.4325	8.74442e-05	BON1-associated protein 1	AT3G61190	283.799	256.781	209.65	826.875	823.692	644.136
A_84_P550131	3.43242	8.45119e-05	RNA-directed DNA polymerase (reverse transcriptase)-related protein	AT3G24255	707.208	601.592	569.351	2308.47	1961.65	1535.91
A_84_P16612	3.42803	0.000434732	glutathione S-transferase PM24	AT4G02520	22732.6	21214.6	14049.7	64248.9	51462.7	58614.2
A_84_P15006	3.42748	3.25376e-05	transcription factor TRY	AT5G53200	234.571	211.119	232.069	774.746	676.574	626.828
A_84_P822818	3.42556	3.8622e-06	phospholipase A(1) LCAT3	AT3G03310	1870.51	1587.49	1454.53	5852.02	4762.27	4423.33
A_84_P860141	3.42543	1.42226e-05	homogentisate 1,2-dioxygenase	AT5G54080	53.2482	49.7904	44.7318	183.349	135.387	136.344
A_84_P598642	3.42331	0.000152511	glycine-rich protein	AT1G07135	1898.66	1728.68	1833.66	6306.86	5995.12	4534.08
A_84_P23299	3.42055	0.000267191	protein SRG1	AT4G25300	53.1489	56.1881	37.0627	170.287	136.17	135.638
A_84_P133865	3.42052	1.57776e-05	hypothetical protein	AT3G15780	883.263	865.228	743.016	3043.8	2291.16	2313.68
A_84_P152088	3.41901	3.93412e-06	sequence-specific DNA binding transcription factor	AT3G54390	3496.14	3333.31	3090.16	11822.1	9283.01	9312.01
A_84_P824642	3.41712	2.39714e-05	transcription factor PIF3	AT1G09530	94.1091	95.9187	79.4201	316.663	244.039	262.825
A_84_P827163	3.4169	8.50642e-06	zinc transporter 11	AT1G55910	366.62	360.565	312.915	1108.85	1030.94	1024.94
A_84_P85639	3.41659	1.69356e-06	aarF domain-containing kinase	AT3G24190	3470.29	3332.12	2937.18	10805.2	9783.11	9098.32
A_84_P823943	3.41639	2.17659e-05	putative plastidic glucose transporter 2	AT1G67300	500.572	504.275	480.06	1745.68	1472.29	1334.91
A_84_P847118	3.41568	4.90894e-07	lysine histidine transporter-like 6	AT1G25530	78.0514	72.4841	65.3454	241.593	216.412	200.071
A_84_P23476	3.41283	7.59053e-06	omega-hydroxypalmitate O-feruloyl transferase	AT5G41040	2624.42	2300.87	1958.33	7412.26	6961.56	6468.08
A_84_P575658	3.40936	0.0100052			109.887	170.336	219.426	623.591	432.371	428.628
A_84_P13855	3.40892	7.34376e-05	concanavalin A-like lectin kinase-like protein	AT4G28350	324.661	319.228	247.603	1085.41	870.258	764.143
A_84_P18951	3.40835	1.10181e-06	putative beta-1,3-galactosyltransferase 2	AT1G05170	610.797	576.025	531.103	1874.29	1704.12	1644.71
A_84_P20924	3.40815	2.91588e-06	alpha/beta-hydrolase-like protein	AT1G18460	1523.48	1337.34	1202.2	4813.03	3737.19	3827.59
A_84_P790487	3.40234	8.50744e-06	hypothetical protein	AT5G44565	436.675	421.503	350.847	1317.69	1143.49	1198.51
A_84_P16606	3.40187	0.00073753	WRKY transcription factor 22	AT4G01250	474.701	310.102	283.73	1304.57	1059.82	844.429
A_84_P13916	3.39758	1.15165e-05	peroxidase 49	AT4G36430	2110.73	1699.04	1529.23	5935.14	4942.8	5205.88
A_84_P538274	3.39642	0.000156066	hypothetical protein	AT1G30755	677.973	616.733	518.867	2396.06	1592.73	1581.5
A_84_P13191	3.39501	7.93549e-06	L-ascorbate oxidase	AT5G21100	3361.54	3296.1	3160.44	10810.7	9447.95	9525.69
A_84_P55660	3.3933	0.00027724	VQ motif-containing protein	AT3G56880	6060.54	5609.72	5114.81	18972.6	19243.7	13213.4
A_84_P16727	3.39161	0.000200125	indole-3-acetic acid-amido synthetase GH3.2	AT4G37390	81.1594	76.9085	69.2497	265.261	251.421	179.537
A_84_P21354	3.39085	0.000137171	nodulin MtN21 /EamA-like transporter family protein	AT4G08290	3567.9	3432.68	2443.36	10129.6	8767.25	9327.8
A_84_P800880	3.39037	8.06099e-07	sulfotransferase 2A	AT5G07010	61.0638	54.9863	50.1976	193.051	153.506	157.379
A_84_P12757	3.38957	5.2584e-06	pectinesterase	AT3G49220	4439.83	3898.54	3699.69	14127.7	11926.8	10508.8
A_84_P836075	3.3861	4.6883e-06	thioesterase-like protein	AT1G48320	1049.87	1034.08	889.877	3457.47	2790.46	2760.37
A_84_P766757	3.38598	7.73516e-05	putative pectinesterase 48	AT5G07410	53.1573	55.6861	46.7075	159.791	147.276	161.936
A_84_P12035	3.38537	2.31681e-05	haloacid dehalogenase-like hydrolase domain-containing protein	AT5G02230	3315.43	3189.33	2755.82	9654.07	9756.28	8523.01
A_84_P717671	3.38504	1.75092e-05	protein rotundifolia like 6	AT4G35783	488.046	414.042	381.671	1330.23	1345.49	1186.74
A_84_P856383	3.3809	7.95547e-07			1478.78	1248.98	1152.63	4442.13	3710.99	3543.63
A_84_P20875	3.38046	1.04046e-05	sigma factor A	AT1G64860	2243.24	1767.62	1829.47	6668.69	5347.87	5579.27
A_84_P825287	3.37921	0.000226108	UDP-glucosyl transferase 73B5	AT2G15480	10790.4	9338.4	7126.14	32134.9	27646.4	22144.9
A_84_P812471	3.37685	4.09152e-06	4-hydroxy-3-methylbut-2-enyl diphosphate reductase	AT4G34350	1112.28	1004.26	975.412	3484.32	2811.06	3041.42
A_84_P757744	3.37655	1.56897e-06		AT2G21187	1025.94	938.797	867.536	3224.33	2583.88	2741.38
A_84_P167633	3.3753	9.66902e-06	squamosa promoter-binding-like protein 5	AT3G15270	84.2645	77.9762	71.3395	283.572	213.039	211.851
A_84_P760385	3.37495	1.33872e-05	Gamma-glutamyl phosphate reductase	AT3G55610	2493.96	2414.37	2098.29	8239.68	6225.57	6722.78
A_84_P511590	3.37423	0.000126923	hypothetical protein	AT1G07120	84.5942	65.967	80.5858	259.143	210.337	225.047
A_84_P830232	3.37373	0.000864297	myb domain protein 87	AT4G37780	60.739	52.7139	33.4064	157.81	130.39	141.728
A_84_P791657	3.37322	5.68297e-05	SAUR-like auxin-responsive protein	AT3G61900	326.08	281.701	226.319	852.8	837.317	793.434
A_84_P16609	3.37167	0.0114614	tolB-related protein	AT4G01870	16306.2	15663.2	6638.59	35835.7	43131.6	29854.8
A_84_P15244	3.37079	2.06997e-05	thaumatin-like protein 3	AT1G75030	643.73	552.334	449.685	1834.05	1531.96	1547.5
A_84_P584249	3.37007	5.60735e-05	serine/threonine-protein phosphatase PP1 isozyme 7	AT5G43380	85.2948	85.814	70.43	293.515	233.263	204.624
A_84_P19081	3.36812	3.23445e-06	lysine histidine transporter-like 6	AT1G25530	3873.44	3257.86	3134.74	11895.3	9969.02	9049.94
A_84_P89489	3.36537	7.18871e-05	hypothetical protein	AT3G16330	1308.41	986.825	1071.02	3813.81	3442.97	2850.15
A_84_P838664	3.36412	0.000182685	ABC transporter A family member 5	AT3G47760	345.885	275.46	251.775	1137.1	757.984	752.375
A_84_P53650	3.363	4.12392e-05	hypothetical protein	AT5G57910	1932.22	1674.66	1384.56	6016.51	4472.84	4495.99
A_84_P792584	3.35815	1.68921e-06		AT3G05340	758.831	631.956	593.265	2172	1961.49	1795.63
A_84_P75064	3.35778	5.75609e-05	hypothetical protein	AT3G63050	102.831	74.7845	72.6969	266.788	251.129	224.296
A_84_P18859	3.35675	0.00108959	glycine-rich protein	AT5G28630	1261.08	1228.41	802.557	3643.32	3627.09	2526.62
A_84_P843921	3.35368	0.000293587	octicosapeptide/Phox/Bem1p domain-containing protein	AT5G09620	66.7778	78.6146	70.1104	265	190.411	195.354
A_84_P856656	3.35106	4.81621e-05			1097.22	1000.73	1093.62	3379.18	3196.87	2970.07
A_84_P563782	3.35101	1.51488e-06	Ras-related small GTP-binding family protein	AT5G54840	640.881	586.162	504.884	1917.67	1689.99	1563.63
A_84_P817041	3.34766	5.52517e-05			187.808	181.545	146.83	622.365	445.193	481.309
A_84_P804836	3.34651	5.17941e-05	3-ketoacyl-CoA synthase 6	AT1G68530	427.897	470.717	413.283	1415	1247.79	1254.6
A_84_P808711	3.34523	0.000150887	photosystem II light harvesting complex protein 2.2	AT2G05070	2608.48	3022.01	2622.74	9645.28	7380.5	7719.61
A_84_P20325	3.34374	0.000634498	myb domain protein 77	AT3G50060	6249.17	5655.53	5805.41	19010	21034.9	13620.2
A_84_P862370	3.34369	8.99544e-06	3-ketoacyl-CoA synthase 6	AT1G68530	1452.08	1447.72	1272.99	4416.44	3970.46	4050.85
A_84_P859437	3.34242	1.31748e-05			1577.65	1415.6	1191.09	4775.98	4091.07	3609.61
A_84_P807539	3.34217	2.70037e-05	Naringenin,2-oxoglutarate 3-dioxygenase	AT3G51240	1594.6	1549.84	1412.43	4612.88	4390.86	4568.24
A_84_P130646	3.34113	6.25079e-07	hypothetical protein	AT5G37360	5278.66	4639.51	4384.06	16426	13538.1	12786.3
A_84_P146548	3.34027	2.60058e-07	putative sucrose-phosphatase 2	AT2G35840	7586.28	6747.49	6342.09	22578.9	20309	18734.3
A_84_P808866	3.33998	2.73436e-05	nitrilase 1	AT3G44310	1131.61	1081.28	1025.45	3432.91	3394.51	2848.54
A_84_P818520	3.33947	1.43668e-05	NC domain-containing protein-like protein	AT5G06370	1228.68	1161.53	1003.45	4053.65	3022.57	3090.66
A_84_P804896	3.33906	2.10988e-05	3-ketoacyl-CoA synthase 6	AT1G68530	364.924	374.525	351.065	1172.52	1035.79	1044.31
A_84_P542440	3.33898	0.000167742	Remorin family protein	AT5G23750	1860.65	2020.81	1469.38	6438.01	4844.54	4682.11
A_84_P14597	3.33861	3.81702e-06	RING/U-box domain-containing protein	AT3G30460	433.353	385.012	382.767	1263.48	1184.59	1127.43
A_84_P15803	3.33813	1.1439e-06	peroxisomal acyl-coenzyme A oxidase 1	AT4G16760	9339.8	8059.79	7121.17	27242.6	22805.1	22788.8
A_84_P539348	3.33544	0.00186078	hypothetical protein	AT2G25735	330.763	333.458	240.895	1068.84	1049.51	624.062
A_84_P807721	3.33253	0.000422372	Formate dehydrogenase	AT5G14780	1033.57	1068	696.931	2852.23	2558.82	2769.99
A_84_P846246	3.32921	7.63416e-06			645.14	643.041	530.749	2036.99	1689.2	1676.54
A_84_P19391	3.32845	0.00014835	purple acid phosphatase 22	AT3G52820	409.079	465.339	366.556	1479.31	1088.07	1135.02
A_84_P794173	3.32683	0.000958375	hypothetical protein	AT2G46735	100.453	85.9702	55.2642	279.65	223.643	199.506
A_84_P16592	3.32649	2.66049e-05	SAUR-like auxin-responsive protein	AT3G61900	413.413	359.217	290.345	1128.12	1039.83	960.672
A_84_P280010	3.3257	4.142e-05	hypothetical protein	AT4G22270	495.85	397.239	331.818	1340.58	1161.48	1096.3
A_84_P14349	3.32371	0.000332481	myb domain protein 52	AT1G17950	280.979	219.236	164.579	760.324	594.825	584.415
A_84_P85269	3.3204	5.32881e-05	anthranilate synthase beta subunit 1	AT1G25220	124.091	122.123	100.459	363.8	363.594	299.154
A_84_P11287	3.32015	2.38092e-05	protein SPIRAL1-like4	AT5G15600	1893.52	1932.42	1521.26	5849.1	5168.62	4784.81
A_84_P111802	3.3197	0.000256237	hypothetical protein	AT5G18130	6757.85	7691.61	5191.98	20805.2	18463.3	18249.5
A_84_P117132	3.31892	2.7686e-06	nucleobase:cation symporter-1, NCS1 family	AT5G03555	4358.18	4147.9	3523.25	12910.2	11257.2	11375.8
A_84_P854022	3.31752	0.000300444	Formate dehydrogenase	AT5G14780	1338.43	1341.38	924.902	3584.73	3328.67	3607.75
A_84_P603397	3.31155	7.73947e-05	LOB domain-containing protein 17	AT2G42440	42.2186	37.2603	29.1156	125.873	102.455	91.5763
A_84_P21822	3.31003	5.28404e-05	PLATZ transcription factor domain-containing protein	AT1G21000	3953.82	3485.72	2754.43	11765.6	8979.01	9252.75
A_84_P532349	3.30832	0.000391662	exocyst complex component 7	AT3G09520	273.422	297.376	224.214	1026.43	688.705	663.04
A_84_P11686	3.30671	2.40304e-05	phenylalanine ammonia-lyase 4	AT3G10340	3394.93	3378.5	2761.6	11014.8	8392.23	8796.95
A_84_P739644	3.30664	0.00235379	nodulin MtN21 /EamA-like transporter protein	AT1G70260	41.1282	42.0293	44.0929	102.094	136.443	140.458
A_84_P22296	3.30501	6.94345e-05	F-box protein	AT4G05010	1072	976.727	789.906	3124.76	2901.38	2338.4
A_84_P604788	3.30473	0.000336922	protein rotundifolia like 5	AT5G59510	166.761	113.515	135.392	464.049	421.31	335.942
A_84_P59240	3.303	1.00545e-06	putative Mn-specific cation diffusion facilitator transporter	AT2G39450	4369.42	3761.95	3446.37	12647.6	11220.6	10213.7
A_84_P820634	3.30298	0.00129945	C3H4 type zinc finger protein	AT5G59550	94.8991	100.077	76.4866	282.881	327.078	200.873
A_84_P19623	3.30247	1.01929e-05	octicosapeptide/Phox/Bem1p domain-containing protein	AT5G09620	1514.23	1546.72	1339.81	4923.96	4167.91	3910.29
A_84_P787751	3.29844	5.68971e-06	putative chlorophyll a/b-binding protein	AT1G76570	1676.03	1508.69	1373.59	4620.63	4424.23	4329.16
A_84_P60770	3.29795	1.1462e-05	hypothetical protein	AT5G03230	2418.86	2197.87	1820.42	6662.24	6053.44	6111.88
A_84_P575300	3.29685	2.79357e-06	hypothetical protein	AT5G39330	100.012	87.0286	80.4803	294.345	262.383	230.774
A_84_P21247	3.29666	1.24026e-05	nitrilase 1	AT3G44310	10134	9266.68	8832.13	28769.3	28639.9	25607.6
A_84_P12922	3.29283	6.84079e-05	CBL-interacting serine/threonine-protein kinase 6	AT4G30960	18316.6	16490.7	13509.3	51802.4	41048.7	48646.8
A_84_P10781	3.29248	0.000386616	phospholipase/carboxylesterase family protein	AT3G15650	1181.87	1011.04	1068.09	3425.31	3699.35	2552.54
A_84_P23061	3.29015	1.85618e-06	putative UDP-N-acetylglucosamine--peptide N-acetylglucosaminyltransferase SEC	AT3G04240	2882.61	2748	2510.15	9060.23	7345.31	7555.77
A_84_P804902	3.28877	1.27716e-05			6760.5	6303.23	5067.94	19384	16596.1	16955.2
A_84_P17906	3.2882	1.0088e-05	prenylcysteine methylesterase	AT5G15860	1790.1	1664.67	1478.85	5349.05	4309.01	4826.48
A_84_P809147	3.28811	1.76992e-05	aquaporin PIP2-1	AT3G53420	51578.1	48770.1	45325.3	145308	140397	141069
A_84_P19058	3.28714	2.20254e-05	putative cinnamyl alcohol dehydrogenase 1	AT1G72680	4716.18	3981.26	3270.81	12877.8	11115.9	10819.7
A_84_P809138	3.28652	6.98633e-06			45271.9	41207.8	37041.4	124536	120550	116017
A_84_P107602	3.28529	1.43403e-05	protein TIFY 6B	AT3G17860	217.13	203.017	169.271	642.494	581.315	502.985
A_84_P23445	3.28333	0.00304321	cytochrome P450 71B13	AT5G25140	55.0998	52.4977	33.1454	137.195	106.211	165.359
A_84_P606561	3.28309	7.30878e-05	gibberellin-regulated protein	AT5G59845	1104.7	1035.45	849.336	2998.95	3133.77	2597.44
A_84_P837561	3.28146	8.85671e-05	hypothetical protein	AT5G06790	179.4	154.375	180.496	539.287	496.852	468.055
A_84_P22521	3.28101	0.000552803	putative S-adenosylmethionine-dependent methyltransferase	AT5G38780	424.217	335.832	259.709	1272.1	841.616	866.687
A_84_P810924	3.27879	2.49297e-05	glyoxalase II 3	AT1G53580	3782.58	3620.21	2865.12	11557.1	9069.03	9368.63
A_84_P845705	3.27779	0.000345021	cytochrome P450, family 722, subfamily A, polypeptide 1	AT1G19630	146.282	152.608	128.5	384.48	435.085	428.791
A_84_P11389	3.27766	1.01656e-05	transcription factor PIF3	AT1G09530	3555.35	2902.46	2759.3	10322.5	7989.59	8631.97
A_84_P828561	3.27433	2.27586e-06	octicosapeptide/Phox/Bem1p domain-containing protein	AT5G09620	6997.27	6561.35	5788.91	21172.6	18640.5	16785.5
A_84_P147148	3.27295	2.63546e-06	ABC transporter G family member 25	AT1G71960	623.805	607.22	534.046	1970.2	1610.46	1587.12
A_84_P835528	3.27165	7.94406e-05			1458.11	1319.7	1083.84	4595.5	3612.39	3123.81
A_84_P16754	3.26782	0.000315151	homeobox protein 40	AT4G36740	549.877	347.764	367.366	1318.85	1208.92	1091.71
A_84_P11687	3.26756	1.02281e-05	putative peptide/nitrate transporter	AT3G01350	352.555	314.741	280.645	1076.37	811.298	883.381
A_84_P13251	3.26658	8.88407e-05	S-locus lectin protein kinase-like protein	AT1G61550	158.634	141.812	136.921	507.081	438.677	342.701
A_84_P210838	3.26627	0.00450109			81.0898	97.2034	52.9047	224.855	173.538	264.411
A_84_P812511	3.26583	1.42221e-05	hypothetical protein	AT3G29240	2383.09	2201.59	2123.82	7780.9	5796.54	6110.18
A_84_P807727	3.26555	0.00037178	Formate dehydrogenase	AT5G14780	705.932	699.555	465.494	1845.55	1744.69	1765.24
(+)eQC-41	3.26422	8.25659e-05			41923.1	38320.7	28448.9	114364	98559.3	100135
A_84_P829727	3.26379	9.21066e-05	auxin-responsive GH3 family protein	AT5G13320	129.169	123.317	112.372	437.562	295.564	341.658
A_84_P150188	3.26372	0.0032948	pentatricopeptide repeat-containing protein	AT2G20720	1123.2	1128.02	1579.54	4983.07	3254.03	3046.52
A_84_P11697	3.26275	0.000593085	sequence-specific DNA binding transcription factor	AT3G10040	1019.73	873.921	741.011	2748.01	2028.64	2921.4
A_84_P829687	3.25857	1.71362e-05	hypothetical protein	AT4G28150	62.606	60.3369	50.3386	199.686	151.759	154.156
A_84_P846277	3.25616	2.62118e-06			111.938	98.4418	86.4318	330.982	263.845	267.348
A_84_P14934	3.25616	2.09486e-07	3-ketoacyl-CoA synthase 1	AT1G01120	12189.2	11402.3	10275.9	36456	31714.9	30279.8
A_84_P18106	3.24992	1.62506e-06	alanine-2-oxoglutarate aminotransferase 2	AT1G70580	3255.87	2841.89	2857.06	9404.45	8460.67	8097.54
A_84_P12093	3.24949	4.2537e-05	acidic endochitinase	AT5G24090	1624.2	1407.11	1109.4	4498.37	3711.1	3700.14
A_84_P789498	3.24775	0.000449708	phosphoenolpyruvate carboxylase kinase 1	AT1G08650	75.4098	55.1287	71.2462	241.41	172.676	172.825
A_84_P826634	3.24401	0.000255622	N2227-like domain-containing protein	AT2G32160	865.478	900.441	667.152	2636.51	1967.91	2428.99
A_84_P814936	3.24252	1.04739e-05	NADPH-ferrihemoprotein reductase	AT4G30210	787.102	728.603	681.074	2271.83	2197.69	1893.65
A_84_P21489	3.24214	0.000486019	F-box/LRR-repeat protein 3	AT5G01720	267.385	215.779	157.679	707.144	612.242	508.467
A_84_P15864	3.24022	4.65568e-05	curculin-like (mannose-binding) lectin family protein	AT5G18470	1310.38	1270.86	957.76	3768.71	3306.26	3091.91
A_84_P591378	3.2376	6.45885e-05	hypothetical protein	AT5G44565	222.863	221.859	181.716	611.25	573.341	617.769
A_84_P854071	3.23756	3.80816e-06	3-ketoacyl-CoA synthase 6	AT1G68530	4150.19	3961.32	3410.54	11813.4	10768.6	10620.2
A_84_P574017	3.23694	1.36478e-05	hypothetical protein	AT2G47720	111.464	101.695	94.0913	347.817	258.724	285.417
A_84_P19995	3.23659	1.05004e-05	3-ketoacyl-CoA synthase 6	AT1G68530	13472.6	12575.5	11364.1	37089.9	35128.6	35574.5
A_84_P828581	3.23608	2.51461e-05	CCHC-type zinc knuckle protein	AT5G20220	1272	1226.08	1220.51	3783.63	3424.66	3534.71
A_84_P810015	3.23351	2.01919e-05	putative cinnamyl alcohol dehydrogenase 9	AT4G39330	31554.4	27356	29896.5	93883.7	82150.8	80321.5
A_84_P763476	3.23346	0.000224307	putative cinnamyl alcohol dehydrogenase 9	AT4G39330	7203.32	6616.21	7519.47	20449.5	20292.4	20729.7
A_84_P11617	3.2328	2.54625e-05	glutathione S-transferase zeta-class 1	AT2G02390	1290.64	1213.86	953.763	3814.01	3147.42	2986.04
A_84_P851724	3.23268	8.5546e-06			191.573	167.581	156.94	575.133	437.271	480.552
A_84_P228049	3.23214	0.000217965	BTB and TAZ domain protein 1	AT5G63160	3303.21	3049.99	2335.68	8651.45	9112.66	7155.9
A_84_P19405	3.23151	4.17972e-06	Gamma-glutamyl phosphate reductase	AT3G55610	11495.7	10336.9	9001.28	34503.5	26991.2	27519.4
A_84_P787132	3.23136	0.000216423	ankyrin repeat-containing protein	AT5G51160	373.486	341.434	241.584	1060.01	822.651	846.367
A_84_P17749	3.22861	0.000299732	hypothetical protein	AT5G15120	473.673	350.638	329.573	1254.15	902.092	1156.15
A_84_P301340	3.22855	1.72886e-05	protein LURP-one-related 5	AT1G80120	535.646	517.728	435.441	1477.95	1434.78	1360.71
A_84_P287950	3.22448	9.03361e-06	thioesterase-like protein	AT1G48320	2906.21	2463.77	2159.98	8424.14	6605.46	6616.16
A_84_P757078	3.22291	4.08244e-06	Hydroxymethylglutaryl-CoA lyase	AT2G26800	1058.93	976.837	812.591	3000.24	2591.23	2569.93
A_84_P812516	3.22063	2.03412e-05	hypothetical protein	AT3G29240	2143.46	1937.86	1807.75	6758.98	4904.26	5373.08
[truncated: 3,495 more rows]

## Sheet: 1.5X downregulation
Supplemental dataset II. Differentially expressed genes in proatcape1 mutants upon the treatment in the presence and absence of 125 mM NaCl for 12 h.
	(salt treated/untreated)				untreated_proatcape1			salt treated_proatcape1
ProbeName	FoldChange	p-value	GeneName	TAIR Gene Locus ID	Bio I	Bio II	Bio III	Bio I	Bio II	Bio III	(Row data from microarray analysis)
A_84_P843011	996.346	3.26432e-06	CCT motif family protein	AT1G07050	7802.53	6994.06	6970.95	5.31235	6.07135	8.46706
A_84_P17881	594.679	2.45096e-06	plant invertase/pectin methylesterase inhibitor domain-containing protein	AT5G62360	15474.4	15760.9	13062	18.8421	27.7891	20.5414
A_84_P100456	446	1.06509e-06	CCT motif family protein	AT1G07050	9545.79	8918.49	8836.83	18.8178	14.8485	21.5489
A_84_P847119	383.513	9.30609e-07	plant invertase/pectin methylesterase inhibitor domain-containing protein	AT5G62360	11399.7	12418.5	10214	26.2086	30.9285	22.4537
A_84_P816405	191.086	5.65409e-05	plant invertase/pectin methylesterase inhibitor domain-containing protein	AT5G62360	2238.31	2337.51	1919.47	7.36729	16.7619	8.27586
A_84_P157735	161.269	6.93545e-05	hypothetical protein	AT3G51400	1891.36	1664.55	1491.64	6.16998	8.88945	14.4945
A_84_P802615	143.468	3.19326e-05	plant invertase/pectin methylesterase inhibitor domain-containing protein	AT5G62360	744.445	809.173	566.158	4.09643	6.49191	3.08354
A_84_P23341	66.7042	4.4905e-05	SAUR-like auxin-responsive protein	AT4G34790	393.922	350.036	296.849	4.23714	6.83532	3.381
A_84_P297344	65.9287	1.45176e-07	DNAJ heat shock N-terminal domain-containing protein	AT5G23240	27402.9	27085.7	24265.1	395.068	316.542	356.839
A_84_P10158	65.8568	2.39871e-07	thioredoxin-like 3-1	AT5G06690	7753.91	7169.25	6239.41	97.8711	101.565	86.7396
A_84_P174151	58.3364	7.40752e-07	abscisic acid receptor PYL6	AT2G40330	3017.9	2936.83	2135.71	47.7834	37.8085	37.4731
A_84_P132345	54.5445	4.3311e-06	tetratricopeptide repeat domain-containing protein-like protein	AT4G32340	6034.37	5447.4	4559.25	78.1428	88.0656	95.2893
A_84_P13754	48.5528	0.00110746	putative 2-oxoglutarate-dependent dioxygenase	AT3G61400	1166.54	1096.59	652.355	13.9494	9.58738	38.7086
A_84_P562254	45.1872	6.44163e-05	hypothetical protein	AT1G66060	224.703	232.694	169.1	3.77261	5.92041	3.04633
A_84_P11909	41.797	6.53053e-05	disease resistance-responsive, dirigent domain-containing protein	AT4G11210	324.782	370.776	528.307	8.38657	7.8469	9.40047
A_84_P21826	41.711	1.5054e-05	plant invertase/pectin methylesterase inhibitor domain-containing protein	AT1G10770	235.026	245.896	205.758	4.2426	5.93766	4.61852
A_84_P851588	41.5323	8.17284e-05			378.423	437.098	297.323	13.2616	6.16048	5.96623
A_84_P15312	41.2234	2.13882e-05	RING-H2 finger protein ATL10	AT1G49220	234.655	205.111	204.222	5.09922	5.91326	3.304
A_84_P185784	40.8364	5.67754e-08	acid phosphatase class IIIB protein	AT2G39920	3572.38	3512.83	2918.91	79.8401	70.0876	68.2515
A_84_P11816	39.1665	3.7545e-06	hypothetical protein	AT3G50120	291.47	260.287	228.549	7.86858	5.61763	4.63566
A_84_P23144	36.7206	8.46474e-05	major facilitator protein	AT3G45700	679.683	678.858	429.351	21.1474	9.48779	14.1588
A_84_P855492	35.8957	0.000562555	phosphoglycerate mutase-like protein	AT5G04120	371.956	588.902	496.238	9.36468	8.6481	20.6046
A_84_P813465	34.3582	2.49198e-06	maternal effect embryo arrest 14 protein	AT2G15890	41894.9	37204.8	29166.7	1047.68	994.782	763.623
A_84_P289354	33.9369	9.75682e-07	maternal effect embryo arrest 14 protein	AT2G15890	23651	21127.7	16979	609.675	556.458	454.303
A_84_P813469	32.6701	1.96988e-05	maternal effect embryo arrest 14 protein	AT2G15890	14404.5	13320.5	10292.6	354.364	429.115	264.452
A_84_P267160	32.1263	0.00047471	bifunctional inhibitor/lipid-transfer protein/seed storage 2S albumin-like protein	AT5G46890	609.624	664.213	451.901	33.0061	10.0442	11.8195
A_84_P10923	30.3448	3.84543e-08	putative adenine nucleotide alpha hydrolase domain-containing universal stress protein	AT3G62550	79830.6	73101.5	62607.6	2423.77	2012	1903.84
A_84_P526212	29.2377	0.000101501	hypothetical protein	AT3G46880	189.049	229.21	215.168	4.93211	7.94978	6.75535
A_84_P789861	28.3817	4.57313e-06	protein RAD-like 3	AT4G36570	2117.46	2083.95	1944.37	69.2407	53.6698	71.7054
A_84_P16258	28.1594	2.70828e-06	RING-H2 finger protein ATL78	AT1G49230	2300.12	2234.61	1985.1	67.3764	64.2817	74.9115
A_84_P73884	27.8635	0.00030405	cytochrome P450, family 712, subfamily A, polypeptide 2	AT5G06905	471.838	534.44	217.32	15.7702	8.76745	13.0092
A_84_P763492	27.6579	6.04278e-05	bifunctional inhibitor/lipid-transfer protein/seed storage 2S albumin-like protein	AT4G12510	3038.17	3649.67	2634.84	147.272	94.9599	70.1105
A_84_P188764	26.6558	2.0788e-06	Chaperonin-like RbcX protein	AT4G04330	13613.8	12316	10301.4	491.453	405.1	325.244
A_84_P827080	25.5472	1.45426e-06			3803.7	3396.89	2859.76	147.541	105.175	101.401
A_84_P788885	25.4537	4.6151e-07	chaperone DnaJ-domain containing protein	AT1G56300	22892.2	20737.7	18307.8	763.173	766.16	639.982
A_84_P862707	24.8871	6.7135e-07			11317.8	10043.6	11146.5	427.558	373.453	365.528
A_84_P118712	24.612	5.85314e-07	chaperone DnaJ-domain containing protein	AT1G56300	5932.38	5420.46	4786.27	200.594	206.926	176.592
A_84_P13205	24.0857	0.000162649	phosphoglycerate mutase-like protein	AT5G04120	1825.92	2714.13	2452.33	97.1868	61.1663	103.889
A_84_P178304	23.706	0.000423471	monothiol glutaredoxin-S5	AT4G15690	2264.26	1879.39	1314.55	51.1747	109.071	53.4146
A_84_P14663	22.9497	0.00124673	cytochrome P450, family 76, subfamily G, polypeptide 1	AT3G52970	251.359	300.428	105.485	5.29993	8.41557	10.4911
A_84_P809730	22.8977	1.80742e-05	gibberellin-regulated protein	AT5G14920	420.537	430.868	366.903	16.8362	12.53	18.6384
A_84_P805958	22.8774	1.92315e-06	glycine-rich RNA-binding protein 7	AT2G21660	44750.6	47130.6	45209.4	2140.55	1697.2	1556.42
A_84_P23126	22.8254	0.000280012	putative long-chain-alcohol O-fatty-acyltransferase 10	AT1G34490	150.571	154.085	115.528	3.72307	5.86746	7.32586
A_84_P18239	22.4182	0.000650788	pollen Ole e 1 allergen and extensin family protein	AT2G34700	160.868	136.694	142.376	3.62656	5.91031	9.20508
A_84_P847330	22.3225	7.87074e-06	alpha-glucan phosphorylase isozyme H	AT3G46970	1123.55	1068.92	1061.65	39.9025	47.2865	43.135
A_84_P795552	22.2905	7.63977e-05			222.544	186.349	133.744	10.4186	6.77782	5.0354
A_84_P21661	22.1036	6.59805e-07	ethylene-responsive transcription factor ERF107	AT5G61590	12665.6	11717.3	9831.01	540.866	455.699	389.199
A_84_P819992	22.0569	6.98197e-08	tetratricopeptide repeat domain-containing protein-like protein	AT4G32340	12474.8	11503.4	9943.5	484.829	442.882	439.711
A_84_P260410	22.0229	7.45663e-06	SOUL heme-binding-like protein	AT1G78450	2186.85	2100	1730.72	74.5497	82.5712	85.8319
A_84_P740197	22.0025	7.53873e-06		AT1G69572	185.595	151.676	148.501	6.28636	7.59201	5.83872
A_84_P15583	21.7944	3.95345e-07	alpha-glucan phosphorylase isozyme H	AT3G46970	41659.2	37628.4	34748.1	1571.8	1585.1	1499.51
A_84_P513281	21.7696	4.90262e-05	hypothetical protein	AT5G62330	152.147	182.082	152.609	6.94861	8.31184	5.0378
A_84_P18926	21.6033	0.000819159	HXXXD-type acyl-transferase-like protein	AT1G24420	150.714	207.886	78.7213	4.22079	5.48211	7.50671
A_84_P106016	21.2871	9.16673e-05	S-adenosyl-L-methionine-dependent methyltransferase domain-containing protein	AT1G15125	204.271	185.74	139.135	10.1161	8.0457	4.7742
A_84_P127561	20.6523	0.000721093	monothiol glutaredoxin-S4	AT4G15680	1458.52	1175.93	890.585	64.3392	74.6845	25.6235
A_84_P15691	20.3734	3.77511e-05	putative cysteine-rich receptor-like protein kinase 30	AT4G11460	680.436	525.846	578.638	26.7359	32.7428	19.8578
A_84_P824075	20.3293	1.23787e-05	bifunctional inhibitor/lipid-transfer protein/seed storage 2S albumin-like protein	AT4G12510	32217.4	35515.8	26723.4	1784.41	1320.95	1096.32
A_84_P10080	19.4865	0.0115045	cytidine/deoxycytidylate deaminase-like protein	AT4G29610	648.22	704.304	624.12	111.277	26.6513	9.21938
A_84_P13706	18.6824	9.50765e-06	hypothetical protein	AT3G50140	212.537	185.531	156.946	10.4088	6.93761	9.33197
A_84_P542306	18.3157	0.000450778	defensin-like protein 99	AT4G22214	149.846	195.733	168.239	5.861	8.43637	11.5324
A_84_P81739	17.8502	3.71287e-05	bifunctional inhibitor/lipid-transfer protein/seed storage 2S albumin-like protein	AT5G46900	707.51	807.204	559.09	32.037	40.3066	30.8691
A_84_P756276	17.7708	5.75604e-07	glycine-rich RNA-binding protein 7	AT2G21660	101554	100376	99186.1	5783.1	4752.63	4654.15
A_84_P96276	17.5522	2.06237e-07	two-component response regulator-like APRR3	AT5G60100	5023.14	4548.51	4361.19	253.643	242.966	212.31
A_84_P131456	17.403	1.51451e-05	gibberellin-regulated protein	AT5G14920	31102.3	26471.5	24587	1490.44	1660.3	1102
A_84_P857139	17.4015	1.19094e-06			6078.64	4790.11	4954.51	326.087	256.804	232.133
A_84_P802485	17.2883	4.35755e-08			95907.4	89528.5	77448.5	4889.82	4427.16	4221.18
A_84_P612892	17.2442	1.09117e-07	hypothetical protein	AT1G17665	1006.06	865.199	784.281	53.7976	42.4528	41.3898
A_84_P809616	17.138	1.44972e-07			103023	100034	86944.1	5398.57	5022.51	4661.44
A_84_P801096	17.1003	1.08875e-07	protease inhibitor/seed storage/lipid transfer protein (LTP) family protein	AT2G45180	119814	113006	97518.2	6096.58	5575.58	5515.51
A_84_P23342	16.9038	6.74839e-06	major facilitator family protein	AT4G34950	19831.3	18268.2	17491.7	985.308	1121.34	843.134
A_84_P149018	16.7417	0.00320216	protein RAD-like 1	AT4G39250	137.435	132.093	115.419	3.74029	5.85936	14.4669
A_84_P809597	16.7195	5.54339e-08	protease inhibitor/seed storage/lipid transfer protein (LTP) family protein	AT2G45180	133793	126849	111816	7162.01	6290.28	6399.26
A_84_P13082	16.4382	5.17487e-06	HAD superfamily, subfamily IIIB acid phosphatase	AT5G44020	19320.7	17556.8	15457.2	934.709	1063.21	843.372
A_84_P13572	16.3194	3.33329e-05	aldose 1-epimerase domain-containing protein	AT3G01260	3448.28	3522.05	2487.6	211.495	130.908	178.271
A_84_P732491	16.0882	9.48195e-06	hypothetical protein	AT5G03995	1704.41	1612.92	1237.53	83.2124	76.463	91.1716
A_84_P14695	16.049	6.29677e-05	uclacyanin 3	AT3G60280	192.26	224.019	137.056	10.669	8.33673	11.3995
A_84_P19000	15.958	2.67398e-07	phosphoglucomutase-like protein	AT1G70820	26321.5	24775.6	21557.4	1416.24	1370.43	1265.54
A_84_P843797	15.8396	5.09076e-05	aldose 1-epimerase domain-containing protein	AT3G01260	1834.72	1902.77	1378.33	126.842	70.6461	95.941
A_84_P852577	15.7254	8.93526e-07			16533.2	15464.2	13181.8	962.517	878.981	727.349
A_84_P79415	15.666	3.0953e-07	transcription factor bHLH64	AT2G18300	3009.43	2713.57	2593.57	169.452	163.532	141.149
A_84_P11749	15.5933	0.000132643	cytochrome P450 71B24	AT3G26230	170.055	146.843	106.458	8.33487	5.87812	10.1613
A_84_P93839	15.503	0.000103324	SOUL heme-binding protein	AT1G78460	3271.72	3816.76	2682.08	160.217	175.414	227.095
A_84_P22137	15.4818	0.000253441	poly-A binding protein-like protein	AT3G19350	166.415	141.099	159.923	13.9505	9.20152	5.59746
A_84_P854498	15.4309	2.61628e-07	HAD superfamily, subfamily IIIB acid phosphatase	AT5G44020	8575.16	7476.72	6640.9	457.292	442.654	406.473
A_84_P12394	15.4102	9.69607e-05	major latex-related protein	AT1G14960	5083.06	6149.81	5381.15	420.837	228.574	339.293
A_84_P272390	15.1632	2.03088e-07	protease inhibitor/seed storage/lipid transfer protein (LTP) family protein	AT2G45180	190610	184283	155641	11133.8	10278.4	9729.6
A_84_P10039	15.1373	8.89476e-05	hypothetical protein	AT1G27020	13408.9	13403.8	8117.87	681.407	562.33	779.478
A_84_P855906	15.056	4.13062e-05			375.475	369.669	359.809	30.9617	16.8381	19.9298
A_84_P211628	14.8312	2.20022e-06	hypothetical protein	AT2G40080	24862.8	24391.8	20263.8	1555.08	1463.65	1175.11
A_84_P521243	14.4342	0.00667981	hypothetical protein	AT5G53230	303.604	94.3889	245.616	13.1392	5.86067	21.5809
A_84_P11428	14.3781	1.67044e-05	ribonuclease T2	AT1G14220	1464.74	1497.5	1406.28	92.0758	105.313	75.987
A_84_P758225	14.3679	2.38016e-08	hypothetical protein	AT2G36053	121.839	108.463	104.277	7.50438	6.85371	6.41391
A_84_P809330	14.2522	2.976e-06	protochlorophyllide reductase B	AT4G27440	2309.17	2467.96	2221.57	176.956	135.214	129.778
A_84_P223919	14.1193	7.68021e-07	Tim17/Tim22/Tim23 pre-protein translocase of the mitochondrial outer membrane domain-containing protein	AT4G26670	12632.1	10766.3	11406.4	783.263	747.565	668.297
A_84_P69244	14.1048	8.57142e-06	cytochrome P450 76C1	AT2G45560	766.13	804.174	765.412	50.3229	44.9093	52.7984
A_84_P860087	13.8754	7.91571e-05	hypothetical protein	AT1G27020	12064.8	12117.5	7047.68	671.41	578.477	705.092
A_84_P14796	13.8374	1.30506e-06	protochlorophyllide reductase B	AT4G27440	43986.1	41642.8	39930.1	3314.29	2512.37	2353.97
A_84_P809332	13.8231	8.59975e-06	protochlorophyllide reductase B	AT4G27440	2401.72	2522.11	2432.69	200.92	138.669	142.179
A_84_P819872	13.7328	1.52908e-07	Tim17/Tim22/Tim23 pre-protein translocase of the mitochondrial outer membrane domain-containing protein	AT4G26670	10372.3	9216.65	9428.32	703.708	610.418	575.257
A_84_P561544	13.6999	1.28406e-06	cytochrome P450 76C1	AT2G45560	8904.23	8745.28	8099.36	571.001	573.251	532.063
A_84_P15043	13.5787	0.000275538	plant invertase/pectin methylesterase inhibitor domain-containing protein	AT5G62340	3989.66	3382.1	3370.16	237.035	340.192	159.933
A_84_P14454	13.5766	6.69085e-05	peroxidase 24	AT2G39040	1180.94	1282.98	896.124	101.327	56.3793	67.4339
A_84_P18821	13.1113	0.00224522	anthocyanin 5-aromatic acyltransferase 1	AT5G61160	438.487	1145.25	356.509	48.3829	32.0513	36.3687
A_84_P21994	13.0958	3.05622e-05	pectinesterase 12	AT2G26440	6521.98	6242.3	4622.82	387.482	343.034	447.642
A_84_P764586	12.9627	7.5383e-06	bifunctional inhibitor/lipid-transfer protein/seed storage 2S albumin-like protein	AT4G22666	1803.84	1964.02	1412.34	126.679	121.077	106.341
A_84_P541541	12.9432	2.326e-05	hypothetical protein	AT5G20640	402.944	321.407	268.039	29.4159	18.189	21.2454
A_84_P860489	12.8409	3.39918e-06	protochlorophyllide reductase B	AT4G27440	30806.2	29951.7	28416.7	2602.25	1837.1	1839.26
A_84_P87299	12.825	0.000600806	Vacuolar calcium-binding protein-like protein	AT3G59370	266.735	306.94	252.815	28.6704	22.3079	10.893
A_84_P555156	12.6716	9.77628e-05	SLAC1 homologue 1	AT1G62280	207.42	200.299	128.836	13.485	9.72705	14.2404
A_84_P262420	12.6598	0.00114899	receptor like protein 26	AT2G33050	273.129	304.465	235.668	19.6151	11.3587	30.7811
A_84_P787572	12.6056	0.00578696	monothiol glutaredoxin-S5	AT4G15690	157.084	127.426	98.318	5.69564	21.3914	5.72582
A_84_P838448	12.5995	9.02966e-06	pectinesterase 3	AT3G14310	5620.69	4955.04	4302.25	429.135	282.247	351.18
A_84_P244235	12.5317	2.44011e-06	transcription factor jumonji (jmjC) domain-containing protein	AT3G20810	9796.59	7895.34	8961.72	733.545	572.628	595.371
A_84_P763975	12.3287	1.45871e-06	cytochrome P450, family 71, subfamily A, polypeptide 27	AT4G20240	549.449	424.39	413.242	34.3692	33.3227	31.88
A_84_P17063	12.3114	8.55761e-05	purine permease 4	AT1G30840	2458.42	2567.22	2038.99	233.464	122.952	170.582
A_84_P53340	12.2947	0.000352352	monothiol glutaredoxin-S7	AT4G15670	387.649	299.366	206.468	21.8626	28.198	14.849
A_84_P809337	12.2782	2.72537e-06	protochlorophyllide reductase B	AT4G27440	93727.3	91263.9	86434.3	8124.49	6213.51	5618.1
A_84_P11714	12.271	3.50618e-05	TIR-NBS class disease resistance protein	AT3G04210	3292.17	3074.41	2674.75	243.794	169.335	251.996
A_84_P168133	12.2398	0.00108529	endoglucanase 3	AT1G22880	265.576	245.236	226.866	35.9236	13.763	11.5719
A_84_P21449	12.208	8.41676e-05	SAUR-like auxin-responsive protein	AT4G34770	654.343	614.23	554.275	40.9927	37.8015	56.1035
A_84_P17253	12.1742	0.000110326	fasciclin-like arabinogalactan protein 6	AT2G20520	405.531	402.689	264.037	34.5323	19.2537	25.5198
A_84_P571542	12.1283	1.13999e-06	Gamma interferon responsive lysosomal thiol (GILT) reductase family protein	AT4G12900	4289.96	3826.36	3874.63	326.486	304.051	254.997
A_84_P20232	12.0458	7.39148e-07	pectinesterase 3	AT3G14310	73335.8	72525.3	58123.5	5584.91	4686.44	4798.14
A_84_P846807	12.0328	0.000155386	tubulin beta-5 chain	AT1G20010	180.493	205.183	183.613	15.778	10.1421	17.3181
A_84_P13332	11.9989	1.0094e-06	putative peptide/nitrate transporter	AT1G22570	2332.78	2250.07	1796	169.788	157.805	144.613
A_84_P20643	11.9256	0.000795581	disease resistance-responsive, dirigent domain-containing protein	AT5G42500	182.303	201.607	150.489	16.5291	7.70791	18.1743
A_84_P809606	11.8919	1.39057e-07	protease inhibitor/seed storage/lipid transfer protein (LTP) family protein	AT2G45180	298671	284253	254169	22516.8	20928.3	19333.2
A_84_P806966	11.7388	0.000143084	expansin A8	AT2G40610	2973.19	3603.59	3322.46	253.023	200.371	308.2
A_84_P164883	11.651	4.15176e-05	cold regulated protein 27	AT5G42900	5812.75	4788.86	4341.05	539.089	329.318	305.576
A_84_P16503	11.619	0.00285778	peroxidase 8	AT1G34510	128.569	193.658	102.72	6.0842	13.211	14.4034
A_84_P503493	11.6143	8.6445e-07	hypothetical protein	AT5G49015	5370.28	4939.44	4234.02	438.432	327.955	354.003
A_84_P243495	11.4325	0.000230281	monothiol glutaredoxin-S8	AT4G15660	617.676	472.155	376.555	38.1599	50.0033	27.3476
A_84_P10756	11.0991	0.000825246	protein kinase domain-containing protein	AT3G07070	121.192	155.634	101.194	7.88535	8.57097	14.6656
A_84_P10159	11.0542	0.000345635	cytochrome P450, family 93, subfamily D, polypeptide 1	AT5G06900	738.09	692.225	380.936	61.8541	34.6696	47.7076
A_84_P526863	10.9291	2.30608e-05	auxin-responsive protein IAA32	AT2G01200	124.594	109.331	100.014	9.41793	7.55559	10.4136
A_84_P11569	10.9266	0.000135917	expansin A8	AT2G40610	2964.68	3610.38	3364.94	284.518	213.869	322.159
A_84_P21901	10.8502	5.77242e-05	monothiol glutaredoxin-S11	AT1G06830	2294.2	2076.68	2344.59	209.402	212.684	139.418
A_84_P854824	10.776	7.38736e-06			2719.46	2564.92	2385.75	233.849	178.2	226.59
A_84_P607208	10.7178	6.45338e-05	defensin-like protein 100	AT4G22217	458.329	491.818	380.323	34.1275	44.3061	32.6987
A_84_P811178	10.7078	1.09161e-06	cAMP-regulated phosphoprotein 19-related protein	AT4G16146	4264.9	3852.64	3579.28	331.158	336.676	305.069
A_84_P11392	10.6696	6.71709e-05	cytokinin trans-hydroxylase	AT1G67110	304.083	280.093	199.479	25.5198	23.9572	16.2449
A_84_P105626	10.585	1.3504e-05	GNS1/SUR4 membrane-like protein	AT3G06460	1551.04	1629.33	1329.71	127.255	140.512	112.513
A_84_P21085	10.5566	2.64182e-07	serine carboxypeptidase-like 13	AT2G22980	8088.49	7120.1	6693.1	657.553	630.635	561.028
A_84_P96556	10.4127	0.000452216	glyoxal oxidase-related protein	AT1G19900	1066.07	1167.18	707.224	115.127	54.7365	87.8258
A_84_P708146	10.3647	6.91076e-05	hypothetical protein	AT1G01453	157.429	148.579	119.978	14.6503	9.01963	13.5433
A_84_P12921	10.3472	2.3679e-07	putative low temperature and salt responsive protein	AT4G30650	20195.6	18143.4	17986.9	1758.37	1624.25	1479.05
A_84_P542830	10.29	1.29195e-05	hypothetical protein	AT2G03310	2298.52	2297.23	1913.19	195.063	163.938	205.869
A_84_P15528	10.2873	1.22419e-06	Alpha amylase family protein	AT3G20440	1154.36	1002.9	1072.64	102.582	86.4124	91.3644
A_84_P278800	10.2569	4.2363e-05	monothiol glutaredoxin-S3	AT4G15700	1494.78	1171.6	947.314	107.698	118.561	85.4943
A_84_P217138	10.2126	9.06351e-06	chloroplast RNA-binding protein 29	AT3G53460	46974.3	43965.3	47541.2	4078.01	4233.63	3790.91
A_84_P811729	10.1728	7.89863e-05	dormancy/auxin associated protein	AT2G33830	8762.03	8294.76	5851.89	896.171	630.516	507.656
A_84_P510181	10.1427	4.02166e-07	hypothetical protein	AT3G09162	2558.34	2471.04	2092.5	235.214	205.643	186.101
A_84_P11609	10.1191	0.000174192			800.596	744.082	792.61	70.6407	52.1777	87.783
A_84_P17171	10.0271	0.00269008	RAD-like 5 protein	AT1G19510	240.567	282.497	286.203	31.0356	12.1951	36.1941
A_84_P210868	10.0128	1.41612e-06	cAMP-regulated phosphoprotein 19-related protein	AT4G16146	13909.2	12577.7	11894.5	1192.41	1203.64	1025.5
A_84_P797619	10.0045	5.58715e-05	protochlorophyllide reductase A	AT5G54190	1086.24	943.725	912.214	125.144	76.35	69.3971
A_84_P869688	9.90459	3.19252e-05	arabinogalactan protein 30	AT2G33790	11212.7	12281.7	9604.35	1227.63	1018.17	773.249
A_84_P310353	9.88976	1.15852e-06	protein kinase-related protein	AT1G66940	5912.77	5385.91	5264.62	509.504	499.624	483.445
A_84_P144469	9.87978	4.76395e-07	no pollen germination related 1 protein	AT1G27460	2335.77	2007.34	1897.52	197.2	192.387	172.661
A_84_P210848	9.8746	2.38531e-06	hypothetical protein	AT5G22930	632.401	607.013	509.335	60.2615	45.7332	52.3171
A_84_P13815	9.74773	1.5088e-05	aquaporin NIP1-1	AT4G19030	4598.82	3870.22	3465.73	437.844	380.112	284.128
A_84_P13573	9.74401	1.97846e-06	zinc finger protein CONSTANS-LIKE 9	AT3G07650	1557.93	1339.54	1322.01	154.465	126.18	108.639
A_84_P15400	9.73982	2.61908e-06	3,4-dihydroxy 2-butanone 4-phosphate synthase	AT2G22450	3335.37	2955.73	2884.27	349.114	255.893	244.594
A_84_P197484	9.73081	1.52972e-06	abscisic acid receptor PYL4	AT2G38310	7974.67	7369.54	6545.26	753.849	690.949	569.092
A_84_P558814	9.70916	0.00824917	hypothetical protein	AT2G25780	118.885	124.137	96.1084	4.57446	16.8576	14.2688
A_84_P289644	9.6906	9.93325e-07	hypothetical protein	AT1G75190	2476.78	2209.27	2007.74	221.584	214.482	180.361
A_84_P594753	9.67294	2.13544e-07	defensin-like protein 96	AT4G22230	4719.12	4493.05	4110.24	444.225	384.469	400.322
A_84_P859103	9.63164	2.80191e-08			173837	151938	149412	16367.5	14241.6	13453.4
A_84_P811737	9.55902	6.25278e-05	dormancy/auxin associated protein	AT2G33830	73359.7	67718.6	50026	7745.88	5807.31	4491.12
A_84_P24067	9.48646	0.000106194	leucine-rich repeat protein kinase-like protein	AT3G21340	325.396	380.209	254.8	27.8509	27.9705	33.656
A_84_P13568	9.47585	4.57502e-05	dormancy/auxin associated protein	AT2G33830	33841.2	30434.4	21771.7	3428.44	2525.23	2161.37
A_84_P811724	9.44076	3.48003e-05	dormancy/auxin associated protein	AT2G33830	9172.43	9007.95	6376.13	978.802	721.208	629.754
A_84_P22080	9.3841	5.5886e-05	arabinogalactan protein 30	AT2G33790	4151.04	4602.78	3624.11	496.711	403.998	296.481
A_84_P857102	9.30574	0.000125453			960.317	1066.6	755.639	80.8854	80.7574	104.401
A_84_P17407	9.29778	0.000279873	late embryogenesis abundant protein-like protein	AT3G19430	2002.42	2025.18	1721.81	260.557	197.479	119.874
A_84_P24105	9.29627	0.000361874	O-acyltransferase (WSD1-like) family protein	AT3G49190	551.041	545.361	505.28	47.5128	72.6216	38.8935
A_84_P128311	9.25781	7.9798e-06			3753.31	3208.98	3549.83	405.532	290.518	324.747
A_84_P814324	9.09999	0.000248011			4700.85	4580.92	3547.5	382.191	560.777	335.843
A_84_P759796	9.05778	3.93853e-05	receptor protein kinase-like protein	AT3G46270	287.515	265.559	193.685	26.0546	20.5061	26.4462
A_84_P819063	9.0014	8.62555e-08	protein phytoclock 1	AT3G46640	11907.9	10534.9	9240.52	1172.35	1014.21	949.129
A_84_P12298	8.87657	2.78934e-05	putative polygalacturonase non-catalytic subunit JP630	AT1G23760	675.145	588.632	449.968	71.6704	47.5312	53.2902
A_84_P860334	8.84645	5.04055e-05	dormancy/auxin associated protein	AT2G33830	98021.4	89856.3	66789.9	10830.9	8453.58	6589.4
A_84_P23062	8.83826	9.35185e-05	Kunitz family trypsin and protease inhibitor protein	AT3G04330	208.443	218.234	189.586	27.8086	21.1459	15.0831
A_84_P855617	8.7839	1.6421e-05	germin-like protein subfamily 3 member 3	AT5G20630	48128.9	46836.4	50931.4	4979.33	4884.74	4945.16
A_84_P281300	8.7644	3.13392e-07	protein phytoclock 1	AT3G46640	4726.79	4149.79	3632.66	491.222	388.764	393.519
A_84_P854040	8.73735	2.77972e-08	HAD superfamily, subfamily IIIB acid phosphatase	AT5G44020	29259.5	25503.3	22881.9	2900.99	2554.78	2452.43
A_84_P16289	8.72758	8.07625e-05	cation/H(+) antiporter 16	AT1G64170	1434.73	1316.12	854.725	147.696	101.721	114.738
A_84_P833267	8.68921	2.04196e-06	phenazine biosynthesis PhzC/PhzF family protein	AT4G02850	565.225	567.198	448.578	58.0775	51.6515	51.885
A_84_P803014	8.66504	1.61312e-05	chloroplast RNA-binding protein 29	AT3G53460	5772.1	5689.42	6234.4	629.208	585.849	606.155
A_84_P15046	8.66489	0.000159215	putative pectate lyase 22	AT5G63180	6050.56	5755.28	5453.41	501.234	578.11	715.27
A_84_P11811	8.64162	2.06235e-06	heavy metal transport/detoxification domain-containing protein	AT3G48970	1399.66	1240.2	1079.86	129.648	125.212	127.045
A_84_P581022	8.61954	7.656e-05	hypothetical protein	AT2G16340	666.655	641.223	562.593	87.1225	64.6968	47.3064
A_84_P15302	8.5907	1.27791e-07	tubulin beta-5 chain	AT1G20010	5084.13	4743.71	4375.47	551.49	452.169	473.93
A_84_P14146	8.50074	7.6044e-05	chitinase-like protein	AT1G56680	1724.34	1497.62	1472.46	177.43	198.49	124.799
A_84_P838576	8.4519	0.000423419			138.268	135.485	106.641	13.2068	9.83251	18.0922
A_84_P15149	8.40413	0.000345343	auxin-responsive GH3-like protein	AT1G23160	192.166	179.632	196.452	25.5063	24.0125	13.2444
A_84_P22442	8.39095	8.79606e-06	heat shock transcription factor A3	AT5G03720	1405.49	1345.29	1144.88	134.833	146.486	131.721
A_84_P22189	8.33951	1.58418e-06	chromatin remodeling 38	AT3G42670	1854.37	1834.12	1533.5	195.671	188.003	173.57
A_84_P800898	8.33823	5.51266e-06		AT5G20630	53532.1	49869.9	52912.2	5767.31	5472.08	5482.01
A_84_P21256	8.30543	0.000239165	iron ion binding / oxidoreductase/ oxidoreductase protein	AT3G46490	814.606	799.313	747.252	67.5904	94.2905	94.6174
A_84_P519070	8.29771	0.00511252		AT3G15750	138.728	141.93	118.872	27.4067	6.61437	16.0465
A_84_P845206	8.28997	3.83996e-07			438.009	382.705	364.589	45.2058	39.8911	42.2377
A_84_P21121	8.26664	3.2056e-05			160.434	158.698	151.938	20.9846	13.4867	17.18
A_84_P555590	8.26196	2.43058e-05	defensin-like protein 98	AT4G22212	10466.1	10666	7863.88	1011.83	1082.19	1009.36
A_84_P17423	8.23587	7.25827e-07	putative polygalacturonase / pectinase	AT3G26610	379.806	327.808	303.945	43.2869	32.6118	34.0719
A_84_P500148	8.13986	0.000540743	stigma-specific stig1-like protein	AT1G50720	271.346	266.947	249.522	41.6005	31.8684	17.9485
A_84_P807831	8.0722	5.01549e-06	trichome birefringence-like 45 protein	AT2G30010	6155.9	5507.36	5149.05	607.81	624.307	621.012
A_84_P795531	8.06979	1.15698e-06	putative guanine nucleotide exchange factor eIF-2B delta subunit	AT1G48970	2094.4	1903.66	1686.28	225.371	190.368	211.728
A_84_P13336	8.06442	0.00125465	2-oxoglutarate (2OG) and Fe(II)-dependent oxygenase-like protein	AT1G15540	294.142	357.614	140.434	27.5452	28.2023	25.7439
A_84_P17895	8.05546	3.00427e-06	MLO-like protein 10	AT5G65970	2866.3	2483.71	2163.21	325.733	239.948	267.639
A_84_P16877	8.05523	1.01418e-05	nudix hydrolase 8	AT5G47240	5576.12	5607.73	4303.55	598.622	601.267	507.894
A_84_P10136	8.04986	9.63972e-05	putative polyol transporter 6	AT4G36670	2697.18	2267.15	1492.01	272.208	229.571	198.729
A_84_P108502	8.00853	2.5468e-05	defensin-like protein 4	AT2G02120	8081.27	7505.76	5443.74	858.776	812.952	653.805
A_84_P19006	7.96658	4.34243e-06	nodulin MtN21 /EamA-like transporter protein	AT1G11450	1615.64	1305.43	1162.42	175.556	151.903	129.105
A_84_P12443	7.94164	0.000318819	F-box/kelch-repeat protein	AT1G80440	5380.78	5279.14	3859.07	541.704	711.65	403.098
A_84_P507623	7.94084	6.71132e-06	chloroplast RNA-binding protein 29	AT3G53460	77005.6	73349.6	75207.6	8576.51	8525.1	8238.56
A_84_P784727	7.87548	6.32263e-07	MLO-like protein 10	AT5G65970	6545.11	6212	5099.69	748.843	633.09	635.747
A_84_P605653	7.86003	1.29038e-05	CBS domain-containing protein with a domain of unknown function (DUF21)	AT5G52790	1250.63	1303.79	1076.34	171.841	128.694	116.04
A_84_P19542	7.80557	3.98159e-05	Plastidial lipoyltransferase 2	AT4G31050	1011.3	938.344	905.161	118.098	125.801	86.319
A_84_P17808	7.7769	1.15479e-05	putative 2-oxoglutarate-dependent dioxygenase	AT5G43440	404.384	441.385	365.618	52.0358	47.8842	39.5371
A_84_P15984	7.75383	1.41668e-07	two-component response regulator-like APRR1	AT5G61380	4444.03	3918.53	3821.79	539.203	431.032	436.149
A_84_P22853	7.74852	2.05854e-05	AMP-dependent synthetase and ligase family protein	AT1G75960	991.477	1074.11	916.758	123.67	124.544	96.7432
A_84_P103886	7.74528	1.4856e-05	trichome birefringence-like 45 protein	AT2G30010	9599.28	8805.97	8040.01	961.535	1060.93	1018.09
A_84_P23218	7.70715	5.01335e-05	monothiol glutaredoxin-S6	AT3G62930	1088.5	950.047	883.988	102.262	110.891	125.028
A_84_P20714	7.67613	9.00784e-05	thioredoxin-like 1-2	AT5G61440	4437.28	3203.05	2928.36	554.669	347.372	339.101
A_84_P517367	7.66926	0.000625254	lanosterol synthase 1	AT3G45130	495.21	494.474	248.939	55.0863	36.5874	47.6069
A_84_P823879	7.66883	1.48576e-05	nudix hydrolase 8	AT5G47240	2171.61	2310.41	1741.95	246.491	249.619	223.624
A_84_P837733	7.66158	6.69147e-05	protein kinase domain-containing protein	AT3G07070	341.489	324.37	260.544	39.964	28.2464	40.3637
A_84_P851226	7.63104	7.63133e-06	protein phytoclock 1	AT3G46640	2475.11	2132.1	1904.38	280.853	271.087	210.909
A_84_P277420	7.61148	0.000474249	peroxidase 1/2	AT1G05240	3312.4	3803.07	2694.33	299.724	425.89	428.135
A_84_P18487	7.60498	0.000255868	proline-rich protein 3	AT3G62680	1343.75	1414.89	964.314	126.653	136.078	171.727
A_84_P830995	7.58147	0.000391217	lanosterol synthase 1	AT3G45130	267.347	287.105	145.678	28.6371	23.7374	26.802
A_84_P264410	7.56967	7.86331e-05	dehydrodolichyl diphosphate synthase 5	AT5G58784	380.951	329.023	363.319	42.603	50.3079	34.7822
A_84_P513046	7.56495	0.000181483	metacaspase 2	AT4G25110	440.968	434.744	316.631	59.3467	34.0063	49.3288
A_84_P16241	7.55413	2.87668e-06	putative peptide transporter	AT1G52190	2654.39	2460.5	2133.33	305.963	256.248	292.713
A_84_P12026	7.53091	3.65774e-05	putative ubiquitin-conjugating enzyme E2 17	AT4G36410	2925.13	2903.88	2459.57	316.165	300.946	365.02
A_84_P852076	7.51075	1.78287e-05			711.742	699.943	666.458	81.3774	77.5509	88.165
A_84_P751260	7.49484	5.93393e-06			38567.4	35666.3	30867.1	4159.5	4015.49	4287.33
A_84_P16821	7.48778	1.13071e-05	two-component response regulator-like APRR5	AT5G24470	4507.46	4557.1	3970.31	651.244	484.44	437.201
A_84_P23650	7.48569	1.59383e-05	Vacuolar calcium-binding protein-like protein	AT1G62480	21019.2	21892.5	16118.9	2437.59	2181.38	2361.24
A_84_P18985	7.48266	4.76803e-06	ankyrin repeats-containing protein	AT1G11740	2350.14	1898.42	1578.16	255.483	218.845	213.427
A_84_P23079	7.47759	1.36659e-05	beta-glucosidase 44	AT3G18080	25897.4	24057.6	20865.3	2691.13	2900.52	2828.24
A_84_P815612	7.44853	1.58042e-05	beta-glucosidase 44	AT3G18080	56065.7	51759.2	43027.2	5791.96	5956.66	6218.24
A_84_P92139	7.33664	0.00193846	hypothetical protein	AT4G37700	647.933	752.686	487.457	137.206	50.5846	61.5853
A_84_P22625	7.31973	5.20645e-05	hypothetical protein	AT1G52270	493.264	406.62	385.922	46.9887	56.8993	52.4158
A_84_P17451	7.31636	6.15569e-05	hypothetical protein	AT3G28320	124.42	146.881	118.442	15.1435	16.9098	15.3247
A_84_P15415	7.29906	3.18514e-05	xyloglucan:xyloglucosyl transferase	AT2G18800	779.652	813.542	620.671	86.7663	88.8385	93.2543
A_84_P805950	7.29819	3.85843e-07	glycine-rich RNA-binding protein 7	AT2G21660	548993	520589	497929	73320.6	59642.3	59440.6
A_84_P22431	7.29796	0.000465169	protein SKU5 similar 15	AT4G37160	999.861	994.966	932.327	151.109	144.959	77.3492
A_84_P818939	7.28339	5.60208e-05	antitermination NusB domain-containing protein	AT4G26370	1353.5	1263.7	1251.38	195.573	122.559	164.101
A_84_P18029	7.21098	0.00278994	xyloglucan:xyloglucosyl transferase	AT1G10550	413.004	322.249	234.675	39.2526	63.3624	23.7798
A_84_P18773	7.21033	1.47776e-05	zinc finger protein CONSTANS-LIKE 10	AT5G48250	1346.61	1181.17	1088.95	150.679	166.347	130.891
A_84_P216568	7.18645	5.31928e-05	hypothetical protein	AT1G78030	188.719	174.817	138.463	24.2625	16.365	22.0098
A_84_P22064	7.16495	1.67558e-05		AT2G16230	141.453	139.295	145.2	18.2385	18.6591	16.2283
A_84_P272660	7.14264	8.68378e-05	Putative membrane lipoprotein	AT3G42725	984.131	841.222	804.601	95.6029	115.361	117.684
A_84_P819325	7.1366	1.84447e-05	putative peptide transporter	AT1G52190	213.893	246.87	190.638	31.5757	25.9222	24.0245
A_84_P23180	7.1339	0.000231857	hsp70-interacting protein	AT3G53800	4439.21	4040.6	4040.21	791.094	435.188	411.671
A_84_P20676	7.10719	0.000183801	auxin-responsive GH3 family protein	AT5G51470	450.666	471.719	420.553	66.7517	65.8803	40.2093
A_84_P831362	7.10262	0.000228569	jacalin-like lectin domain-containing protein	AT1G52050	5425.42	4972.04	4696.3	856.971	674.677	434.195
A_84_P22728	7.08814	5.80386e-07	aspartyl protease-like protein	AT1G09750	26278.9	23686.4	23342.4	3249.38	3037.07	2935.48
A_84_P12471	7.08644	4.8446e-05	nodulin MtN21 /EamA-like transporter	AT1G11460	339.845	278.753	242.582	36.3608	41.5692	30.3353
A_84_P583408	7.07821	0.00309813	hypothetical protein	AT5G59305	165.332	130.463	106.18	14.2351	11.4459	28.1438
A_84_P15628	7.06858	0.023452	beta-1,3-glucanase 3	AT3G57240	233.048	336.862	340.413	26.3289	20.5296	99.3966
A_84_P18292	7.0293	0.000168491	putative leucine-rich repeat protein kinase	AT2G28970	624.316	598.278	389.311	89.5396	57.0187	58.2256
A_84_P23356	7.02183	2.90897e-05	glutathione S-transferase tau 14	AT1G27140	1941.33	2018.08	1719.88	241.849	269.274	212.19
A_84_P815732	7.01688	8.63088e-06	amidase 1	AT1G08980	3599.34	3335.28	3045	529.794	402.301	352.478
A_84_P15021	6.9958	0.00112793	xyloglucan:xyloglucosyl transferase	AT5G57530	219.975	254.605	176.92	23.6964	22.1508	39.1483
A_84_P788257	6.9443	8.14026e-05	Alpha amylase family protein	AT3G20440	477.294	390.917	466.953	74.2429	46.2821	53.7613
A_84_P575871	6.94206	0.000473661	hypothetical protein	AT3G26235	155.278	133.229	145.736	20.5032	13.1296	23.7695
A_84_P16664	6.94145	0.0004008	alcohol dehydrogenase-like 5	AT4G22110	152.085	146.84	126.183	24.589	12.2607	19.8429
A_84_P13250	6.93413	0.000253923	jacalin-like lectin domain-containing protein	AT1G52060	3215.1	2853.22	2670.48	561.007	339.177	274.173
A_84_P12305	6.92091	0.000245661	jacalin-like lectin domain-containing protein	AT1G52050	11082	9709.9	9186.71	1797.1	1325.08	889.142
A_84_P823257	6.9184	1.21436e-05	defensin-like protein 95	AT4G22235	7890.26	7374.62	5862.63	904.013	941.662	859.246
A_84_P858497	6.91074	4.19241e-06			2187.65	2159.49	1749.84	275.523	268.659	240.255
A_84_P238905	6.89318	0.000115794	serine carboxypeptidase-like 1	AT5G36180	1148.73	1165.08	888.612	186.348	107.545	128.644
A_84_P22062	6.87951	8.21235e-05	endonuclease/exonuclease/phosphatase domain-containing protein	AT2G01900	224.1	183.19	148.009	30.6844	18.8655	22.8904
A_84_P11926	6.82169	7.11283e-05	Long-chain-alcohol oxidase FAO4A	AT4G19380	1019.71	874.242	956.549	112.833	131.034	129.003
A_84_P831724	6.81258	3.08681e-05	hypothetical protein	AT5G44010	327.044	293.345	259.524	37.972	34.4835	42.7004
A_84_P150068	6.81178	1.06875e-05	transcription factor bHLH129	AT2G43140	479.555	474.594	350.481	64.224	55.3058	50.4493
A_84_P13541	6.79844	0.00231984	receptor like protein 19	AT2G15080	169.655	151.825	141.02	18.732	13.4591	32.5567
A_84_P19102	6.77759	1.71443e-05	LysM type receptor kinase-like protein	AT1G51940	6546.13	5660.86	5256.84	883.361	819.546	613.67
A_84_P281450	6.77592	0.000135993	wall-associated receptor kinase 2	AT1G21270	328.882	332.575	314.886	51.9066	32.1398	47.1185
A_84_P810210	6.77379	0.000288534			1180.69	949.886	726.857	175.849	94.5748	111.976
A_84_P10372	6.73115	0.000590263	cytokinin trans-hydroxylase	AT5G38450	178.635	163.782	113.284	22.1562	25.3119	13.7593
A_84_P843702	6.71217	0.00321654	cytochrome P450, family 712, subfamily A, polypeptide 1	AT2G42250	335.993	346.629	196.271	59.2843	21.5593	41.9918
A_84_P11493	6.70512	7.79049e-07	adagio protein 3	AT1G68050	5738.78	5746.48	5023.4	830.265	687.126	683.95
A_84_P812064	6.70207	1.16788e-05	chloroplast RNA-binding protein 29	AT3G53460	203157	185281	192219	25783.7	27025.5	24490.2
A_84_P18155	6.68624	0.0027828	putative copper amine oxidase	AT1G31690	218.947	205.643	232.254	27.1915	48.3938	18.8767
A_84_P14317	6.67141	1.16932e-07	alpha-amylase-like 3	AT1G69830	22293.3	20508.9	19324.5	2984.45	2669.33	2652.07
A_84_P14852	6.66225	0.000115567	cytochrome P450, family 702, subfamily A, polypeptide 2	AT4G15300	125.597	104.899	146.02	18.7835	15.3994	15.9697
A_84_P13907	6.64274	2.97092e-05	cellulose synthase-like protein B5	AT4G15290	689.064	768.802	547.952	93.1645	86.2748	87.4821
A_84_P15168	6.63396	7.9462e-05	zinc transporter 5	AT1G05300	2571.34	2636.32	2022.07	428.13	306.085	254.388
A_84_P241573	6.63305	3.53625e-05	phytochrome kinase substrate 1	AT2G02950	1320.46	1160.36	1113.59	197.416	168.659	124.678
A_84_P91299	6.63093	0.000115798	hypothetical protein	AT4G33980	6192.02	5895.12	5254.6	1008.86	817.439	566.417
A_84_P10750	6.62181	7.93204e-07	non-symbiotic hemoglobin 2	AT3G10520	26886.1	24924.6	22718.4	3509.8	3391.55	3127.53
A_84_P810164	6.61411	6.29491e-05	patellin-1	AT1G72150	1936.28	1679.14	1375.61	281.578	175.986	221.481
A_84_P750345	6.61076	0.00036071			250.024	222.046	195.971	27.1816	25.2521	38.9557
A_84_P751343	6.60118	0.000124053			445.042	359.255	326.907	69.0355	49.4194	37.8157
A_84_P819124	6.60088	3.32647e-05			1274.92	1351.49	1044.54	194.015	137.331	166.759
A_84_P12847	6.59465	0.000228623	delta-9 desaturase-like 3 protein	AT1G06120	130.048	183.763	113.955	22.5296	17.689	16.9176
A_84_P135955	6.58953	1.22875e-05	hypothetical protein	AT4G29980	1012.48	886.255	945.074	157.468	123.444	108.259
A_84_P21867	6.56619	0.000206742	O-methyltransferase family protein	AT1G77530	2079.98	2308.18	1540.85	267.538	225.892	307.003
A_84_P861072	6.51012	0.000101433	CCR-like protein	AT3G26740	17494.7	16237.8	14543.2	2756.36	1657.9	2326.54
A_84_P10802	6.50901	4.97016e-05	TRAF-like family protein	AT3G20380	1343.19	1259.67	905.438	188.631	133.48	156.66
A_84_P556661	6.47729	0.00223023	hypothetical protein	AT5G43230	152.6	153.387	111.297	21.9056	11.4249	27.1968
A_84_P806842	6.466	8.5963e-05	CCR-like protein	AT3G26740	43345.9	37598.9	34032.7	6618.56	4011.92	5486.25
A_84_P19163	6.4618	0.000124333	putative pectinesterase/ pectinerase inhibitor 16	AT2G43050	640.424	675.967	464.971	76.3834	78.9845	87.8005
A_84_P546443	6.46043	0.000417005	SAUR-like auxin-responsive protein	AT2G28085	189.564	169.415	151.89	23.1091	31.56	17.6121
A_84_P758465	6.43974	3.49017e-06	glycine-rich protein	AT3G42130	8687.25	8645.16	7649.13	1338.84	1019.79	1118.67
A_84_P16974	6.42061	2.05746e-05	germin-like protein subfamily 3 member 3	AT5G20630	203169	194198	207963	28311.4	27906	27860
A_84_P265780	6.4169	1.8444e-05	zinc finger protein CONSTANS	AT5G15840	992.389	882.429	805.1	139.438	135.055	100.606
A_84_P298204	6.41395	1.32687e-06	protein trichome birefringence-like 36	AT3G54260	6903.8	5967.68	5014.94	932.434	786.098	758.522
A_84_P23279	6.41236	2.45945e-05	Subtilase family protein	AT4G20430	4647.41	4297.39	3596.24	572.434	540.032	625.668
A_84_P20631	6.39683	3.8683e-05	C2 domain-containing protein	AT1G73580	977.602	991.249	699.511	126.766	115.445	125.644
A_84_P15790	6.38698	1.01575e-05	glycine-rich RNA-binding protein 8	AT4G39260	17825.4	18493.8	17063.9	2749.25	2215.59	2516.71
A_84_P19375	6.37749	4.68587e-05	peroxidase 33	AT3G49110	3650.39	3866.22	3166.14	469.018	520.644	500.906
A_84_P22042	6.37175	3.5513e-05	fatty acid hydroxylase domain containing CER1-like protein	AT2G37700	645.787	589.5	619.107	96.0473	95.4126	70.5911
A_84_P22812	6.36818	3.76998e-05	two-component response regulator ARR15	AT1G74890	654.802	626.628	621.126	83.9445	94.7743	88.0742
A_84_P148728	6.36604	2.08514e-06	amidase 1	AT1G08980	9127.84	8448.19	7927.91	1410.98	1163.59	1024.8
A_84_P15944	6.35772	0.0044736	nodulin MtN3-like protein	AT5G50790	2167.51	1811.01	1129.73	150.198	244.64	333.459
A_84_P19997	6.34641	0.000230332	putative gibberellin-regulated protein	AT1G74670	19727	20266.8	24745.6	3816.52	2480.89	2902.44
A_84_P830396	6.31505	0.000666619	myb domain protein 40	AT5G14340	165.275	161.972	146.821	19.0421	19.3201	30.1202
A_84_P11008	6.31415	2.38377e-05	ABC transporter G family member 4	AT4G25750	435.498	425.302	313.375	55.6024	54.3929	54.131
A_84_P23166	6.29766	2.41956e-07	indeterminate-domain 2 protein	AT3G50700	6565.59	6007.46	5812.96	939.542	856.244	810.195
A_84_P19956	6.27326	0.000378127	SAUR-like auxin-responsive protein	AT1G76190	575.075	524.398	451.377	59.3528	88.0953	74.8741
A_84_P11807	6.25475	6.71319e-06	aldose 1-epimerase	AT3G47800	6445.81	5514.72	5133.78	1011.96	748.544	699.051
A_84_P21818	6.2495	1.00112e-05	aspartic proteinase-like protein 2	AT1G65240	625.227	661.726	564.933	90.1314	87.656	86.0593
A_84_P838738	6.24581	3.18432e-05	aspartic proteinase-like protein 2	AT1G65240	272.521	307.594	273.129	41.6047	38.788	41.3448
A_84_P74664	6.23996	0.00738016	UPF0497 membrane protein	AT5G15290	116.622	65.3618	75.9815	16.1692	5.90048	17.7407
A_84_P18031	6.21533	0.000404558	Pectin lyase-like protein	AT1G05660	292.825	326.193	267.853	60.2286	42.3277	29.6782
A_84_P17901	6.1986	0.000459315	peroxidase 73	AT5G67400	1099.21	1156.68	844.786	128.49	134.932	184.694
A_84_P852921	6.19819	8.40665e-05	CCR-like protein	AT3G26740	34506.6	31252	27924.9	5651.74	3435.28	4625.03
A_84_P16262	6.19293	5.60944e-06	purple acid phosphatase 4	AT1G25230	8129.26	7545.24	6742.65	1270.77	921.901	1055.34
A_84_P22943	6.18222	0.000310765	cytochrome P450, family 712, subfamily A, polypeptide 1	AT2G42250	7674.61	7639.09	4339.96	1114.3	815.61	841.29
A_84_P13244	6.15741	0.000922851	1-acyl-sn-glycerol-3-phosphate acyltransferase 3	AT1G51260	183.999	257.234	142.82	34.2594	30.2394	19.8457
A_84_P20482	6.15646	2.57123e-05	cytokinin dehydrogenase 4	AT4G29740	362.341	326.066	289.891	61.854	41.7012	40.4045
A_84_P17760	6.1402	0.00330418	peroxidase 60	AT5G22410	264.98	270.601	188.179	65.8173	22.3253	28.165
A_84_P603116	6.13052	4.66662e-05	hypothetical protein	AT1G13670	1635.78	1479.17	1059.08	234.69	197.999	169.942
A_84_P15737	6.12227	1.55576e-06	antitermination NusB domain-containing protein	AT4G26370	4550	4182.05	4134.03	655.88	618.844	599.668
A_84_P810213	6.1135	1.09414e-06	patellin-1	AT1G72150	10029.4	9658.8	8161.38	1453.5	1285.03	1315.36
A_84_P515420	6.0834	1.67843e-06	hypothetical protein	AT2G32280	1668.04	1507.3	1473.81	272.368	208.879	205.417
A_84_P21568	6.0745	0.000426187			159.666	179.387	117.983	21.3717	18.6277	26.8888
A_84_P816163	6.06335	2.19763e-05			8511.05	9193.13	6768.94	1415.18	1111.72	1072.26
A_84_P11794	6.059	0.000357933	sulfotransferase family protein	AT3G45080	2463.64	2319.86	1751.57	445.288	230.793	310.943
A_84_P535431	6.03372	0.00159397	O-acyltransferase (WSD1-like) family protein	AT5G53380	117.624	94.3767	73.6691	9.9201	16.0466	16.6062
A_84_P10374	6.0315	5.47064e-05	subtilase 4.12	AT5G59090	2928.34	2986.04	2456.81	543.067	344.583	371.49
A_84_P15824	5.99766	0.000304517	Putative pectinesterase/pectinesterase inhibitor 46	AT5G04960	1543.68	1627.68	1095.87	195.685	188.181	246.084
A_84_P513598	5.97815	0.000556772	hypothetical protein	AT2G22122	3788.57	3475.19	2309.43	546.946	554.981	332.9
A_84_P175171	5.9715	2.59174e-07	protein EXORDIUM like 3	AT5G51550	21922.5	18875.2	19027.5	3248.93	2899.62	2786.83
A_84_P17772	5.96364	0.000437452	ethylene-responsive transcription factor TINY	AT5G25810	2388.02	2166.14	1556.86	439.996	230.273	266.089
A_84_P598005	5.95111	0.000213432	Kua-ubiquitin conjugating enzyme hybrid localisation domain-containing protein	AT2G22890	341.076	289.643	303.19	47.3164	37.5703	56.7622
A_84_P551689	5.94889	7.98385e-06	Phospholipase A2-like protein	AT2G06925	7722.51	6737.71	5841.85	1129.22	1060.09	856.387
A_84_P304680	5.93238	5.15617e-05	BTB/POZ domain-containing protein	AT2G30600	8726.33	7089.21	6301.99	1437.76	1038.96	887.596
A_84_P765054	5.92966	6.47187e-06		AT4G26255	3684.27	3258.49	3581.6	607.138	503.866	478.665
A_84_P19108	5.92879	0.00022247	chaperone DnaJ-domain-containing protein	AT1G30280	1280.19	1169.48	1112.65	251.34	133.266	169.443
A_84_P856007	5.92247	0.00143116	putative galactinol--sucrose galactosyltransferase 6	AT5G20250	132.694	124.352	91.9345	28.094	11.4208	16.1602
A_84_P286540	5.91092	3.18642e-06			9142.95	8869.81	8178.66	1361.87	1287.83	1300.18
A_84_P827013	5.89579	2.66931e-05	phytochrome kinase substrate 1	AT2G02950	1767.19	1543.41	1440.45	281.921	254.11	190.006
A_84_P12124	5.85067	6.41593e-07	patellin-1	AT1G72150	10554.7	9717.65	8215.03	1563.79	1383.09	1381.18
A_84_P860632	5.85017	8.67847e-07	cysteine synthase A	AT3G03630	1284.67	1144.12	1135.61	192.65	173.636	176.951
A_84_P17557	5.84827	1.53911e-06	endoglucanase 17	AT4G02290	2415.47	2080.59	1806.49	339.682	304.297	311.781
A_84_P10964	5.83919	1.89672e-06	disease resistance-responsive, dirigent domain-containing protein	AT4G11190	7102.44	6909.3	6337.71	1118.23	1056.1	939.198
A_84_P786235	5.82813	6.69997e-05	TRAF-like family protein	AT5G26260	3108.25	2854.82	2452.11	577.117	353.998	381.999
A_84_P512293	5.82725	0.00107436	hypothetical protein	AT5G24313	244.891	271.088	189.849	34.0292	27.347	48.5982
A_84_P10174	5.81504	1.93824e-07	vesicle-associated membrane protein 713	AT5G11150	5933.16	5191.3	4569.38	907.02	754.816	742.304
A_84_P169963	5.81327	0.000440248	arabinogalactan protein 3	AT4G40090	5586.82	6300.32	4217.78	703.255	826.902	922.702
A_84_P20461	5.80776	0.00091272	plant invertase/pectin methylesterase inhibitor domain-containing protein	AT4G25250	891.209	1020.21	883.428	214.718	142.447	95.1851
A_84_P827473	5.79311	0.000165092	hypothetical protein	AT4G33980	2206.42	2131.18	1766.24	434.627	293.902	237.456
A_84_P586034	5.75798	6.1174e-08	hypothetical protein	AT5G44010	571.033	478.624	460.639	86.9959	74.8648	71.8969
A_84_P17209	5.75771	6.35481e-06	putative copper amine oxidase	AT1G31690	3164.58	2610.59	2827.99	527.919	402.103	409.41
A_84_P19587	5.75023	1.06574e-06	hypothetical protein	AT1G19370	3473.46	3320.77	2834.25	559.592	492.512	442.968
A_84_P829954	5.74822	4.92428e-06	RNA recognition motif-containing protein	AT1G22330	349.465	338.674	301.029	54.4638	46.6951	52.3714
A_84_P22742	5.74796	0.000168572	UDP-glycosyltransferase-like protein	AT1G10400	351.755	257.341	240.14	60.0955	35.8201	37.7559
A_84_P14515	5.72822	0.000893989	glutamate dehydrogenase (NAD(P)+)	AT3G03910	198.823	180.146	226.693	46.4129	22.3536	29.564
A_84_P579600	5.72275	1.857e-05	hypothetical protein	AT4G24265	2115.86	1696.17	1572.09	272.824	289.384	270.733
A_84_P173441	5.72265	0.000267472	hypothetical protein	AT3G61920	806.865	703.218	797.716	103.772	137.051	120.577
A_84_P797437	5.71521	9.29004e-07	hypothetical protein	AT1G24270	240.372	195.675	187.154	35.5496	29.9107	31.4877
A_84_P790858	5.71505	0.000719438	CBS domain-containing protein with a domain of unknown function (DUF21)	AT5G52790	892.644	849.847	737.029	145.857	168.26	86.6593
A_84_P784276	5.7121	5.86478e-06	zinc finger protein CONSTANS	AT5G15840	256.724	240.504	205.443	44.7893	33.6144	32.0975
A_84_P295014	5.68451	0.000402483	SCP-like extracellular protein domain-containing protein	AT5G57625	1532.37	1672.44	1221.42	216.523	197.022	283.634
A_84_P23984	5.67838	0.00116003	calmodulin-like protein 3	AT3G07490	114.651	165.145	82.9937	16.9212	19.7793	18.2077
A_84_P856020	5.67635	0.00414534			167.966	145.954	149.073	39.2388	13.0157	27.7794
A_84_P23783	5.67452	0.00120374	putative 2-oxoglutarate-dependent dioxygenase	AT1G52820	6378.39	5807.26	3262.33	1039.49	574.525	786.276
A_84_P13103	5.67392	4.76098e-05	COBRA-like protein 9	AT5G49270	2114.32	2242.76	1621.61	327.382	282.24	323.485
A_84_P18302	5.64799	2.11392e-05	cysteine synthase A	AT3G03630	3301.25	2962.57	2972.03	474.696	477.718	505.139
A_84_P14561	5.64684	0.000137119	polygalacturonase	AT3G15720	420.212	373.685	389.038	57.348	73.2482	57.3475
A_84_P751123	5.63033	0.000117181	hypothetical protein	AT1G10522	4112.46	3561.28	4026.75	571.306	614.555	668.206
A_84_P17194	5.62857	0.000288668	polyketide cyclase, dehydrase and lipid transport domain-containing protein	AT1G70880	4461.72	4473.84	2974.84	634.985	520.633	715.213
A_84_P768708	5.62251	2.4873e-05	HXXXD-type acyl-transferase-like protein	AT5G01215	395.702	429.319	346.043	73.0593	53.468	60.1171
A_84_P826049	5.56692	1.15609e-05	hypothetical protein	AT2G41990	383.742	377.286	383.208	70.7521	54.7794	58.9145
A_84_P14392	5.55291	3.81989e-05	defensin-like protein 197	AT2G43550	14474.5	13433	12571.7	2067.02	2380.61	2059.95
A_84_P119612	5.54643	0.027935	B3 domain-containing protein REM3	AT4G31620	194.273	193.911	142.489	72.2089	10.9101	28.3542
A_84_P108832	5.52933	4.85405e-05	hypothetical protein	AT3G06070	1554	1440.15	1457.13	286.035	253.023	189.252
A_84_P116942	5.47133	0.00026882	protein root hair specific 13	AT4G02270	6468.99	6922.92	4765.03	897.656	937.087	1099.77
A_84_P16468	5.46892	6.62695e-05	CCR-like protein	AT3G26740	135972	126267	116664	25612.8	16229.8	20916.1
A_84_P23866	5.46246	0.000413234	major facilitator protein	AT2G16980	264.918	260.998	203.128	34.5979	49.5092	35.7188
A_84_P223319	5.46177	0.000645857	hypothetical protein	AT2G21080	798.819	784.494	703.452	98.3162	136.27	143.392
A_84_P823379	5.45215	0.000870691	late embryogenesis abundant protein-like protein	AT5G54370	1201.17	1190.72	944.036	281.496	168.242	124.902
A_84_P559351	5.43973	0.00342429	bifunctional inhibitor/lipid-transfer protein/seed storage 2S albumin-like protein	AT5G55460	344.49	585.546	403.071	74.7086	49.9716	96.0668
A_84_P215028	5.43636	0.000194297	allene oxide cyclase 2	AT3G25770	8976.05	8310.75	8262.83	1227.52	1413.95	1569.45
A_84_P802561	5.42398	5.59567e-05	germin-like protein subfamily 3 member 1	AT1G72610	42882.9	37474.6	41056.4	7224.19	7380.35	5506.32
A_84_P14485	5.41421	3.18667e-05	cellulose synthase-like protein B2	AT2G32620	312.133	294.465	231.797	55.3594	45.8486	37.5523
A_84_P22568	5.40952	0.00132603	putative pectinesterase/pectinesterase inhibitor 59	AT5G51490	132.801	146.378	128.789	34.0253	14.721	22.4193
A_84_P15139	5.39203	1.28101e-05	fasciclin-like arabinogalactan protein 9	AT1G03870	50455.7	47764.8	42547.3	7641.53	7977.89	7618.05
A_84_P22477	5.36312	0.000364797	myb domain protein 40	AT5G14340	433.593	391.902	343.512	61.1301	54.0998	81.2414
A_84_P153835	5.35944	0.00190893	maternal effect embryo arrest 3 protein	AT2G21650	854.355	681.847	583.644	84.9971	120.552	153.044
A_84_P183184	5.35919	1.83744e-05	arabinogalactan protein 13	AT4G26320	1114.9	993.777	819.408	180.998	170.35	135.828
A_84_P288500	5.34503	0.000430474	protein banquo 3	AT3G47710	200.732	177.642	156.429	44.457	26.4665	22.0431
A_84_P816568	5.33905	0.000205503	4-alpha-glucanotransferase-like protein	AT5G64860	147.688	183.478	165.285	32.5308	22.836	28.1278
A_84_P847684	5.32919	0.000178288	endoglucanase 17	AT4G02290	321.363	301.154	258.273	50.5553	39.8947	58.1403
A_84_P12817	5.32172	9.35965e-06	hypothetical protein	AT3G63160	55102.8	48945.7	52106.8	9179.32	8994.26	8019.19
A_84_P254760	5.31913	6.15111e-05	expansin A7	AT1G12560	496.313	567.236	451.718	95.2749	72.4136	86.9652
A_84_P17338	5.31772	1.22003e-07	cyclin-U4-1	AT2G44740	1239.23	1115.21	1054.34	217.463	175.98	179.78
A_84_P580907	5.31497	8.79254e-06	hypothetical protein	AT1G53035	2287.28	2025.66	1621.46	368.128	299.512	322.223
A_84_P10591	5.31445	0.00787536	pentatricopeptide repeat-containing protein	AT1G25360	322.128	116.458	247.036	53.2084	24.6465	33.4292
A_84_P756393	5.30221	2.63032e-05	maternal effect embryo arrest 18 protein	AT2G34090	2015	1911.43	1885.35	380.778	340.885	266.474
A_84_P23406	5.29483	1.84574e-05	DEAD-box ATP-dependent RNA helicase 26	AT5G08610	1901.74	1634.9	1829.79	316.93	282.174	304.29
A_84_P20316	5.25671	0.000359407	protein TIFY 6A	AT1G48500	456.3	443.322	276.865	79.9681	52.5311	65.1692
A_84_P18546	5.25065	9.28095e-05	Fe(2+) transport protein 2	AT4G19680	451.437	502.639	335.736	84.6926	70.4706	62.6094
A_84_P14201	5.2461	4.11619e-05	NAD(P)-linked oxidoreductase-like protein	AT1G60680	3698.1	3424.07	2508.08	629.983	474.439	522.543
A_84_P12061	5.23419	5.98511e-05	myo-inositol-1-phosphate synthase	AT5G10170	4358.14	3825.93	3563.07	615.672	699.156	683.393
A_84_P20591	5.21168	4.78559e-05	peroxidase 57	AT5G17820	13911.9	14810.6	11172.8	2309.05	2117.42	2361.69
A_84_P847287	5.20689	3.05989e-05	cell division protein ftsZ-like protein	AT5G55280	1083.37	1007.32	1126.43	194.276	173.217	183.733
A_84_P756471	5.20071	3.34727e-05	tropine dehydrogenase	AT2G29290	762.397	704.778	620.181	113.78	119.674	123.531
A_84_P839405	5.196	5.43758e-05			416.536	353.209	310.168	57.6936	63.7444	62.8033
A_84_P566826	5.19056	1.46757e-06	maternal effect embryo arrest 18 protein	AT2G34090	793.109	696.249	697.368	142.618	124.178	110.402
A_84_P20686	5.18783	0.00220952	late embryogenesis abundant protein-like protein	AT5G54370	9157.67	8702	6761.36	2281.34	1389.85	864.175
A_84_P832535	5.18071	0.000109019	putative pectinesterase/pectinesterase inhibitor 59	AT5G51490	395.228	418.717	367.75	90.4184	62.7203	54.7986
A_84_P785948	5.17218	2.33122e-05	arabinogalactan protein 13	AT4G26320	5171.45	5515.8	4370.28	895.899	898.678	794.559
A_84_P21158	5.16845	6.59204e-05	hypothetical protein	AT3G04550	36553.8	32798.1	35009.4	5692.14	6078.26	6238.92
A_84_P765930	5.1611	0.00114823	hypothetical protein	AT4G25190	130.708	125.969	89.2048	16.2856	18.3232	25.4216
A_84_P20950	5.15751	9.35157e-05	germin-like protein subfamily 3 member 1	AT1G72610	129099	108009	119622	22594	23141.6	16510.8
A_84_P20655	5.15455	0.000165353	delay of germination 1 protein	AT5G45830	136.102	142.635	94.495	20.6978	21.049	21.8298
A_84_P510578	5.14956	0.00101309			148.52	161.189	103.046	19.089	25.7697	26.0755
A_84_P157075	5.14291	0.000130205	ovate family protein 3	AT5G58360	602.053	584.621	444.706	105.438	75.4705	102.673
A_84_P312723	5.13732	6.71325e-08	hypothetical protein	AT2G46890	1664.85	1531.41	1372.77	287.898	257.587	247.156
A_84_P23598	5.12909	0.000313179	ethylene-responsive transcription factor RAP2-11	AT5G19790	351.586	379.058	281.678	60.5854	47.2516	69.0024
A_84_P753015	5.12296	5.22876e-06	inflorescence deficient in abscission (IDA)-like 5 protein	AT1G76952	727.781	674.417	577.406	117.119	116.146	110.026
A_84_P855052	5.12108	1.20022e-05	xyloglucan:xyloglucosyl transferase	AT4G14130	338.276	332.108	273.789	67.0864	49.1672	49.3004
A_84_P833405	5.12056	0.000406689	proline-rich extensin-like family protein	AT5G06630	864.217	790.376	509.263	136.206	100.199	134.793
A_84_P19255	5.11796	0.000134816	cytochrome P450, family 78, subfamily A, polypeptide 8	AT1G01190	2669.6	2530	1850.23	401.786	367.135	448.705
A_84_P807436	5.11759	1.25849e-05			2254.01	2282.27	2055.32	412.741	403.595	336.251
A_84_P10618	5.11464	2.23257e-06	sulfotransferase 4A	AT2G14920	158.511	122.939	122.826	25.8709	22.1108	22.2052
A_84_P17223	5.0955	0.000711238	chitinase-like protein	AT2G43600	488.327	400.154	426.022	106.56	81.6764	51.333
A_84_P23096	5.08945	0.000240588	cytochrome P450 71B22	AT3G26200	758.634	763.434	460.066	127.524	103.817	108.4
A_84_P763419	5.08906	7.15013e-06	glycine-rich RNA-binding protein 8	AT4G39260	246743	243969	224061	47222.4	36974.5	41616.1
A_84_P15930	5.07225	7.45834e-05	SAUR-like auxin-responsive protein	AT1G29460	537.651	583.815	497.686	93.9141	88.2971	102.502
A_84_P22616	5.06923	5.25594e-07	beta-galactosidase 10	AT5G63810	9492.67	8844.19	8332.43	1818.73	1470.63	1425.61
A_84_P243945	5.06212	0.00014098	stress responsive A/B Barrel domain-containing protein	AT5G22580	9214.66	9410.84	7811.49	1402.37	1600.56	1651.92
A_84_P18874	5.0427	0.00056222	proline-rich protein 1	AT1G54970	565.397	571.931	363.329	95.6749	68.2474	99.6329
A_84_P177214	5.02771	6.68346e-05	putative sulfate transporter 3.5	AT5G19600	1347.32	1202.78	1068.42	285.704	190.387	177.834
A_84_P858122	5.01622	0.000115489	tubulin alpha-3/alpha-5 chain	AT5G19780	272.308	261.916	267.222	61.8184	46.5431	37.2623
A_84_P17552	5.01618	3.68009e-05	TRAF-interacting protein	AT4G01270	2754.1	2310.79	2565.73	447.311	445.678	460.765
A_84_P110322	5.00899	6.84739e-05	hypothetical protein	AT3G14900	1496.7	1162.38	1412.91	295.068	210.239	223.866
A_84_P542081	5.00889	4.32789e-05	sugar transporter ERD6-like 9	AT3G05155	419.728	422.431	300.975	72.08	68.6517	60.9315
A_84_P853560	5.00379	0.00018339	patellin-4	AT1G22530	696.623	560.825	429.315	122.808	79.8998	96.8744
A_84_P857284	4.99941	4.38859e-05	cell division protein ftsZ-like protein	AT5G55280	637.341	578.159	626.11	109.705	104.168	114.718
A_84_P767860	4.99546	1.39476e-06	4-alpha-glucanotransferase-like protein	AT5G64860	10650	9953.14	9352.26	1926.73	1813.05	1616.4
A_84_P829256	4.98351	0.000320469	hypothetical protein	AT1G67910	158.032	170.466	123.184	29.4595	21.0607	30.6842
A_84_P762378	4.9831	1.50351e-05	hypothetical protein	AT3G61678	15231.4	13671.4	15202.5	2848.75	2502.85	2547.75
A_84_P21917	4.97692	1.85924e-06	RNA recognition motif-containing protein	AT1G22330	1344.48	1178.16	1097.86	235.266	222.414	191.418
A_84_P12086	4.97593	3.66665e-05	Eukaryotic aspartyl protease family protein	AT5G19100	1362.5	1290.92	1295.17	254.226	258.497	199.776
A_84_P19295	4.97543	6.98749e-05	EamA domain-containing protein	AT3G18200	670.297	695.199	526.496	140.173	109.702	91.977
A_84_P815070	4.95916	0.000152139	patellin-4	AT1G22530	5726.07	4527.71	3847.6	1038.03	658.392	849.741
A_84_P18089	4.95583	1.92024e-07	glucose-1-phosphate adenylyltransferase large subunit 2	AT1G27680	2502.15	2199.88	2090.43	435.261	397.783	387.687
A_84_P814048	4.95193	0.00301208	HXXXD-type acyl-transferase family protein	AT4G15390	470.674	657.707	353.341	115.011	57.358	96.9549
A_84_P288654	4.94784	6.04448e-06	patellin-4	AT1G22530	6656.05	6256.27	5050.33	1128.4	1054.28	1036.25
A_84_P21332	4.94474	0.000220128	putative envelope ADP,ATP carrier protein	AT3G51870	4957.29	4053.77	5055.87	793.97	930.454	807.697
A_84_P230529	4.9333	7.43978e-05	fructose-bisphosphate aldolase, class I	AT4G26530	57897.7	57234.6	53850.6	11145.4	8476.04	11170.9
A_84_P195714	4.92485	4.07676e-05	hypothetical protein	AT1G67910	1964.62	1715.87	1354	308.085	280.961	313.45
A_84_P103766	4.90186	3.76494e-05	defensin-like protein 205	AT3G05730	53864	46255.9	45142	8399.67	9331.45	8650.29
A_84_P785986	4.9015	0.000357245	SCP-like extracellular protein domain-containing protein	AT5G57625	3461.9	3835.31	2724.54	557.741	564.091	693.298
A_84_P164443	4.90099	1.59201e-07	metal tolerance protein C4	AT1G51610	6139.56	5724.76	5259.63	1183.11	967.967	973.62
A_84_P107372	4.89994	2.75286e-05	hydroxyproline-rich glycoprotein-like protein	AT3G02120	4503.18	3840.38	3924.79	722.572	758.144	747.797
A_84_P203538	4.89964	5.55238e-06	3-ketoacyl-CoA synthase 8	AT2G15090	11429.9	10017.9	9862.39	1978.83	1987.25	1733.51
A_84_P758025	4.89764	0.000901785	hypothetical protein	AT2G13431	222.852	252.963	176.662	43.0212	28.9389	48.3472
A_84_P579344	4.89137	0.0165831	hypothetical protein	AT2G44220	267.759	494.861	138.381	59.8273	31.6116	58.8229
A_84_P95119	4.89131	1.13548e-05	Leucine-rich repeat transmembrane protein kinase	AT3G14840	1094.04	1028.45	944.706	195.9	169.015	194.786
A_84_P19966	4.88006	5.79557e-05	fructokinase-like 2	AT1G69200	5581.25	4536.73	5272.46	925.738	928.495	948.905
A_84_P593842	4.86005	0.0219605	armadillo/beta-catenin-like repeat-containing protein	AT4G14280	146.266	149.432	101.523	60.7536	12.6276	17.8904
A_84_P244595	4.85987	4.01595e-05	hypothetical protein	AT5G67620	90101.5	83096.1	86237.7	19658.1	13397.2	15165.5
A_84_P15052	4.85676	7.7162e-06	cell wall / vacuolar inhibitor of fructosidase 2	AT5G64620	14913.1	13002.4	13862.8	2843.57	2591.96	2260.42
A_84_P22581	4.85656	9.49931e-06	cell division protein ftsZ-like protein	AT5G55280	10262	8350.17	8985.55	1811.75	1738.29	1515.46
A_84_P817892	4.83985	3.0996e-05	abscisic acid receptor PYL5	AT5G05440	1021.29	953.574	709.174	193.995	152.473	146.237
A_84_P16341	4.83775	2.86962e-06	delta-9 acyl-lipid desaturase 2	AT2G31360	29641.9	28431	26601.1	5630.18	5315.02	4698.06
A_84_P22420	4.83668	0.00167423	HXXXD-type acyl-transferase family protein	AT4G15390	3287.61	3984.38	2157.22	765.746	412.346	561.598
A_84_P24138	4.81116	5.26868e-06	N2,N2-dimethylguanosine tRNA methyltransferase	AT3G56330	1826.51	1571.36	1677.7	333.073	304.831	302.374
A_84_P578332	4.79675	0.00110411	adenine nucleotide alpha hydrolases-like protein	AT2G03720	481.071	532.359	359.09	129.251	68.0465	67.269
A_84_P159285	4.79666	0.0370014	hypothetical protein	AT5G53240	80.0457	34.7563	169.541	18.0913	9.91285	16.9216
A_84_P800414	4.78309	0.00110533	protochlorophyllide reductase B	AT4G27440	117.073	129.26	107.579	22.7894	29.3759	15.779
A_84_P825989	4.78207	1.68437e-05	hypothetical protein	AT5G48470	1281.94	1036.36	1148.13	230.766	197.46	217.346
A_84_P10530	4.78094	2.23499e-06	tubulin beta	AT1G75780	4495.43	4381.66	3617.26	881.154	722.908	726.768
A_84_P807614	4.76504	3.02909e-05	Vacuolar calcium-binding protein-like protein	AT1G12080	3633.19	3832.02	3132.53	743.513	689.032	558.678
A_84_P752545	4.76359	5.24768e-05	cofactor assembly of complex C	AT1G59840	970.572	840.89	843.648	166.218	149.625	181.854
A_84_P264030	4.73744	4.20025e-06	RNA-metabolising metallo-beta-lactamase family protein	AT5G63420	6712.73	5468.88	5928.28	1281.88	1088.31	1041.78
A_84_P500433	4.72506	2.51603e-06	Nitrile-specifier protein 4	AT3G16410	4537.11	4082.48	4078.86	904.872	798.014	704.21
A_84_P13866	4.72232	4.79195e-07	putative low temperature and salt responsive protein	AT4G30660	29660	27841.7	26134.4	5881.39	5187.56	4769.25
A_84_P761538	4.70861	5.61935e-08	bifunctional inhibitor/lipid transfer protein/seed storage protein-like protein	AT3G22142	1637.95	1422.99	1311.99	314.308	260.651	253.876
A_84_P14848	4.70541	1.17689e-05	xyloglucan:xyloglucosyl transferase	AT4G14130	4027.77	3870.48	3200.09	854.069	631.648	630.246
A_84_P87749	4.70183	4.11929e-05	cell division cycle 20, cofactor of APC complex	AT5G27570	139.02	114.923	133.198	27.783	21.4151	24.4321
A_84_P194874	4.69067	1.49673e-05	Translation elongation factor EF1B/ribosomal protein S6 family protein	AT3G17170	13349.5	10810.6	11974.9	2377.34	2298.51	2175.83
A_84_P839240	4.68825	5.54343e-06	TRAF-interacting protein	AT4G01270	882.581	728.733	798.011	167.302	148.467	142.38
A_84_P11650	4.68261	0.000933377	putative LRR receptor-like serine/threonine-protein kinase	AT1G07550	240.25	218.972	145.441	51.9658	27.775	36.659
A_84_P163763	4.67761	4.40502e-05	hypothetical protein	AT5G48470	5423.43	4536.42	5306.67	1029.63	893.31	984.759
A_84_P204118	4.67335	6.45971e-06	MYND-type zinc finger protein	AT5G50450	882.54	802.443	727.09	155.297	157.209	146.72
A_84_P93029	4.66996	7.87725e-06	homeobox protein 23	AT5G39760	5357.49	5330	5095.14	1056.86	983.953	975.419
A_84_P755708	4.63054	0.000911935	putative dehydration-responsive element-binding protein 2H	AT2G40350	459.555	400.837	432.045	128.626	64.0524	69.0803
A_84_P116712	4.62759	4.15344e-05	DC1 domain-containing protein	AT1G29180	647.854	604.914	442.864	121.517	97.4293	105.034
A_84_P838362	4.62389	0.0164765	transcription factor bHLH129	AT2G43140	124.926	90.6546	83.808	15.8505	38.5448	11.1577
A_84_P20488	4.62069	1.21222e-05	ethylene-responsive transcription factor ERF015	AT4G31060	301.475	241.55	255.639	55.7658	46.2672	51.9282
A_84_P21951	4.61182	1.67395e-07	LIM domain-containing protein	AT2G39900	8013.29	7379.47	6769.05	1552.15	1411.56	1322.49
A_84_P80689	4.61087	2.35814e-07	HPP integral membrane domain-containing protein	AT5G62720	12624.3	11121.1	9851.81	2431.61	2093.4	1968.13
A_84_P16282	4.60562	2.91872e-05	peroxidase	AT2G43480	295.231	248.857	239.922	63.2903	48.6985	41.5664
A_84_P829575	4.60393	2.31821e-06	metal tolerance protein C4	AT1G51610	3864.69	3696.64	3302.36	750.35	656.853	696.476
A_84_P845982	4.60064	1.78892e-06	LIM domain-containing protein	AT2G39900	3673.74	3379.31	3012.65	702.883	664.336	584.036
A_84_P557480	4.59367	0.00182638	hypothetical protein	AT5G15725	260.702	209.815	186.741	40.8896	60.2822	30.3542
A_84_P869207	4.59112	1.85474e-05	Kelch repeat-containing F-box protein	AT1G23390	2736.69	2764.16	2097.37	555.641	481.257	435.328
A_84_P766087	4.59091	1.83417e-07	RING/FYVE/PHD zinc finger-containing protein	AT5G63780	17739	16163.7	14243.2	3551.1	2924.96	2885.21
A_84_P23535	4.58723	8.23095e-06	CBL-interacting serine/threonine-protein kinase 21	AT5G57630	10916.8	9616.56	7706.8	2061.66	1718.64	1679.64
A_84_P10198	4.58068	0.000130328	ring finger and CHY zinc finger domain-containing protein 1	AT5G22920	4928.25	3762.06	3371.04	1023.38	700.646	643.929
A_84_P20983	4.57915	0.0002167		AT1G78520	391.505	453.636	347.373	100.171	73.8545	61.6662
A_84_P852047	4.57835	0.000264453	abscisic acid receptor PYL5	AT5G05440	187.497	193.118	133.127	43.7028	27.6724	29.4902
A_84_P857567	4.56152	0.000210838	peroxidase 45	AT4G30170	1357.35	1367.92	911.742	268.934	196.5	239.645
A_84_P12667	4.55948	8.80976e-06	agenet domain-containing protein	AT1G26540	690.197	582.426	560.375	122.496	112.778	122.146
A_84_P831705	4.54997	9.42481e-07	hypothetical protein	AT3G18900	1269.4	1055.12	985.427	233.664	214.921	198.113
A_84_P23487	4.54444	2.54001e-05	glutathione S-transferase (class phi) 14	AT1G49860	7915.79	6800.11	5313.24	1381.54	1246.88	1256.09
A_84_P71404	4.53923	2.99004e-06	post-illumination chlorophyll fluorescence increase protein	AT3G15840	226.925	206.524	178.906	43.663	36.5376	39.8988
A_84_P163223	4.53915	0.00781152	cysteine/histidine-rich C1 domain-containing protein	AT3G13760	600.381	656.761	443.609	219.14	82.6495	73.3209
A_84_P560990	4.53481	0.00160091	suppressor of phytochrome b 5	AT5G08150	289.379	215.938	200.687	41.8017	64.0564	35.6582
A_84_P10070	4.52594	0.00240735	late embryogenesis abundant protein-like protein	AT4G27400	464.103	417.891	360.291	134.354	75.707	52.6135
A_84_P796487	4.51522	3.12039e-05	Kelch repeat-containing F-box protein	AT1G23390	318.084	350.82	268.407	69.3844	56.375	59.0626
A_84_P18243	4.51437	2.74459e-05	indeterminate(ID)-domain 5 protein	AT2G02070	3523.52	3116.5	2974.63	632.396	689.411	578.226
A_84_P18707	4.51328	1.03017e-05	Kelch repeat-containing F-box protein	AT1G23390	13888.6	12747	10476.8	2660.39	2514.39	2141.5
A_84_P22290	4.51266	0.000114368	xyloglucan endotransglucosylase/hydrolase protein 9	AT4G03210	37237.9	30691.7	33672.4	6321.05	7350.31	6399.79
A_84_P855311	4.51133	8.64488e-05	xyloglucan endotransglucosylase/hydrolase protein 9	AT4G03210	9219.94	7805.18	8303.43	1590.09	1828.91	1588.98
A_84_P10798	4.50394	4.74375e-06	uridylate kinase	AT3G18680	10755.1	9551.17	9687.04	2059.26	1971.27	1905.04
A_84_P761070	4.50252	0.000559302	AP2/B3 domain-containing transcription factor	AT3G19184	369.996	279.051	256.519	52.2054	72.5751	54.3762
A_84_P17623	4.4987	0.000502012	root hair specific 15 protein	AT4G25220	255.653	303.285	187.664	46.7078	53.216	45.6529
A_84_P801770	4.49483	1.4837e-07			1307.28	1181.97	1068.51	253.094	228.626	223.094
A_84_P281390	4.49212	0.00101347	hypothetical protein	AT4G01140	368.315	376.695	253.72	93.2001	47.9837	61.6567
A_84_P146199	4.48956	6.66573e-05	abscisic acid receptor PYL5	AT5G05440	2936.21	2673.45	1959.11	588.376	481.519	425.909
A_84_P13770	4.4723	0.0032909	GDSL esterase/lipase	AT4G01130	195.748	185.919	172.26	33.1851	56.6829	26.4545
A_84_P10147	4.47176	7.61607e-06	pentatricopeptide repeat-containing protein	AT5G02860	685.618	640.744	642.152	150.163	130.784	114.059
A_84_P857736	4.47146	0.000476826	hypothetical protein	AT1G17300	1053.09	1174.26	912.038	294.84	188.009	161.589
A_84_P123562	4.46959	1.41432e-05	transcription factor BEE 2	AT4G36540	1108.79	1054.79	943.186	208.928	198.039	212.003
A_84_P863474	4.46499	4.91944e-05			14705.6	13899.7	10117.6	2787.1	2336.74	2532.91
A_84_P533182	4.45935	1.17512e-05	hypothetical protein	AT2G37380	1282.24	1063.21	1034.36	235.425	206.143	232.65
A_84_P786694	4.45759	8.06809e-06	Kelch repeat-containing F-box protein	AT1G23390	3820.44	3790.2	3059.96	814.511	695.828	626.718
A_84_P302000	4.43841	0.000143606	arabinogalactan protein 22	AT5G53250	3947.24	4453.01	3258.14	872.936	831.916	640.402
A_84_P805961	4.43362	7.77359e-07	tubulin alpha-3/alpha-5 chain	AT5G19770	13383.1	11162.7	11337.9	2732.97	2263.69	2230.53
A_84_P13585	4.43335	2.41175e-05	aspartyl protease-like protein	AT1G01300	8574.42	7728.1	7695.24	1597.76	1696.64	1532.78
A_84_P801373	4.42781	8.36658e-05	cell wall-plasma membrane linker protein	AT3G22120	1305.32	1108.69	914.111	283.285	186.597	204.697
A_84_P800452	4.42776	1.05006e-05	Translation elongation factor EF1B/ribosomal protein S6 family protein	AT3G17170	1948.44	1787.21	1866.42	394.811	374.51	359.539
A_84_P133775	4.42545	0.000564446	aspartyl protease family protein	AT4G16563	3494.96	3058.6	2095.14	517.499	573.023	618.733
A_84_P239035	4.42502	3.6143e-05	Ribosomal L.8/L5e family protein	AT1G14205	217.881	171.045	193.412	39.5961	38.5779	38.6682
A_84_P864658	4.42264	1.25211e-05	hypothetical protein	AT5G48470	1949.82	1701.79	1872.55	408.939	346.24	360.19
A_84_P78009	4.42225	0.00371893	hypothetical protein	AT5G66052	175.479	197.35	142.223	36.8452	22.5318	48.7081
A_84_P167953	4.42216	0.000215287	transcription factor bHLH85	AT4G33880	528.428	527.698	435.988	126.625	77.0698	102.286
A_84_P769282	4.40922	0.00053276	hypothetical protein		4817.45	3807.83	2915.13	917.91	583.52	826.977
A_84_P24172	4.40691	0.000251293	actin depolymerizing factor 8	AT4G00680	616.574	653.268	457.925	110.558	110.229	125.563
A_84_P22810	4.40556	0.000152526	transcription factor BEE 3	AT1G73830	1234.47	923.141	834.127	188.364	215.422	194.522
A_84_P177674	4.39585	2.75249e-05	hypothetical protein	AT5G25210	1861.1	1724.84	1662.95	420.701	364.358	291.103
A_84_P829402	4.38721	7.99611e-05	hypothetical protein	AT1G07795	237.097	270.51	190.531	53.1306	43.4952	44.4632
A_84_P163493	4.38716	6.41341e-05	TRAF-like family protein	AT5G26260	5843.15	5332.04	4211.44	1315.64	900.202	931.586
A_84_P13313	4.38541	7.33437e-06	cytochrome P450 71B7	AT1G13110	9609.33	9461.17	7577.62	1978.88	1673.34	1751.53
A_84_P259140	4.38103	2.81545e-07	zinc finger protein CONSTANS-LIKE 15	AT1G28050	5241.92	4754.98	4292.75	1080.1	958.694	872.531
A_84_P176794	4.3787	3.99941e-05	proline-rich family protein	AT1G70990	1575.63	1464.32	1117.52	338.488	248.511	259.24
A_84_P18452	4.37396	2.85854e-05	fructokinase-like 1	AT3G54090	10740.5	8720.65	9293.98	1940.96	1968.88	1932.83
A_84_P97126	4.3677	8.4647e-06	reticulon-like protein B18	AT4G28430	833.561	657.823	653.424	155.536	134.298	146.172
A_84_P19872	4.36638	1.76958e-05	lysine histidine transporter 2	AT1G24400	473.609	412.769	366.13	93.1006	74.2692	88.2913
A_84_P72294	4.36317	0.000858835	Exostosin family protein	AT5G11610	746.311	720.964	545.299	127.758	113.923	172.322
A_84_P18818	4.36184	0.00039088	late embryogenesis abundant protein-like protein	AT5G60530	4727.17	4602.53	4028.17	1253.99	895.368	667.849
A_84_P11819	4.35496	0.000139385	coniferyl-alcohol glucosyltransferase	AT3G50740	8305.65	7609.54	5607.07	1650.32	1215.43	1518.79
A_84_P822966	4.33265	1.51687e-05			152.796	150.072	133.546	35.3189	29.9846	25.2437
A_84_P23698	4.32874	0.0120285	putative gibberellin-regulated protein	AT1G22690	34921.2	32551.5	26115.4	3686.09	7806.61	9030.7
A_84_P751955	4.32857	2.49895e-05	Vacuolar calcium-binding protein-like protein	AT1G12080	21255.5	21647.8	17513.4	4426.48	4358.18	3657.08
A_84_P57120	4.32712	2.31433e-06	tubulin alpha-3/alpha-5 chain	AT5G19780	46565	39690.6	37886.5	9442.21	8666.43	7498.93
A_84_P18043	4.32613	0.000144046	Hexahomomethionine N-hydroxylase	AT1G16400	576.08	600.785	470.637	119.554	95.7923	124.73
A_84_P16441	4.32365	1.97324e-06	putative pectate lyase 8	AT3G07010	2026.45	1870.14	1833.87	438.403	393.594	353.821
A_84_P13038	4.32069	0.000138872	leucine-rich repeat protein kinase-like protein	AT5G24100	965.364	1050.66	866.071	251.484	194.427	158.147
A_84_P135105	4.31761	6.46664e-05	leucine-rich repeat-containing protein	AT3G17640	1572.02	1454.65	1464.5	306.283	289.284	333.435
A_84_P14194	4.31084	1.21259e-05	HAD superfamily, subfamily IIIB acid phosphatase	AT1G04040	10154.5	9364.79	7724.29	2264.34	1696.64	1694.64
A_84_P787408	4.30939	5.5683e-05	reticulon-like protein B18	AT4G28430	482.079	370.912	361.355	81.5283	81.2969	86.4915
A_84_P15592	4.30146	1.70017e-05	zinc finger (Ran-binding) domain-containing protein	AT1G48570	5814.04	4716.57	5056.97	1099.6	1061.22	1060.2
A_84_P828455	4.30041	0.000305491	leucine-rich repeat extensin-like protein 6	AT3G22800	916.21	834.726	583.17	209.454	139.59	136.189
A_84_P818857	4.29382	0.000942693	mitochondrial editing factor 20	AT3G18970	287.426	249.043	253.707	63.7557	38.6085	66.1727
A_84_P751743	4.28691	2.16505e-05	RNA recognition motif-containing protein	AT1G78260	926.98	929.873	840.339	218.202	190.042	157.431
A_84_P23195	4.28478	0.000684858	ankyrin repeat and BTB/POZ domain-containing protein	AT3G57130	128.787	110.711	103.143	20.1397	23.0317	28.6166
A_84_P95306	4.28469	0.000215693	xyloglucan fucosyltransferase	AT2G15370	196.654	188.388	142.551	46.7645	28.9585	35.2011
A_84_P12549	4.28072	6.39199e-06	mitogen-activated protein kinase 13	AT1G07880	1243.09	983.921	934.434	246.853	197.074	212.653
A_84_P255930	4.2765	0.000808807	pentatricopeptide repeat-containing protein	AT4G08210	126.844	121.794	122.276	33.823	18.1942	27.8682
A_84_P13844	4.27064	0.0133221	peroxidase 43	AT4G25980	120.685	127.124	119.092	53.9741	14.6907	21.0056
A_84_P784337	4.26642	0.000664382	protein FLOWERING LOCUS T	AT1G65480	277.505	298.604	261.215	49.4138	67.5486	59.2911
A_84_P555946	4.26132	1.85369e-05	hypothetical protein	AT1G18265	989.643	976.367	775.972	220.286	190.165	164.235
A_84_P143149	4.2598	1.1229e-06	cysteine-rich repeat secretory protein 11	AT2G33330	4750.22	4385.56	4199.78	993.702	924.099	875.192
A_84_P269530	4.25846	0.00232109	geranylgeranyl diphosphate synthase 11	AT3G29430	728.506	816.442	512.008	213.952	99.8374	131.084
A_84_P14450	4.2549	5.20881e-05	outer plastid envelope protein 16-1	AT2G28900	89369.7	81518.9	80268.4	19777.9	19038.1	14315.3
A_84_P184164	4.25476	2.23347e-05	hypothetical protein	AT1G07090	1794.19	1638.42	1386.66	335.858	327.022	342.124
A_84_P836638	4.24049	6.74646e-05	jacalin-like lectin domain-containing protein	AT1G52060	1878.15	1822.48	1774.55	493.594	356.707	321.239
A_84_P220678	4.24019	0.00357895	hydroxysteroid dehydrogenase 4	AT5G50590	230.435	307.382	127.432	51.822	41.5873	39.008
A_84_P97266	4.23922	5.49122e-05	protein CLAVATA3/ESR-related 2	AT4G18510	421.325	383.868	360.564	79.2892	89.6223	76.484
A_84_P22592	4.23911	6.30033e-06	hypothetical protein	AT5G58600	3385.03	2757.04	2892.49	736.697	611.839	558.223
A_84_P789097	4.23307	3.37251e-05	Ribonuclease Z	AT2G04530	3264.72	2701.46	3044.84	658.465	597.409	639.022
A_84_P604646	4.23015	0.00295424	CTC-interacting domain 5	AT5G11440	127.374	211.253	105.333	35.1142	24.409	31.0188
A_84_P805965	4.22915	4.18721e-06	tubulin alpha-3/alpha-5 chain	AT5G19780	2682.13	2549.74	2424.35	568.442	514.753	531.873
A_84_P17202	4.22418	2.4057e-05	hypothetical protein	AT1G71760	341.541	261.843	287.198	73.1924	61.1562	54.0518
A_84_P509353	4.22307	0.000734735	basic helix-loop-helix (bHLH) DNA-binding family protein	AT3G28857	239.46	288.454	198.689	70.5949	45.9882	39.8527
A_84_P815601	4.2189	5.19636e-05	uridylate kinase	AT3G18680	1767.76	1553.31	1647.91	353.001	327.118	370.524
A_84_P11330	4.2163	1.28943e-06	xyloglucan:xyloglucosyl transferase	AT1G11545	5039.86	4644.45	4263.3	1124.74	971.186	865.42
A_84_P284750	4.21601	2.57911e-05	myrosinase 4	AT1G47600	461.09	475.463	363.289	102.772	82.7138	88.7713
A_84_P237683	4.21206	0.000751183	Glycosyltransferase family 61 protein	AT3G18170	147.48	157.123	129.462	35.0073	22.4851	36.212
A_84_P786152	4.21008	3.908e-05	LysM domain-containing GPI-anchored protein 2	AT1G77630	2029.84	1720.62	1869.6	396.24	411.767	380.799
A_84_P848382	4.20846	3.35072e-05	Vacuolar calcium-binding protein-like protein	AT1G12080	18454.5	19119.1	15670.3	4036.79	3979.65	3278.51
A_84_P287270	4.20587	4.22488e-05	mamallian P58IPK-like protein	AT5G03160	156773	145948	152503	37805.8	27554.1	31968.1
A_84_P793408	4.20513	0.000319941	putative gibberellin-regulated protein	AT1G74670	324.979	313.811	380.581	81.7628	60.8408	74.5007
A_84_P525958	4.20413	3.32463e-05	LysM domain-containing GPI-anchored protein 2	AT1G77630	1178.56	1006.71	1071.99	228.784	234.622	226.416
A_84_P21216	4.20334	9.27218e-05	geranylgeranyl diphosphate synthase 10	AT3G20160	287.323	266.965	216.328	62.0796	44.5935	57.3074
A_84_P582270	4.20016	8.09597e-05	defensin-like protein 95	AT4G22235	1773.22	1482.7	1402.12	308.713	346.746	330.001
A_84_P309683	4.19769	2.84531e-06	pentatricopeptide repeat-containing protein	AT3G57430	1678.39	1529.47	1308.02	347.135	295.162	314.585
A_84_P22778	4.19744	9.31941e-05	glutathione S-transferase tau 26	AT1G17190	10237.3	11219.5	8231.08	2511.71	2041.63	1770.08
A_84_P545496	4.19411	4.18268e-05	hypothetical protein	AT2G03570	40125.1	35826.6	35278	9501.46	6546.79	7846.31
A_84_P22106	4.18918	0.000395838	pectinesterase 24	AT3G10710	513.509	541.399	387.564	97.8617	91.3359	116.425
A_84_P765013	4.18863	2.93807e-06		AT4G22233	198.071	163.994	173.291	41.5247	36.8093	35.5817
A_84_P17280	4.18816	7.11159e-06	tropine dehydrogenase	AT2G29260	1137.51	980.756	953.156	221.567	216.632	214.122
A_84_P750006	4.18437	0.015141	RAD-like 6 protein	AT1G75250	193.49	166.898	123.28	72.7259	19.86	26.7128
A_84_P287050	4.18117	3.94949e-05	RING-H2 finger protein ATL22	AT2G25410	312.381	293.844	221.722	67.122	51.87	56.7824
A_84_P11195	4.17929	3.72417e-06	DNA-3-methyladenine glycosylase I	AT5G44680	6978.99	6421.14	6299.12	1613.92	1261.59	1348.52
A_84_P12457	4.17691	0.00121547	sulfotransferase 4B	AT1G13420	1760.51	2033.07	1586.82	565.381	282.827	346.074
A_84_P790167	4.17457	1.07758e-06	adagio protein 3	AT5G23410	11462.6	11183.6	9897.83	2567.09	2181.09	2211.75
A_84_P192824	4.17237	0.000126487			1922.74	1501.7	1552.51	369.29	403.047	294.406
A_84_P13035	4.17192	4.36318e-06	carboxypeptidase D	AT5G23210	9202.19	8302.31	7196.72	2036.41	1731.61	1524.7
A_84_P545036	4.17183	5.10898e-05	hypothetical protein	AT4G39795	1471.58	1386.59	1194.47	279.303	283.595	300.907
A_84_P814618	4.17024	4.91161e-05	ring finger and CHY zinc finger domain-containing protein 1	AT5G22920	905.63	787.861	684.249	216.542	153.643	143.666
A_84_P79345	4.1666	1.27797e-05	plastid transcriptionally active 6	AT1G21600	10421.2	9625.23	9839.15	2273.86	2203.86	1933.19
A_84_P21370	4.15678	0.000504009	cytochrome P450, family 706, subfamily A, polypeptide 6	AT4G12320	1754.02	1771.81	1554.25	311.184	412.54	371.963
A_84_P12444	4.15386	0.000211679	myb proto-oncogene protein	AT1G71030	8715.53	8081.03	6388.78	1537.82	1864.19	1554.91
A_84_P194524	4.14772	1.19354e-05	pentatricopeptide repeat-containing protein	AT2G29760	2231.69	1879.95	2035.99	508.814	397.281	420.483
A_84_P14333	4.14628	5.99596e-06	plastid transcriptionally active 17 protein	AT1G80480	13263.3	12382.8	12511.5	3034.82	2738.96	2462.44
A_84_P104356	4.13956	8.72998e-05	pollen Ole e 1 allergen and extensin family protein	AT3G09925	2717.73	2591.67	2025.34	538.831	469.554	564.368
A_84_P251495	4.13929	8.2158e-05	hypothetical protein	AT3G02640	632.82	573.712	621.419	132.96	121.503	139.815
A_84_P811412	4.13818	0.00898465	putative galactinol--sucrose galactosyltransferase 6	AT5G20250	133.925	118.145	80.9319	41.2184	13.4568	23.132
A_84_P824873	4.13732	0.00333847	cytochrome P450 705A5	AT5G47990	208.068	269.448	223.231	72.377	32.5327	53.2885
A_84_P787902	4.13397	0.000459846	receptor protein kinase-like protein	AT3G46270	281.057	272.822	186.671	54.5097	44.3207	59.5453
A_84_P581096	4.13375	0.000533198	fatty acid hydroxylase domain containing CER1-like protein	AT2G37700	131.065	146.604	139.649	31.5709	35.8488	23.8316
A_84_P21002	4.13373	0.000312205	heavy-metal-associated domain-containing protein	AT1G51090	236.298	233.841	213.029	67.6223	46.3748	37.7313
A_84_P14382	4.13262	4.84416e-05	putative protein kinase	AT2G41970	731.023	747.6	547.193	157.364	133.399	143.313
A_84_P851051	4.1301	2.47293e-05	arabinogalactan protein 4	AT5G10430	1665.46	1827.46	1470.75	406.741	331.791	334.302
A_84_P13057	4.12717	0.0128176	thionin 2.2	AT5G36910	296.512	291.248	214.79	34.4352	88.5908	61.4117
A_84_P15386	4.12413	0.000189903	cytochrome P450, family 82, subfamily F, polypeptide 1	AT2G25160	1181.63	1154.87	914.371	292.222	184.395	234.4
A_84_P23572	4.12331	1.01184e-05	GDP-mannose 4,6 dehydratase 1	AT5G66280	3453.68	3283.11	2955.17	855.65	637.378	622.298
A_84_P17609	4.11993	1.17747e-06	heat shock protein class V 15.4	AT4G21870	9862.5	8659.18	7855.42	2079.03	1918.75	1707.51
A_84_P208088	4.11494	8.26749e-05	arabinogalactan protein 4	AT5G10430	16867.1	17340.1	13710	4148.27	3516.42	2801.25
A_84_P835308	4.11381	0.000114542	N2,N2-dimethylguanosine tRNA methyltransferase	AT3G56330	219.274	226.2	224.707	54.4533	41.0286	50.878
A_84_P591780	4.10422	0.00187608	Ran BP2/NZF zinc finger-like protein	AT2G26695	1332.3	1088.14	959.009	201.351	219.884	322.515
A_84_P17046	4.1035	3.09189e-05	Violaxanthin de-epoxidase	AT1G08550	10619.1	9554.59	8164.28	2571.09	1888.84	1752.75
A_84_P106792	4.10179	0.000191419	cysteine/histidine-rich C1 domain-containing protein	AT4G11550	428.047	445.772	346.41	104.801	70.4671	92.0875
A_84_P197674	4.09899	0.000103053	RNA methyltransferase family protein	AT3G21300	3100.65	2621.25	3156.69	667.769	605.211	654.499
A_84_P795821	4.09774	0.000208533			338.708	295.072	299.759	64.1377	62.481	77.1454
A_84_P15977	4.09343	0.000100731	actin depolymerizing factor 11	AT1G01750	1255.74	1369.19	963.994	299.718	230.15	248.732
A_84_P17646	4.09291	0.000178323	peroxidase 45	AT4G30170	33775.3	35947.2	23431	7223.74	6285.36	6488.51
A_84_P14205	4.09243	0.000454823	developmental protein SEPALLATA 3	AT1G24260	4411.04	3837.6	2642.54	791.637	684.944	854.628
A_84_P13631	4.08812	8.82418e-05	vacuolar iron transporter-like protein	AT3G25190	11864.1	9875.09	7645.23	2153.64	2046.42	2112.06
A_84_P559833	4.0855	3.57208e-05	pentatricopeptide repeat-containing protein	AT3G13880	269.315	238.347	241.955	62.7891	46.1889	55.7602
A_84_P507571	4.0845	4.27652e-05	hypothetical protein	AT3G25130	164.89	146.407	127.633	33.5729	28.0325	34.1138
A_84_P103476	4.08444	1.48286e-08	CBS domain-containing protein with a domain of unknown function (DUF21)	AT4G14230	6258.1	5537.04	5036.78	1375.71	1168.22	1131.63
A_84_P212328	4.08313	0.000127353	cysteine/histidine-rich C1 domain-containing protein	AT3G50010	469.56	398.457	300.985	98.5854	71.81	82.9693
A_84_P833529	4.08119	7.19032e-05	hypothetical protein	AT2G25730	145.161	124.702	123.812	37.3229	24.4301	25.6748
A_84_P818794	4.07593	3.99207e-06	chlorophyll(ide) b reductase	AT4G13250	37772.7	29997	31461.6	7908.27	7047.22	6707.14
A_84_P23972	4.06219	0.00105726	protein SKU5 similar 16	AT2G23630	1961.22	1569.89	1675.11	570.518	346.499	276.356
A_84_P823664	4.05602	3.47643e-05	Violaxanthin de-epoxidase	AT1G08550	1221.29	1238.69	1152.34	312.065	228.238	260.441
A_84_P750756	4.05219	5.05494e-05	alpha/beta-hydrolase-like protein	AT1G80280	3039.7	2820.58	3080.5	676.729	676.406	615.716
A_84_P503591	4.05064	7.61362e-05	CCT motif family protein	AT4G25990	806.982	677.663	765.855	181.036	143.379	172.378
A_84_P812506	4.0381	0.000126142	chaperonin-60alpha	AT2G28000	2175.14	1984.58	2241.62	510.818	409.939	498.29
A_84_P576643	4.034	9.54686e-06	RING/FYVE/PHD zinc finger-containing protein	AT2G37950	1292.75	1266.72	1114.08	289.215	248.99	274.017
A_84_P814968	4.03178	1.05732e-05	alpha-crystallin domain 32.1	AT1G06460	30198	28909.5	23742.8	6387.91	5807.07	6053.73
A_84_P17055	4.02835	0.000225202	protein FLOWERING LOCUS T	AT1G65480	393.239	414.308	356.242	78.584	89.8524	89.2813
A_84_P17208	4.02133	1.82248e-05	ribonuclease P subunit RPR2	AT1G25250	418.848	381.438	386.892	94.6529	92.3898	77.1763
A_84_P267020	4.01207	5.00063e-06	pentatricopeptide repeat-containing protein	AT5G61370	410.666	373.052	361.744	88.7331	81.0774	84.6929
A_84_P20636	4.00618	9.32909e-05	hypothetical protein	AT5G40450	8476.13	8033.98	6008.72	1775.79	1466.42	1735.2
A_84_P23736	4.00299	1.02688e-05	G-type lectin S-receptor-like serine/threonine-protein kinase SD1-13	AT1G11350	1744.2	1541.02	1470.53	375.273	320.53	363.738
A_84_P19510	4.00281	1.1667e-05	hypothetical protein	AT4G24175	2429.85	2008.47	2205.55	536.232	490.914	452.678
A_84_P826283	4.00003	0.000208003	LysM domain-containing GPI-anchored protein 2	AT1G77630	124.814	130.998	134.34	31.1619	24.9771	31.3082
A_84_P12200	3.9997	0.000144839	putative aquaporin PIP2-4	AT5G60660	2504.45	2948.87	2069.09	587.14	555.051	520.318
A_84_P57310	3.99855	7.96954e-05	expansin B3	AT4G28250	4300.6	3972.2	3754.53	912.279	793.077	984.567
A_84_P513687	3.99807	2.09953e-05	pollen Ole e 1 allergen and extensin family protein	AT2G47540	1151.4	1067.09	850.394	239.81	233.952	206.908
A_84_P762715	3.99713	0.00320669	ribosomal protein S27-2	AT3G61111	140.365	108.976	157.479	46.25	21.6799	26.7103
A_84_P14611	3.99238	1.76456e-05	glycosyl transferase, family 35 protein	AT3G29320	53581.6	45823.6	47171.8	11422.7	10079.9	11223.9
A_84_P17344	3.98819	0.0023096	1-aminocyclopropane-1-carboxylate synthase	AT2G22810	129.897	188.33	131.264	28.4381	32.6155	38.7518
A_84_P817922	3.98672	1.42329e-06	Saccharopine dehydrogenase	AT5G39410	7723.14	7383.9	6413.32	1855.9	1504.27	1467.96
A_84_P247245	3.97874	2.87363e-06	tubulin alpha-3/alpha-5 chain	AT5G19770	29387.4	27179.4	24943.8	6345.82	6116.51	5786.49
A_84_P799181	3.97415	0.0011686	Pectin lyase-like protein	AT1G05660	101.824	124.347	93.6437	31.88	24.8386	16.9382
A_84_P16770	3.9721	2.12719e-05	Putative pectinesterase/pectinesterase inhibitor 47	AT5G04970	1214.12	1033.27	906.615	274.263	238.004	197.408
A_84_P768874	3.97059	9.95896e-06	hypothetical protein	AT5G57567	612.704	553.876	536.927	130.276	124.035	127.904
A_84_P575650	3.97054	8.70878e-06	pentatricopeptide repeat-containing protein	AT2G01510	312.037	271.124	281.58	69.9401	59.7023	64.7122
A_84_P158215	3.96429	8.85396e-07	transmembrane CLPTM1 family protein	AT5G23575	5331.58	4773.6	4201.24	1225.44	1037.03	958.91
A_84_P790526	3.9618	0.00172675	methyl esterase 13	AT1G26360	138.444	186.034	102.072	41.2279	28.7524	25.3226
A_84_P824880	3.96054	0.00213097	cytochrome P450 705A5	AT5G47990	2693.04	2886.07	2517.06	871.209	403.566	635.95
A_84_P16880	3.95718	0.00112879	BAHD acyltransferase	AT5G47980	3931.45	4040.55	3060.97	1237.26	639.525	704.137
A_84_P757982	3.95583	2.328e-05	ssDNA-binding transcriptional regulator	AT2G02740	8115.23	6796.25	7550.93	1802.1	1580.76	1676.84
A_84_P243975	3.94596	1.56753e-06	chlorophyll(ide) b reductase	AT4G13250	42180.3	34120.7	34541.4	9328.43	8061.9	7639.15
A_84_P15672	3.94583	0.00108862	putative WRKY transcription factor 42	AT4G04450	81.1933	75.4454	65.165	25.5621	14.2118	12.6995
A_84_P814552	3.94558	0.000720938	developmental protein SEPALLATA 3	AT1G24260	1332.16	1235.14	825.932	249.235	219.136	287.635
A_84_P605859	3.94427	0.00224626	hypothetical protein	AT1G47485	127.938	139.745	109.698	22.9381	26.9668	36.6882
A_84_P15495	3.94191	5.038e-06	DEAD-box ATP-dependent RNA helicase 50	AT3G06980	9548.71	8490.19	8629.92	2148.28	1900.79	1986.11
A_84_P12760	3.94165	0.000174636	C2H2 and C2HC zinc finger-containing protein	AT3G49930	244.769	235.041	214.102	68.9045	42.0301	49.3125
A_84_P310083	3.93668	4.00092e-05	tetrapyrrole (corrin/porphyrin)methylase	AT1G45110	1162.84	965.812	1047.31	262.66	210.743	247.302
A_84_P838988	3.93455	0.000170526	phosphoglucan, water dikinase	AT5G26570	337.499	257.573	264.297	86.0223	57.9219	53.7536
A_84_P20072	3.93251	2.25974e-05	lactoylglutathione lyase / glyoxalase I-like protein	AT1G64185	1583.66	1398.36	1500.99	361.608	314.008	341.784
A_84_P790159	3.9318	0.000364822	2-alkenal reductase	AT5G38000	568.951	546.243	660.111	131.418	131.973	138.179
A_84_P21343	3.93147	0.000918273	endoglucanase 4	AT1G23210	233.385	212.294	205.035	74.2623	42.6497	37.4774
A_84_P75374	3.92693	0.000440218	hypothetical protein	AT2G26520	234.941	210.216	251.87	48.4913	55.2604	54.4305
A_84_P848590	3.92307	2.09107e-06	Saccharopine dehydrogenase	AT5G39410	1033.23	977.938	908.606	238.918	223.097	202.555
A_84_P12782	3.9226	0.000234191	RNA recognition motif-containing protein	AT3G54770	775.194	763.47	712.634	213.755	178.994	129.679
A_84_P847404	3.9219	1.83971e-05			6312.42	6269.87	5050.35	1392.89	1272.9	1326.95
A_84_P20460	3.91774	0.000223555	putative respiratory burst oxidase-like protein protein G	AT4G25090	655.244	581.412	401.329	137.038	108.388	121.545
A_84_P305030	3.91653	1.78349e-06	putative methyltransferase PMT21	AT4G19120	24421.7	22157.1	21169.6	5430.7	4965.09	5021.02
A_84_P21299	3.91499	0.00031121	ferritin 3	AT3G56090	11323.4	7230.72	8552.75	2033.02	2174.8	1874.08
A_84_P225239	3.9138	0.000340691	growth-regulating factor 5	AT3G13960	461.413	376.588	470.708	93.7389	102.832	100.495
A_84_P229929	3.91218	5.91025e-05	Ribonuclease Z	AT2G04530	4806.78	3972.97	4628.11	1049.52	1001.21	997.428
A_84_P22552	3.90722	0.00138151	BAX inhibitor-1 motif-containing protein	AT5G47130	349.937	370.642	304.416	69.9357	67.0004	100.302
A_84_P12054	3.90633	5.71291e-05	ERF/AP2 transcription factor	AT5G07580	6959.06	6665.29	5654.7	1537.72	1291.96	1572.63
A_84_P16370	3.90243	8.11992e-06	RNA recognition motif-containing protein	AT2G37510	1683	1469.57	1566.13	394.724	336.601	348.311
A_84_P18969	3.90138	5.62992e-06	gigantea protein (GI)	AT1G22770	3171.47	3127.15	2567.37	765.923	623.02	638.023
A_84_P17027	3.89985	0.000523925	peroxidase 7	AT1G30870	2629.73	2737.94	2055.79	523.99	516.711	654.457
A_84_P502211	3.89729	6.14217e-05	mitochondrial editing factor 20	AT3G18970	260.782	229.419	225.721	56.1947	48.6575	59.2415
A_84_P767553	3.89725	0.000259374	2-alkenal reductase	AT5G37940	1701.22	1607.94	1902.86	390.51	407.647	392.215
A_84_P594398	3.89655	0.000784651	hypothetical protein	AT2G02795	129.623	103.283	147.984	36.8081	26.7558	24.1438
A_84_P226169	3.89383	0.000178325	photosystem II oxygen-evolving enhancer protein	AT3G01440	14750.7	14093.2	13653.9	2989.86	3453.97	3305.65
A_84_P831889	3.89261	0.0219734	heavy-metal-associated domain-containing protein	AT3G05220	1697.27	1521.55	1375.53	567.328	158.908	474.334
A_84_P556286	3.88289	0.000116907	serine carboxypeptidase-like 15	AT3G12240	193.388	197.955	160.895	53.6828	40.5748	34.2974
A_84_P839149	3.88076	3.19695e-06	gigantea protein (GI)	AT1G22770	950.216	935.739	795.187	223.335	203.044	189.422
A_84_P574909	3.88054	2.1251e-05	hypothetical protein	AT3G05130	1084.1	894.597	935.06	260.104	193.73	218.674
A_84_P18533	3.87527	0.0027313	azelaic acid induced 1	AT4G12470	1497.93	1224.09	650.41	266.447	223.389	244.451
A_84_P23779	3.87512	9.52449e-06	zinc finger protein CONSTANS-LIKE 6	AT1G68520	8818.47	8482.55	7058.97	2072.8	1680.87	1849.23
A_84_P20145	3.87501	3.21136e-05	putative RING-H2 finger protein ATL49	AT2G18650	252.679	233.671	179.581	53.7162	51.1399	47.101
A_84_P538776	3.8747	4.06818e-06	RING-H2 zinc finger protein RHA4a	AT4G24015	1534.61	1487.31	1228.54	365.33	301.937	310.28
A_84_P11239	3.87339	7.89959e-05	myb-like transcription factor family protein	AT5G56840	1290.47	1254.21	1251	283.851	298.042	292.421
A_84_P173571	3.87293	4.65304e-05	protein CLAVATA3/ESR-related 1	AT1G73165	92.8421	82.8499	74.0176	24.3898	16.5157	17.2754
A_84_P831367	3.87208	1.33013e-07	glyoxal oxidase-related protein		1205.11	1091.15	1031.9	278.63	243.953	244.151
A_84_P11473	3.87138	1.19753e-06	alpha/beta-hydrolase domain-containing protein	AT1G49650	4946.22	4250.65	4238.38	1114.06	1026.19	953.834
A_84_P11444	3.8689	6.36428e-06	Tubby-like protein 8	AT1G16070	1065.8	880.38	824.009	233.578	191.638	211.778
A_84_P789634	3.86232	0.000753372			681.283	688.335	526.281	124.97	168.387	144.532
A_84_P548185	3.8598	8.64291e-05	Zinc-finger domain of monoamine-oxidase A repressor R1	AT2G23530	311.133	272.729	266.289	61.9235	69.3352	64.9837
A_84_P63594	3.85657	0.00022447	putative purine permease 21	AT4G18205	2784.22	2862.96	1882.39	680.955	519.603	524.945
A_84_P12369	3.85427	5.21767e-06	alpha-glucan water dikinase 1	AT1G10760	36276.4	35872.3	32386.8	9474	7511.67	7343.99
A_84_P141979	3.85313	3.80191e-06	arabinogalactan protein 7	AT5G65390	16021.6	14855.2	13227.5	3529.07	3361.9	3293.47
A_84_P155285	3.85123	9.92939e-06	protein IQ-domain 17	AT4G00820	10098.4	8809.29	9518.06	2415.67	2077.42	2097.3
A_84_P211908	3.84828	0.000344873	pollen_Ole_e_I-domain containing protein	AT5G05500	2822.53	3012.84	2177.02	594.03	570.297	680.844
A_84_P594615	3.84694	7.06211e-05	Proline-rich extensin-like family protein	AT3G28550	5415.67	5608.9	4018.98	1339.08	1099.47	1034.17
A_84_P549710	3.84255	2.67983e-06	hypothetical protein	AT1G05950	282.01	243.041	250.78	64.8765	57.6258	57.5379
A_84_P166213	3.84197	4.38537e-07	chlororespiratory reduction 7	AT5G39210	10756.8	9803.84	8732.24	2431.82	2197.12	2157.93
A_84_P527859	3.83943	3.40556e-06	microtubule-associated protein 65-5	AT2G38720	1343.38	1127.51	1182.31	319.284	263.419	267.118
A_84_P223359	3.83894	1.71522e-05	GDSL esterase/lipase	AT1G54000	13154	12457.4	9859.52	3223.25	2516.1	2500.12
A_84_P13834	3.83442	2.17903e-05	HMG (high mobility group) box protein	AT4G23800	9139.03	7534.49	8132.47	1986.24	1857.98	1911.1
A_84_P16878	3.83244	0.000771525	pentatricopeptide repeat-containing protein	AT5G47460	410.56	359.999	352.423	72.6125	95.1126	95.1366
A_84_P830056	3.83158	0.000680555	aluminum activated malate transporter-like protein	AT1G18420	241.632	253.729	185.939	47.8661	49.1946	61.1072
A_84_P556810	3.8263	0.00265925	hypothetical protein	AT1G11655	215.42	230.833	171.555	37.8978	46.6687	61.1355
A_84_P17561	3.82519	0.000487378	syntaxin-123	AT4G03330	378.216	371.404	275.867	73.5045	73.9384	90.4529
A_84_P820541	3.8225	6.93899e-05	hypothetical protein	AT3G02640	8924.16	7855.3	7986.55	1856.57	1944.17	1971.88
A_84_P239815	3.82047	8.69166e-05	hypothetical protein	AT1G12020	3434.69	2803.57	3274.81	752.308	711.914	749.704
A_84_P605545	3.8153	0.00031549	hypothetical protein	AT5G14330	14457.5	15493.4	11054	3013.51	3120.69	3366.14
A_84_P813460	3.81494	5.09764e-06	transcription factor bHLH143	AT5G09461	18929	16371.3	17327.2	4592.46	3990.47	3747.03
A_84_P11375	3.81322	0.000132537	leucine-rich receptor-like protein kinase-like protein	AT1G08590	838.985	853.302	656.821	233.318	169.379	152.37
A_84_P840800	3.8128	0.00183639	protein TIFY 6A	AT1G48500	148.023	165.941	102.58	45.9218	24.5061	28.6813
A_84_P586198	3.81262	6.47846e-05	pentatricopeptide repeat-containing protein	AT1G15510	531.601	445.961	453.702	108.739	108.371	116.941
A_84_P760807	3.81181	3.4195e-05	hypothetical protein	AT3G09430	158.56	126.329	140.248	35.2084	30.5501	33.4826
A_84_P11362	3.81028	0.000112754	transducin/WD-40 repeat-containing protein	AT1G24530	2891.29	2328.95	1947.69	672.762	551.838	453.424
A_84_P788679	3.80475	1.82286e-05	ssDNA-binding transcriptional regulator	AT2G02740	4587.71	4001.8	4229.1	1056.6	938.587	1009.29
A_84_P216998	3.80133	0.00136494	pentatricopeptide repeat-containing protein-like protein	AT5G24060	1552.85	1910.91	1429.39	485.383	276.207	408.954
A_84_P569414	3.7986	1.42475e-05	invertase/pectin methylesterase inhibitor-like protein	AT2G01610	2397.27	2098.89	1820.46	538.307	513.648	429.143
A_84_P17353	3.79719	0.000192784	peroxidase 27	AT3G01190	17062.8	18908.4	13152.7	4373.94	3301.91	3810.42
A_84_P211878	3.79705	9.20031e-06	EPS15 homology domain 2 protein	AT4G05520	1857.62	1485.31	1573.68	406.926	378.103	366.022
A_84_P67324	3.79686	9.28176e-06	protein EARLY FLOWERING 3	AT2G25930	5959.51	5040.08	4725.97	1484.68	1162.6	1066.8
A_84_P812497	3.79593	8.39767e-05			7591.54	6701.05	7473.62	1701.92	1683.18	1722.89
A_84_P558306	3.79037	5.86364e-05	hypothetical protein	AT5G01910	1452.99	1130.34	1206.47	292.693	300.526	293.716
A_84_P750360	3.78936	8.96758e-06			273.788	243.324	202.779	65.4898	50.9753	52.8043
A_84_P832301	3.78641	0.000194193	sugar transporter ERD6-like 8	AT3G05150	217.008	234.167	186.638	62.6529	49.7521	39.7965
A_84_P14286	3.78425	9.71078e-05	RNA recognition motif-containing protein	AT1G78260	1242.27	1100.95	991.392	340.584	244.01	213.767
A_84_P565934	3.78282	0.000104247	hypothetical protein	AT2G34010	357.821	405.355	354.461	101.183	76.6707	86.9292
A_84_P607864	3.78277	0.00137928	GAST1 protein homolog 5	AT3G02885	2599.91	1956.17	1552.69	645.135	476.723	336.807
A_84_P558998	3.7817	0.000274023	hypothetical protein	AT3G42800	335.403	272.161	263.608	77.4331	77.8692	52.3936
A_84_P137179	3.7797	3.82615e-05	hypothetical protein	AT5G62550	2366.08	1971.24	1863.39	479.507	477.114	499.531
A_84_P542466	3.77873	1.74319e-05	hypothetical protein	AT5G36710	3769.58	3187.94	3409	860.717	837.865	747.547
A_84_P19917	3.77743	0.000595504	DEAD-box ATP-dependent RNA helicase 22	AT1G59990	2194.68	1820.1	2049.03	415.431	513.122	505.808
A_84_P800699	3.77718	0.000510076			164.694	142.281	153.894	31.9219	37.2694	39.9376
A_84_P16781	3.77628	5.23365e-06	alpha-crystallin domain 32.1	AT1G06460	46544	42773.4	35918.2	10363.6	9641.27	9436.07
A_84_P851718	3.77576	1.72226e-06	transcription factor BEE 2	AT4G36540	3269.25	2871.43	2773.93	745.699	667.938	689.619
A_84_P22790	3.7742	7.26071e-05	thioredoxin-like protein CXXS1	AT1G11530	10718	9854.59	7434.98	2236.61	2235.48	2074.32
A_84_P750081	3.77209	0.00501244	SRPBCC ligand-binding domain-containing protein		153.259	237.175	103.924	43.3413	30.4917	37.8147
A_84_P196054	3.76936	2.23411e-05	S-adenosyl-L-methionine-dependent methyltransferase domain-containing protein	AT1G16445	1732.59	1503.93	1603.51	397.645	363.415	383.331
A_84_P15815	3.76873	0.000116301	wall-associated receptor kinase-like 20	AT5G02070	118.459	103.239	121.231	32.4392	23.6482	25.6363
A_84_P10858	3.76066	5.67765e-05	RING/U-box domain-containing protein	AT3G47160	5278.78	5096.37	3967.64	1394.62	1035.98	986.297
A_84_P73104	3.75905	1.58651e-06	cell division control 6	AT2G29680	750.42	658.043	622.048	168.61	156.427	155.679
A_84_P162303	3.75826	6.53477e-05	hypothetical protein	AT2G15000	513.486	445.358	496.909	117.763	109.648	117.713
A_84_P15653	3.75804	2.03286e-05	carboxypeptidase D	AT3G63470	805.915	793.793	706.052	208.149	159.053	182.521
A_84_P95746	3.75772	0.00011037	SWIB/MDM2 domain-containing protein	AT4G34290	21300	19318.7	21221.8	4843.57	4767.72	5060.25
A_84_P817931	3.75367	5.17796e-05	Saccharopine dehydrogenase	AT5G39410	419.016	431.333	378.238	121.76	87.3654	86.273
A_84_P519104	3.74847	0.000175303	protein rotundifolia like 16	AT3G25717	4050.57	3854.01	3103.2	858.03	789.625	963.901
A_84_P210058	3.74703	5.91336e-05	Mitochondrial transcription termination factor family protein	AT5G07900	2108.65	1848.35	1974.25	470.509	455.133	484.959
A_84_P821249	3.74687	0.000145879	ERF/AP2 transcription factor	AT5G07580	1193.31	1278.67	980.99	281.636	245.675	292.012
A_84_P18019	3.74522	9.34705e-06	pentatricopeptide repeat-containing protein	AT1G09190	540.501	448.028	488.823	129.054	113.902	108.842
A_84_P136505	3.74516	1.43671e-06	cytochrome c6	AT5G45040	9006.43	8276.42	7904.73	2311.52	1929.34	1785.84
A_84_P798478	3.7438	9.35305e-05		AT3G22120	187.592	138.799	142.285	41.6589	39.274	30.6402
A_84_P13843	3.74059	0.000318826	hypothetical protein	AT1G17300	320.47	345.831	260.159	97.0117	67.7511	59.5123
A_84_P751116	3.73494	2.41654e-05	myrosinase 5	AT1G51470	6136.81	5629.49	4539.38	1548.51	1221.92	1129.48
A_84_P16885	3.73479	0.00224581	beta-xylosidase 1	AT5G49360	5762.46	5039.52	3884.61	1074.39	1578.95	906.345
A_84_P10598	3.73206	1.69936e-05	leucine-rich repeat-containing protein	AT1G33600	2726.38	2484.01	1965.75	633.882	524.097	547.368
A_84_P857022	3.73032	0.00164634	F-box/kelch-repeat protein	AT1G80440	252.514	282.039	224.56	49.8243	74.2079	59.1667
A_84_P704286	3.7281	6.95182e-05	ubiquitin carboxyl-terminal hydrolase-like protein	AT4G01037	1562.11	1323.35	1374.95	345.59	309.724	363.877
A_84_P18984	3.72724	3.84209e-05	glucan endo-1,3-beta-glucosidase 8	AT1G64760	5459.86	4758.38	4733.7	1278.59	1291.72	1021.08
A_84_P820520	3.7223	0.000371498	hypothetical protein	AT1G74940	1657.53	1610.34	1302.27	408.53	286.157	409.353
A_84_P197134	3.72133	0.000166014	hypothetical protein	AT5G16250	11841.2	10175.2	11137	2504.28	2712.31	2721.91
A_84_P835578	3.72107	0.000122959	ARM repeat protein-like protein	AT4G15830	440.658	366.658	421.851	98.2457	93.3418	102.426
A_84_P18772	3.72036	0.00231105	cytochrome P450 705A5	AT5G47990	5341.32	5628.14	4674.28	1839.92	845.608	1245.34
A_84_P841268	3.72015	0.000202634			323.105	285.497	254.423	68.8137	60.028	78.3559
A_84_P10077	3.71907	9.43032e-06	Rac-like GTP-binding protein ARAC7	AT4G28950	493.055	417.409	422.338	109.565	105.145	104.144
A_84_P18710	3.71902	9.47931e-05	MTN3-like protein	AT5G23660	3435.55	3064.89	3126.58	741.926	757.365	808.739
A_84_P11121	3.71686	1.8568e-05	aluminum activated malate transporter-like protein	AT1G18420	490.507	433.87	350.847	110.965	93.268	99.7597
A_84_P16907	3.71249	2.15192e-06	concanavalin A-like lectin kinase-like protein	AT5G55830	788.353	686.112	674.543	181.302	168.319	165.91
A_84_P13360	3.71112	0.000299084	Rossmann-fold NAD(P)-binding domain-containing protein	AT1G66800	11010.1	10695.8	8056.15	3117.86	1941.84	2176.85
A_84_P67984	3.70728	8.29607e-05	RmlC-like cupin-like protein	AT2G32650	2545.59	2118.3	2295.8	547.468	546.472	576.63
A_84_P187774	3.70715	1.39142e-05	Exostosin family protein	AT5G44930	248.242	223.072	225.455	65.9383	49.3262	53.4961
A_84_P13467	3.70468	1.92764e-05	histone H2B	AT2G28720	4179.69	3931.16	3222.51	935.405	873.448	904.999
A_84_P21276	3.70246	0.00102502	expansin A18	AT1G62980	910.28	986.214	696.766	195.494	180.063	248.59
A_84_P835313	3.7017	0.00423795			133.195	121.506	114.058	50.1779	20.1333	25.5775
A_84_P14195	3.70038	4.78106e-06	jacalin-like lectin domain-containing protein	AT1G52070	10085.7	8670.09	8221.34	2580.05	2060.25	1895.24
A_84_P15735	3.69989	0.000845357	peroxidase 44	AT4G26010	2559.87	2748.91	1876.15	534.085	525.017	660.049
A_84_P206718	3.69932	3.11393e-05	hypothetical protein	AT2G34510	9181.27	8646.62	9054.5	2259.35	2191.53	2036.09
A_84_P78905	3.69721	6.10552e-05	CONSTANS interacting protein 5-like protein	AT3G48500	11785.8	10314.9	11207.3	2680.92	2641.89	2702.63
A_84_P528833	3.69399	0.000266822	Pollen Ole e 1 allergen and extensin family protein	AT3G16660	22536.5	20392.9	20090.5	4708.97	4859.1	5684.18
A_84_P21375	3.69166	0.000103	disease resistance-responsive, dirigent domain-containing protein	AT4G13580	6615.73	6899.45	5347.24	1703.2	1294	1562.92
A_84_P15791	3.68789	1.03988e-05	pentatricopeptide repeat-containing protein	AT4G39530	195.861	169.177	163.614	47.5835	37.5608	42.9404
A_84_P18283	3.68657	6.81321e-06	bidirectional amino acid transporter 1	AT2G01170	1859.43	1836.94	1631.21	490.921	387.695	414.854
A_84_P21069	3.68602	3.85561e-05	xyloglucan endotransglucosylase/hydrolase protein 4	AT2G06850	39085.5	34751.8	31499.1	9693.93	8952.66	6989.51
A_84_P613505	3.68581	0.000138902	Mad3/BUB1 homology region 1	AT5G05510	693.54	559.014	577.67	138.525	151.694	151.133
A_84_P516786	3.68347	0.00032531	haloacid dehalogenase-like hydrolase domain-containing protein	AT5G45700	2310.21	2056.62	2242.27	486.966	559.713	555.313
A_84_P14945	3.68049	8.67643e-06	carbohydrate-binding X8 domain-containing protein	AT5G35740	3317.65	2978.5	2747.2	743.379	738.362	704.368
A_84_P16407	3.67878	1.33363e-05	phosphoglycerate mutase-like-like protein	AT3G01310	7120.47	7146.22	6454.51	1819.42	1718.2	1498.34
A_84_P544747	3.67846	5.01867e-07	pentatricopeptide repeat-containing protein	AT3G02330	501.354	420.956	417.348	122.628	102.889	99.5865
A_84_P537769	3.67711	3.05791e-05	pentatricopeptide repeat-containing protein	AT3G50420	159.664	159.089	161.512	43.8172	35.7416	37.4105
A_84_P108942	3.67114	1.73725e-05	hypothetical protein	AT1G16630	1094.2	890.596	898.536	237.124	229.615	230.788
A_84_P829677	3.67044	5.2559e-06	high-mobility group B6 protein	AT5G23420	2430.24	2100.73	2071.54	554.014	527.113	520.014
A_84_P14559	3.66921	2.42216e-05	major facilitator protein	AT3G16180	11594.6	10762.3	9192.35	2950.95	2607.91	2142.38
A_84_P761076	3.66484	0.00142162	hypothetical protein	AT3G55646	362.02	364.473	231.66	107.851	67.3387	60.7116
A_84_P752737	3.66301	0.0378827	defensin-like protein 208	AT1G34047	286.6	211.751	719.061	81.4161	74.4539	104.001
A_84_P14131	3.66165	0.00127845	putative galactinol--sucrose galactosyltransferase 6	AT5G20250	33962	28240.5	20421.3	9424.86	5794.35	5187.03
A_84_P200014	3.66125	1.49286e-05	GDSL esterase/lipase	AT1G28660	5915.57	4560.32	4467.7	1302.68	1118.93	1196.26
A_84_P842464	3.66087	5.34045e-07	cytochrome c6	AT5G45040	4851.67	4278.05	4264.52	1200.9	1040.66	1024.98
A_84_P20803	3.65847	0.000113268	putative S-locus lectin protein kinase	AT1G11340	438.211	408.847	396.372	95.6561	104.06	103.451
A_84_P10474	3.6581	0.000225029	UDP-glycosyltransferase-like protein	AT1G64910	261.793	274.847	242.675	79.1714	64.6017	49.5194
A_84_P827084	3.65472	3.33356e-05	hypothetical protein	AT2G03420	4958.46	4382.07	4498.79	1132.59	1172.13	1071
A_84_P10500	3.65213	0.0008297	hypothetical protein	AT1G15640	366.109	355.48	210.822	80.27	76.2806	65.3151
A_84_P862904	3.65136	0.00274701			189.74	174.848	129.36	49.5491	26.6104	47.473
A_84_P807456	3.65135	3.96613e-05	GDSL esterase/lipase	AT1G54000	5629.58	5125.11	4100.66	1426.16	1050.58	1151.75
A_84_P180074	3.65008	7.29537e-06	Putative endonuclease or glycosyl hydrolase	AT3G61100	4380.35	3631.65	3835.11	1072.03	887.569	936.167
A_84_P22650	3.64765	0.000391097	plant invertase/pectin methylesterase inhibitor domain-containing protein	AT5G20740	1130.18	973.18	1006.7	231.614	243.232	287.538
A_84_P16734	3.64355	0.000399686	SAUR-like auxin-responsive protein	AT4G38850	357.324	362.081	319.18	76.9776	82.9889	94.8905
A_84_P16849	3.64322	7.31466e-07	protease Do-like 8	AT5G39830	4550.58	4142.08	3669.78	1080.61	971.959	967.014
A_84_P601609	3.63555	2.80187e-07	hypothetical protein	AT2G40085	766.603	653.009	647.195	189.071	160.31	157.945
A_84_P21492	3.63479	2.83789e-05	kinesin family member 22	AT5G02370	1372.62	1207.36	1206.71	313.39	295.943	318.814
A_84_P820145	3.63248	1.36324e-06	cytochrome c6	AT5G45040	6088.24	5520.21	5382.31	1563.63	1281.66	1337.15
A_84_P513144	3.62135	3.0666e-07	Core-2/I-branching beta-1,6-N-acetylglucosaminyltransferase family protein	AT5G14550	1546.07	1390.73	1255.3	394.924	319.761	319.555
A_84_P757073	3.62122	3.11894e-05	RmlC-like cupin-like protein	AT2G32650	21366.8	18137.1	18968.3	4848.56	4686.88	4836.76
A_84_P14254	3.61919	0.0016027	two-component response regulator ARR3	AT1G59940	368.894	293.329	279.47	119.285	61.2739	61.969
A_84_P811403	3.61703	0.000862087			20863.4	17159.8	12710.4	5687.99	3474.32	3455.03
A_84_P868051	3.61144	3.55845e-05	G-type lectin S-receptor-like serine/threonine-protein kinase SD1-13	AT1G11350	1024.43	964.193	873.599	243.397	215.27	248.255
A_84_P563508	3.60731	4.33989e-06	hypothetical protein	AT4G04190	831.58	726.53	658.925	211.35	179.794	158.47
A_84_P199944	3.60675	6.27814e-05	hypothetical protein	AT2G36100	7182.33	7034.73	5488.85	1803.33	1410.18	1650.35
A_84_P831893	3.60575	0.00975529	heavy-metal-associated domain-containing protein	AT3G05220	1121.35	1114.78	942.611	378.107	144.781	326.009
A_84_P188894	3.60304	0.000182541	pentatricopeptide repeat-containing protein	AT2G27610	287.046	255.093	265.74	62.7325	72.6013	64.8551
A_84_P14401	3.60291	0.000434066	pentatricopeptide repeat-containing protein	AT2G15630	331.907	277.871	297.072	90.6841	57.2186	80.1627
A_84_P263690	3.60283	6.93392e-05	FASCICLIN-like arabinogalactan protein 8	AT2G45470	3643.11	3474.64	3670.86	908.947	864.577	897.754
A_84_P11463	3.60021	1.03487e-05	pathogenesis-related thaumatin-like protein	AT1G73620	3082.74	2682.8	2854.87	790.367	707.688	642.297
A_84_P23359	3.6001	0.000248516	haloacid dehalogenase-like hydrolase domain-containing protein	AT4G39770	549.858	557.079	513.993	130.461	122.294	150.166
A_84_P10395	3.59965	1.07531e-05	two-component response regulator ARR7	AT1G19050	2174.3	1921.66	1864.6	508.726	510.81	456.389
A_84_P12265	3.59864	6.26123e-06	Restriction endonuclease, type II-like protein	AT1G67660	4353.29	4032.4	4062.21	1192.93	977.6	931.609
A_84_P847626	3.59855	0.000259857	DEAD-box ATP-dependent RNA helicase 22	AT1G59990	280.552	282.857	317.394	77.8186	65.4343	75.3677
A_84_P144629	3.59799	3.00942e-05	Mitochondrial transcription termination factor family protein	AT4G02990	3783.52	3147.03	3086.87	820.904	826.914	825.394
A_84_P13265	3.59676	5.28242e-05	pentatricopeptide repeat-containing protein	AT1G08610	722.829	661.014	681.038	174.889	159.44	178.075
A_84_P526993	3.59672	0.00668693	Pollen Ole e 1 allergen and extensin family protein	AT2G47530	190.075	168.564	121.626	42.1258	25.4497	55.4685
A_84_P14988	3.59671	0.000730546	HXXXD-type acyl-transferase-like protein	AT5G47950	489.92	521.251	381.127	154.739	88.9087	107.959
A_84_P115312	3.59485	1.58128e-05	chloroplastic lipocalin	AT3G47860	11321.7	10447.8	9692.99	3130.08	2534.79	2208.68
A_84_P855865	3.59482	0.000287861	xyloglucan endotransglucosylase/hydrolase protein 4	AT2G06850	1409.16	1387.57	1259.05	376.207	382.992	261.151
A_84_P800949	3.58957	9.81995e-06	FASCICLIN-like arabinogalactan protein 8	AT2G45470	9722.49	9020.62	9107.82	2471.74	2183.42	2272.17
A_84_P792495	3.58788	0.000706928	Rossmann-fold NAD(P)-binding domain-containing protein	AT1G66800	776.043	819.494	581.119	241.744	141.977	165.534
A_84_P786668	3.58568	2.84844e-06	uncharacterized exonuclease domain-containing protein	AT3G15140	510.85	445.693	459.96	128.15	113.553	110.841
A_84_P535510	3.57973	0.000299155	Acyl-CoA N-acyltransferase with RING/FYVE/PHD-type zinc finger domain-containing protein	AT3G53680	153.86	137.734	137.581	38.1303	29.1245	40.637
A_84_P808447	3.57971	4.86008e-05	high mobility group B2 protein	AT1G20693	12771.8	12013.4	9861.45	3183.29	2484.98	2960.71
A_84_P754913	3.57891	0.000156654	xyloglucan:xyloglucosyl transferase	AT2G18800	210.532	201.282	156.797	59.975	44.432	38.6208
A_84_P22426	3.57808	2.47227e-06	hypothetical protein	AT4G17100	20239.5	19025.4	16806.2	5212.4	4653.17	4135.65
A_84_P13059	3.57756	9.55275e-05	glutamine synthetase cytosolic isozyme 1-1	AT5G37600	12802.8	13455.9	9757.67	3422.43	2654.03	2869.74
A_84_P516273	3.57727	0.000166392	reticulon-like protein B17	AT2G20590	776.209	595.651	642.479	159.214	166.535	173.768
A_84_P807490	3.57652	0.00024982	GDSL esterase/lipase	AT1G54010	16463.9	13804.3	11514.3	4226.55	2747.19	3497.89
A_84_P855834	3.57318	8.25955e-05			134.959	138.752	126.885	33.5689	35.8442	30.7334
A_84_P582150	3.57294	2.80384e-06	dCMP deaminase	AT3G48540	730.027	637.56	654.436	182.879	164.968	157.168
A_84_P803498	3.57171	0.000142155			424.329	386.492	355.954	99.4444	84.5058	108.248
A_84_P255900	3.57067	0.00183936	cysteine/histidine-rich C1 domain-containing protein	AT3G43890	127.774	119.638	100.721	30.9195	21.0303	36.9299
A_84_P16105	3.56764	0.000279981	terpene cyclase, C1 domain-containing protein	AT1G70080	1008.47	864.279	827.034	247.59	259.493	175.435
A_84_P811407	3.56056	0.00391645	putative galactinol--sucrose galactosyltransferase 6	AT5G20250	181.026	170.52	133.665	67.0567	29.1554	33.1971
A_84_P767369	3.55997	0.0301088	defensin-like protein 207	AT5G33355	418.151	451.377	1099.14	127.837	180.837	141.229
A_84_P103346	3.55865	0.000460429	hypothetical protein	AT1G74940	7000.76	6754.86	5498.37	1745.86	1274.48	1841.11
A_84_P22960	3.55266	0.000180954	chaperonin-60alpha	AT2G28000	33749.2	29273.3	32396.6	7693.24	7835.47	8407.74
A_84_P21042	3.55216	3.75406e-06	Ca2+-transporting ATPase	AT2G41560	2296.23	2018.27	1751.95	541.939	479.715	494.75
A_84_P848615	3.55206	0.000103901	SANT DNA-binding domain-containing protein	AT1G76890	236.485	229.739	186.916	67.6869	45.4855	52.2572
A_84_P19092	3.55166	0.00167211	P-loop containing nucleoside triphosphate hydrolase domain-containing protein	AT1G52660	155.727	166.732	114.957	30.9573	35.9162	42.5455
A_84_P847003	3.54764	0.000389486	Rossmann-fold NAD(P)-binding domain-containing protein	AT1G66800	1700.3	1703.98	1226.46	495.817	314.116	362.819
A_84_P290554	3.54634	0.000143797	RING/FYVE/PHD zinc finger-containing protein	AT3G14740	1339.31	1112	1195.18	290.728	320.683	303.945
A_84_P761377	3.54625	0.000401551	protein rotundifolia like 19	AT3G02493	125.426	120.834	91.0101	37.5042	26.1244	22.4136
A_84_P532361	3.54316	1.41002e-05	mitochondrial editing factor 22	AT3G12770	941.849	797.066	838.518	230.268	202.139	215.879
A_84_P501748	3.54052	8.08194e-05	Ubiquitin carboxyl-terminal hydrolase family protein	AT5G62990	1581.46	1275.07	1419.29	370.214	383.633	322.385
A_84_P20869	3.53944	0.000213147	Leucine-rich repeat transmembrane protein kinase protein	AT1G05700	970.608	859.645	616.27	245.756	189.681	176.636
A_84_P602945	3.53394	2.90977e-05	hypothetical protein	AT5G40860	369.08	352.834	270.342	90.4973	82.2239	76.1153
A_84_P768909	3.53111	0.002297		AT5G24206	197.516	141.93	138.111	46.4088	27.722	48.5313
A_84_P63724	3.52879	2.33174e-05	ubiquitin thiolesterase	AT3G58520	1231.4	1028.09	1075.13	297.589	293.84	251.518
A_84_P563293	3.52838	0.000344321	hypothetical protein	AT2G37960	276.473	334.068	234.338	70.9703	71.4949	68.9497
A_84_P222519	3.52638	9.18028e-05	O-methyltransferase-like protein	AT1G21130	8477.67	8490.68	6470.42	2304.6	1989.26	1644.96
A_84_P570764	3.5258	0.00012421	Glutaredoxin family protein	AT5G03870	2340.5	2110.39	2130.3	529.454	555.766	579.295
A_84_P15205	3.51965	0.00011625	organic cation/carnitine transporter 3	AT1G16390	1276.56	1271.24	1148.88	304.302	299.982	332.602
A_84_P19713	3.51876	0.000725203	SAUR-like auxin-responsive protein	AT1G29450	362.753	426.524	369.902	96.0142	86.4048	112.429
A_84_P850182	3.51868	0.000463607			838.474	778.042	620.961	186.436	224.399	157.814
A_84_P15846	3.51761	2.73253e-06	TIR-NBS-LRR class disease resistance protein	AT5G11250	431.608	391.893	339.234	108.509	90.1588	95.6789
A_84_P12886	3.51716	0.000295173	cysteine-rich receptor-like protein kinase 5	AT4G23130	874.536	764.56	595.822	186.763	168.158	207.014
A_84_P838761	3.51689	0.00377862	ribosomal protein L18ae family protein	AT1G54217	529.806	492.284	427.031	160.947	149.455	75.5794
A_84_P12160	3.51541	0.000145572	putative leucine-rich repeat receptor-like protein kinase	AT5G49770	947.537	847.848	645.744	225.911	176.874	212.191
A_84_P104016	3.51401	1.10307e-06	transcription factor bHLH128	AT1G05805	3646.21	3457.95	3099.66	936.118	819.856	833.251
A_84_P134895	3.51119	8.23273e-05	cell division cycle 20, cofactor of APC complex	AT4G33260	2711.85	2305.56	2660.32	668.741	655.129	622.74
A_84_P858400	3.51064	1.01971e-05	O-methyltransferase-like protein	AT1G76790	2751.3	2620.2	2148.48	672.132	633.245	597.17
A_84_P161393	3.5088	1.09541e-05	hypothetical protein	AT3G18050	17332.3	16203.1	15268.9	4570.69	3699.49	4168.15
A_84_P16671	3.50877	1.18297e-06	glycoside hydrolase family 28 protein / polygalacturonase (pectinase) family protein	AT4G23820	6838.34	5845.23	5551.36	1637.48	1507.58	1477.43
A_84_P846583	3.50846	3.18803e-05	CONSTANS interacting protein 5-like protein	AT3G48500	1542.13	1321.19	1447.74	381.118	368.572	345.242
A_84_P11383	3.50712	0.00370347	pectin lyase-like protein	AT1G65570	1071.69	917.626	666.254	348.1	201.155	154.016
A_84_P117832	3.506	4.03124e-05	hypothetical protein	AT5G52780	21026.5	19614.7	18081	4933.88	4870.46	5112.79
A_84_P534869	3.50585	4.4349e-05	hypothetical protein	AT2G16270	762.483	627.945	651.053	181.616	156.374	180.862
A_84_P853047	3.50511	5.19227e-05	protease Do-like 8	AT5G39830	195.488	169.655	184.49	52.1995	40.9638	47.1807
A_84_P10533	3.50463	0.000275792	bifunctional nuclease in basal defense response 1	AT1G75380	21784.1	19737.5	15822.2	5751.68	3846.08	5072.69
A_84_P514803	3.50462	0.000402968	pentatricopeptide repeat-containing protein	AT4G18840	158.804	149.929	127.052	37.7906	30.7528	42.9358
A_84_P17327	3.5014	0.000327082	Transcription elongation factor Spt5	AT2G34210	172.29	138.59	112.544	37.9915	30.0262	38.9654
A_84_P613622	3.49448	5.46516e-05	hypothetical protein	AT5G48310	1314.71	1068.89	1134.22	307.366	277.025	311.473
A_84_P110392	3.49376	0.000528955	bifunctional inhibitor/lipid-transfer protein/seed storage 2S albumin-like protein	AT5G55450	281.158	274.709	279.991	74.1716	58.7803	82.5839
A_84_P18298	3.49349	0.00334144	sugar transporter ERD6-like 8	AT3G05150	317.817	350.804	293.544	102.583	100.957	52.6268
A_84_P11310	3.49152	4.64916e-08	hexokinase-like 1 protein	AT1G47840	1442.25	1263.53	1146.72	363.938	312.233	306.77
A_84_P275420	3.49143	0.00027122	pentatricopeptide repeat-containing protein	AT5G42450	245.488	204.502	206.697	65.8824	43.9351	59.8071
A_84_P17631	3.48898	3.79261e-05	O-glycosyl hydrolase-17	AT4G26830	274.763	265.435	230.806	69.2601	59.1399	68.7038
A_84_P11090	3.48844	2.43519e-05	aspartyl protease family protein	AT5G02190	1028.39	995.256	972.186	263.088	257.843	245.342
A_84_P23249	3.48477	1.49065e-05	RNA recognition motif-containing protein	AT4G09040	2891.69	2588.31	2687.38	737.62	662.674	690.43
A_84_P121202	3.48398	0.000232222	putative F-box/FBD/LRR-repeat protein	AT5G56810	214.657	186.281	190.853	53.1251	42.5054	56.7441
A_84_P136115	3.4839	0.00205635	gibberellin-regulated protein 1	AT1G75750	38075.2	28088.3	23969	6195.16	8811.77	7884.65
A_84_P21386	3.48061	0.00150549	terpene cyclase, C1 domain-containing protein	AT4G20230	532.665	587.538	530.075	127.018	126.185	174.287
A_84_P22783	3.47966	3.92426e-06	TIR-NBS class of disease resistance protein	AT1G72890	225.51	193.831	189.357	55.967	48.1847	51.7246
A_84_P813773	3.47657	0.000239793	bifunctional nuclease in basal defense response 1	AT1G75380	5369.18	5463.95	4229.12	1453.23	1053.35	1369.57
A_84_P828648	3.47622	0.000184115	calcium-binding EF-hand-containing protein	AT2G34020	470.707	457.54	431.418	143.406	120.091	91.1927
A_84_P12702	3.47394	6.64046e-06	myrosinase-binding protein-like protein-300B	AT3G16440	2901.93	2715.95	2230.49	757.737	652.613	602.072
A_84_P520864	3.47227	8.14981e-05	RNA recognition motif-containing protein	AT3G23370	269.644	224.525	247.364	76.7123	62.5726	52.9154
A_84_P263610	3.46865	5.86658e-05	hypothetical protein	AT4G14380	165.101	164.188	135.115	43.5136	34.7141	41.2537
A_84_P11382	3.4683	1.39077e-05	pentatricopeptide repeat-containing protein	AT1G09900	2614.06	2226.2	2308.43	634.77	599.136	601.151
A_84_P550508	3.46802	3.20101e-05	GCK domain-containing protein	AT5G57570	457.065	436.462	426.3	118.232	105.279	116.304
A_84_P830463	3.46442	9.14135e-06	BSD domain-containing protein	AT1G69030	16170.3	14608.5	15007.4	4413.15	3595.05	3815.59
A_84_P13153	3.46378	3.12275e-05	AGC (cAMP-dependent, cGMP-dependent and protein kinase C) kinase family protein	AT5G62310	128.818	125.872	111.47	32.1739	33.156	28.9487
A_84_P17955	3.46196	2.07897e-05	UDP-glucosyl transferase 85A3	AT1G22380	327.311	274.476	254.374	90.1426	67.1078	64.6469
A_84_P16367	3.46069	4.92018e-06	DNA-directed RNA polymerase 3	AT2G24120	1708.13	1536.14	1510.91	428.089	400.288	396.347
A_84_P21285	3.45954	7.83292e-06	thioredoxin-like 3-3	AT3G53220	1836.11	1532.89	1576.32	445.109	420.134	406.841
A_84_P17346	3.45819	0.00107629	putative LRR receptor-like serine/threonine-protein kinase	AT2G28960	644.57	660.4	420.232	193.071	118.932	133.747
A_84_P807479	3.45674	0.000915108	GDSL esterase/lipase	AT1G54000	1188.25	1153.43	915.673	390.59	211.673	260.935
A_84_P16663	3.45546	8.97866e-05	binding / calmodulin binding protein	AT4G21820	1150.6	929.127	1064.1	277.5	256.098	275.47
A_84_P839505	3.45497	0.00148076	hypothetical protein	AT3G09430	118.867	113.608	123.692	34.0796	22.908	36.8366
A_84_P14180	3.45183	1.32693e-05	methionine aminopeptidase 1B	AT1G13270	16163.5	14421	14849.8	4306.96	3992.19	3475.35
A_84_P160473	3.45182	0.000683259	protein kinase-like protein	AT1G65250	638.126	647.272	557.168	221.514	123.84	144.828
A_84_P17442	3.45135	0.00183163	cytochrome P450 71B36	AT3G26320	634.413	561.709	474.287	120.032	136.385	178.31
A_84_P859689	3.45003	0.00201652	gibberellin-regulated protein 1	AT1G75750	45939.1	33675.8	28073.7	7584.51	10644.8	9301.36
A_84_P854172	3.44842	3.28511e-05	RNA recognition motif-containing protein	AT4G09040	2368.15	2148.54	2341.08	649.438	551.834	575.493
A_84_P170753	3.44682	3.02928e-05	HXXXD-type acyl-transferase-like protein	AT5G02890	2881.83	2593.28	2661.14	745.69	739.25	625.545
A_84_P764604	3.44602	7.3711e-05	hypothetical protein	AT4G18501	243.962	219.855	223.85	67.4874	63.0144	48.9869
A_84_P568332	3.44519	2.60671e-05	ATP-dependent DNA helicase Q-like 4A	AT1G10930	2218.58	1955.16	2086.51	574.668	505.948	540.496
A_84_P21260	3.44445	0.000152493	hydroxysteroid dehydrogenase 3	AT3G47360	501.958	423.798	383.805	134.333	119.196	88.5961
A_84_P532253	3.44411	0.000122396	Rossmann-fold NAD(P)-binding domain-containing protein	AT2G29170	1376.98	1295.77	1307.95	361.536	301.901	371.605
A_84_P766073	3.44354	0.000113478			9505.02	8910.61	7913.2	2181.5	2217.96	2408.62
A_84_P536803	3.44214	4.89378e-05	hypothetical protein	AT3G11550	1486.22	1317.04	1034.06	378.732	293.783	316.712
A_84_P16933	3.44131	0.00105534	2-oxoglutarate (2OG) and Fe(II)-dependent oxygenase-like protein	AT1G55290	232.723	250.42	154.307	68.5071	53.07	43.0939
A_84_P12004	3.4407	1.40389e-05	pentatricopeptide repeat-containing protein	AT4G38150	1527.74	1318.68	1286.49	411.844	311.427	352.243
A_84_P815691	3.43878	7.89988e-05	receptor-like kinase BAM2	AT3G49670	6326.06	6012.34	5948.9	1549.09	1614.37	1579.79
A_84_P839524	3.43819	3.64846e-05			566.381	505.98	513.346	138.686	143.552	129.093
A_84_P584689	3.43657	3.31816e-05	hypothetical protein	AT2G38160	593.305	517.04	537.384	145.781	136.488	144.943
A_84_P252285	3.43606	8.14958e-05	phragmoplast-associated kinesin-related protein 2	AT4G14330	791.401	690.627	731.004	203.696	169.325	202.747
A_84_P12759	3.43592	0.000143102	receptor-like kinase BAM2	AT3G49670	3483.1	3304.96	3486.36	869.209	898.567	899.46
A_84_P11418	3.43525	5.51729e-07	succinate-semialdehyde dehydrogenase	AT1G79440	10746.1	9389.9	8897.78	2824.36	2474.37	2250.15
A_84_P792341	3.43477	0.000149552	hypothetical protein	AT1G65710	1294.26	1122.7	1310.24	324.603	326.212	315.043
A_84_P761896	3.43366	1.974e-05	hypothetical protein	AT3G19508	3430.29	2747.46	2903.61	872.223	798.712	688.951
A_84_P539392	3.43313	0.000130127	hypothetical protein	AT2G38465	4131.56	3659.82	2851.03	1094.02	914.846	755.806
A_84_P514702	3.43299	0.000112816	hypothetical protein	AT3G51290	2023.68	1866.95	2059.27	527.054	491.592	526.975
A_84_P768351	3.43227	2.60278e-05	hypothetical protein	AT5G49410	656.046	588.194	589.885	177.111	139.572	161.702
A_84_P20335	3.43209	0.000583455	hydroxyproline-rich glycoprotein family protein	AT3G52460	960.673	949.279	646.606	275.249	177.87	211.535
A_84_P864322	3.43137	0.000178668	pentatricopeptide repeat-containing protein	AT5G15300	169.198	155.106	164.467	52.9791	35.0213	40.8832
A_84_P22647	3.42978	2.67284e-06	transcription factor TCP21	AT5G08330	13307.2	12682.4	11811.4	3562.82	3276.49	3005.17
A_84_P552025	3.42859	3.14507e-05	hypothetical protein	AT4G17000	777.731	613.646	657.282	184.901	168.194	177.698
A_84_P15989	3.4267	1.73603e-05	invertase/pectin methylesterase inhibitor family protein / DC 1.2-like protein	AT5G62350	38793.7	36502.4	33179.2	9603.71	9741.98	8861.62
A_84_P61170	3.42665	7.37449e-05	hypothetical protein	AT2G03420	13179.9	11601.1	12080.3	3178.01	3405.41	3011.86
A_84_P851337	3.42664	0.0123297			181.684	174.663	141.922	32.3143	71.0922	34.5956
A_84_P164403	3.4261	9.34667e-07	anaphase-promoting complex subunit 10	AT2G18290	3012.08	2717.86	2372.22	763.396	690.362	650.581
A_84_P799983	3.42438	0.000252767	hypothetical protein	AT4G02800	209.224	197.279	219.099	63.9102	45.223	55.3273
A_84_P610382	3.42385	2.73663e-05	ROP interactive partner 2	AT1G78430	1448.25	1197.12	1230.2	340.333	330.902	335.034
A_84_P256220	3.42288	4.816e-05	F-box/RNI-like protein	AT1G10780	1466.48	1162.75	1297.62	354.272	348.393	317.399
A_84_P13475	3.42241	0.000527064	Monogalactosyldiacylglycerol synthase 3	AT2G11810	864.437	617.128	754.777	220.539	156.778	206.271
A_84_P85229	3.41769	0.000153101	hypothetical protein	AT4G28310	1432.98	1166.37	1234.98	323.241	318.598	356.489
A_84_P845657	3.41736	2.93225e-06	anaphase-promoting complex subunit 10	AT2G18290	2440.96	2183.95	1955.38	629.348	522.189	564.319
A_84_P853863	3.41722	1.43839e-05	DNA-directed RNA polymerase 3	AT2G24120	1143.49	1027.36	1023.34	292.697	259.68	281.435
A_84_P17837	3.41273	4.91758e-05	Fe superoxide dismutase 2	AT5G51100	5127.64	4272.24	4629.94	1233.73	1218.92	1204.84
A_84_P503380	3.4119	0.000768764	U3 ribonucleoprotein (Utp) family protein	AT5G08600	361.36	309.12	296.978	77.4233	75.6189	101.293
A_84_P801256	3.41045	0.000349352	Proline-rich extensin-like family protein	AT2G36120	12860.9	12221.6	9464.7	3388.54	2412.71	3257.13
A_84_P832315	3.40611	3.06343e-06			416.998	390.579	366.747	117.692	93.0939	97.9596
A_84_P12995	3.40577	1.17417e-05	probably inactive leucine-rich repeat receptor-like protein kinase	AT5G06940	508.994	451.232	463.59	137.088	113.228	123.289
A_84_P17771	3.40454	4.41772e-07	hypothetical protein	AT5G25500	833.864	704.993	696.601	217.703	188.902	179.171
A_84_P572111	3.40231	7.81645e-05	cysteine-type peptidase	AT2G07240	227.316	192.848	205.941	68.2334	51.6766	46.1588
A_84_P13002	3.4021	4.88111e-06	serine carboxypeptidase-like 35	AT5G08260	14183.9	12709.2	13028.4	3950.96	3389.01	3162.78
A_84_P796323	3.40178	0.000159865	hypothetical protein	AT4G15820	2460.19	2012.14	2188.43	556.588	589.102	595.933
A_84_P78179	3.40171	0.000197327	cell division cycle 20, cofactor of APC complex	AT4G33270	3632.1	2825.91	3363.42	847.268	844.745	870.039
A_84_P86169	3.40161	0.000205746	hypothetical protein	AT4G18610	1552.53	1438.65	1090.41	436.053	295.178	341.341
A_84_P19718	3.40155	0.000343597	cytochrome P450 708A2	AT5G48000	12682.6	12734.4	10182.4	3985.41	2464.4	3020.64
A_84_P271470	3.40004	7.66144e-06	pentatricopeptide repeat-containing protein	AT3G58590	356.788	288.635	296.247	90.7799	75.4836	80.4263
A_84_P751997	3.39971	0.00491638	hypothetical protein	AT1G15630	264.694	301.883	167.767	88.1429	63.7713	43.0952
A_84_P825604	3.39939	7.29265e-05	Restriction endonuclease, type II-like protein	AT1G67660	395.07	392.005	390.544	125.713	90.6001	95.9857
A_84_P11916	3.39785	0.000152354	Gamma interferon responsive lysosomal thiol (GILT) reductase family protein	AT4G12870	263.954	197.248	224.699	63.6791	52.9479	62.8003
A_84_P21138	3.39693	4.02719e-06	cyclin-B1-3	AT3G11520	2665.12	2217.53	2222.9	656.481	609.22	595.013
A_84_P787831	3.39336	4.1812e-05		AT3G51290	1066.83	982.381	1023.65	280.166	254.727	273.164
A_84_P788379	3.38934	3.60328e-05	RING/FYVE/PHD zinc finger-containing protein	AT3G14740	1013.6	875.194	908.482	246.801	246.419	241.658
A_84_P519130	3.38927	4.59449e-05	pentatricopeptide repeat-containing protein	AT3G49170	1773.32	1513.38	1590.26	427.926	431.808	421.214
A_84_P294384	3.38894	2.99559e-05	plastid transcriptionally active 12	AT2G34640	6539.07	5586.39	5991.5	1640.87	1610.32	1511.07
A_84_P10823	3.38743	1.0712e-05	dihydroxy-acid dehydratase	AT3G23940	20125.2	17082.1	18482.9	5464.54	4653.7	4564.2
A_84_P537901	3.3863	4.38549e-05	Tyrosine transaminase family protein	AT4G28410	573.404	558.767	455.818	162.139	140.461	117.258
A_84_P808445	3.38516	6.7482e-05			2129.48	1912.1	1491.22	582.192	434.951	438.892
A_84_P13784	3.38334	0.000715412	equilibrative nucleoside transporter 4	AT4G05130	202.915	191.175	182.632	46.1088	61.3744	45.8981
A_84_P556476	3.38096	0.000177475	pentatricopeptide repeat-containing protein	AT4G18750	766.379	628.992	739.749	187.287	181.986	192.214
A_84_P833341	3.37777	0.00491245	Di-glucose binding protein with Kinesin motor domain	AT2G22610	166.823	137.838	143.043	59.0842	24.8716	41.2388
A_84_P14494	3.37759	0.000172756	Disease resistance-responsive (dirigent-like protein) family protein	AT2G39430	1730.6	1658.63	1311.72	450.415	348.374	442.168
A_84_P790672	3.37723	0.00685694	hypothetical protein	AT3G19330	110.063	170.484	84.3342	42.1121	23.2226	29.8271
A_84_P790510	3.371	2.76785e-05	F-box/RNI-like protein	AT1G10780	1520.82	1203.15	1327.81	377.14	348.724	342.413
A_84_P852970	3.36838	7.98817e-05	pentatricopeptide repeat-containing protein-like protein	AT5G24060	236.982	219.151	217.064	70.0863	49.7749	60.0371
A_84_P11250	3.36513	1.69851e-05	myb family transcription factor	AT5G59570	1968.46	1646.02	1623.5	541.157	460.539	393.277
A_84_P12190	3.36182	0.000146495	oxidoreductase, 2OG-Fe(II) oxygenase family protein	AT5G58660	1600.85	1308.96	1007.57	402.612	314.713	311.394
A_84_P21264	3.36103	0.000477919	BTB and TAZ domain protein 2	AT3G48360	14802.6	11735.1	11373.5	4136.73	3584.71	2491.55
A_84_P295834	3.35801	6.9751e-05			851.326	748.947	792.058	210.383	217.561	206.893
A_84_P803202	3.35649	5.71776e-05	cell wall-plasma membrane linker protein	AT3G22120	40079.5	31349	29527.4	9410.71	9468.23	7818.14
A_84_P841949	3.35468	9.11703e-05	pentatricopeptide repeat-containing protein	AT5G39680	171.214	169.782	151.82	55.8356	38.5593	38.5518
A_84_P199094	3.35451	9.72263e-06	OxaA/YidC-like membrane insertion protein	AT2G46455	398.278	362.605	350.268	105.89	90.3514	99.454
A_84_P220848	3.35305	0.00069612	protein root hair specific 16	AT4G29180	777.87	926.459	643.228	202.2	230.406	187.406
A_84_P20301	3.3508	9.65428e-05	1,4-beta-D-xylan synthase	AT1G02730	9744.39	8870.65	9101.85	2404.85	2450.69	2519.39
A_84_P861121	3.34938	7.55067e-06	histone H2B	AT2G28720	2488.25	2328.13	2066.66	641.591	577.94	610.121
A_84_P815966	3.34914	3.16642e-05	transcription factor lim1	AT1G10200	1098.43	1103.25	921.086	289.845	288.05	252.693
A_84_P12815	3.34903	4.59126e-05	Glutathione S-transferase-like protein	AT3G62760	515.814	430.523	394.405	122.481	127.486	106.029
A_84_P10521	3.34711	3.37924e-05	defensin-like protein 5	AT1G61070	8554.4	6777.76	6408.55	1971.27	1992.74	1791.05
A_84_P753286	3.34399	0.00258562		AT1G31173	227.479	178.649	208.196	84.1975	41.4758	46.0048
A_84_P94069	3.34309	2.32867e-05	abscisic acid receptor PYL8	AT5G53160	5583.1	4685.93	4039.19	1372.44	1301.76	1124.02
A_84_P181414	3.34237	7.53532e-05	sec.4-like phosphatidylinositol transfer protein	AT2G16380	1352.11	1346.63	1014.05	381.774	290.783	316.274
A_84_P18611	3.34207	6.81558e-05	amidophosphoribosyltransferase	AT4G34740	9559.76	8562.78	8942.33	2457.43	2573.53	2201.58
A_84_P16816	3.34078	0.000160786	methylthioalkylmalate synthase 3	AT5G23020	21325.4	18550.2	15767.3	5590.8	4064.55	5226.98
A_84_P14230	3.34051	1.91354e-06	transcription factor lim1	AT1G10200	5902.16	5493.57	4875.43	1536.1	1424.11	1376.43
A_84_P10479	3.34015	6.04339e-05	cyclin B3-1	AT1G16330	607.388	510.227	546.892	150.129	141.608	151.9
A_84_P21254	3.33954	3.36526e-05	forkhead-associated (FHA) domain-containing protein	AT1G34355	593.327	501.965	546.846	158.458	133.789	146.459
A_84_P20933	3.33929	0.000214286	GDSL esterase/lipase	AT1G28610	11388.9	10494.2	10144.8	2646.84	3011.25	2900.8
A_84_P10687	3.33881	0.00160575	putative polygalacturonase /pectinase	AT2G43880	758.875	759.659	751.272	288.773	198.264	144.308
A_84_P591443	3.33803	6.05511e-05	purple acid phosphatase 29	AT5G63140	3398.21	2924.87	3175.35	853.532	852.153	828.364
A_84_P18447	3.33801	0.000138695	putative pectate lyase 12	AT3G53190	12613.4	10789.2	11697.9	3025.65	3171.8	3166.81
A_84_P258110	3.33775	0.000862548	receptor kinase 2	AT1G65800	3547.51	3475.6	3103.27	851.666	785.651	1091.92
A_84_P850854	3.33525	0.000239005	SANT DNA-binding domain-containing protein	AT1G76890	208.765	207.543	186.849	57.252	45.2502	59.8055
A_84_P22225	3.33502	0.000113176	probably inactive leucine-rich repeat receptor-like protein kinase IMK2	AT3G51740	1203.57	1007.27	1050.6	280.093	293.668	296.399
A_84_P14837	3.33277	4.55502e-06	AP2-like ethylene-responsive transcription factor ANT	AT4G37750	3603.8	3125.96	3234.98	961.364	858.5	846.94
A_84_P812113	3.33189	0.000218969			1402.04	1361.28	1536.17	399.883	360.696	390.198
A_84_P17710	3.33121	3.56381e-05	putative protein phosphatase 2C 67	AT5G02760	2103.6	1751.45	1588.72	486.832	472.928	488.328
A_84_P789042	3.32905	2.71836e-05	DEAD-box ATP-dependent RNA helicase 39	AT4G09730	1705.59	1516.02	1475.52	468.314	365.479	428.989
A_84_P19131	3.32821	0.000340357	Rossmann-fold NAD(P)-binding domain-containing protein	AT2G23910	1190.88	1018.7	901.733	296.242	321.537	221.188
A_84_P563499	3.32754	4.13291e-05	DHHC-type zinc finger protein	AT4G01730	1989.16	1539.63	1625.95	482.651	426.84	465.807
A_84_P13647	3.32662	1.15447e-06	Cyclopropane-fatty-acyl-phospholipid synthase	AT3G23470	1262.19	1058.68	1071.82	335.868	292.111	281.556
A_84_P16570	3.32595	7.4078e-05	BTB/POZ domain-containing protein	AT3G56230	781.582	776.998	564.732	210.513	178.035	176.598
A_84_P831256	3.32331	0.014475			27.361	35.5575	35.1481	16.0562	7.10039	5.80238
A_84_P574592	3.32137	4.4678e-05	uridylyltransferase-related protein	AT1G16880	166.204	171.133	145.932	46.9239	38.8334	44.1424
A_84_P19357	3.31778	0.000237395	xyloglucan:xyloglucosyl transferase	AT3G44990	15786.9	14723.2	13857.9	3729.74	3882.97	4324.05
A_84_P11111	3.31485	9.79713e-05	RPA70-kDa subunit B	AT5G08020	2207.8	1822.81	2017.22	538.475	558.763	525.955
A_84_P580219	3.3141	0.000211598	hypothetical protein	AT2G42110	615.571	548.836	579.457	147.793	161.693	159.802
A_84_P760687	3.31324	0.00136226			392.203	313.528	285.392	91.3421	111.944	67.0004
A_84_P761328	3.31133	0.00107894	no apical meristem-domain containing transcriptional regulator	AT3G12977	587.545	541.499	358.4	170.863	106.761	122.242
A_84_P12588	3.31109	0.000132053	acetone-cyanohydrin lyase	AT2G23600	11015.5	10164.3	9258.45	2686.86	2537	2974.55
A_84_P13322	3.311	9.94441e-05	DPP6 N-terminal domain-like protein	AT1G21680	68012.7	62077.4	48701.7	16096.9	16774.6	14896.2
A_84_P18126	3.31074	1.38907e-05	Thaumatin-like protein	AT1G18250	3778.97	3117.98	3234.95	945.295	899.956	876.663
A_84_P164953	3.3106	7.25697e-05	abscisic acid-insensitive 5-like protein 4	AT1G49720	6765.49	5868.24	5233.85	1927.9	1619.72	1302.15
A_84_P19164	3.3086	1.63719e-05	serine/threonine-protein kinase BRI1-like 2	AT2G01950	2021.94	1832.52	1624.63	510.655	461.258	501.013
A_84_P99496	3.3084	5.21915e-05	high-mobility group B6 protein	AT5G23420	5184.18	4378.85	4682.75	1332.33	1353.87	1155.52
A_84_P834607	3.30728	0.000303008	FMN-linked oxidoreductase-like protein protein	AT3G63510	152.631	139.216	146.981	42.6869	32.8819	43.6725
A_84_P787122	3.30665	4.05581e-05	hypothetical protein	AT5G52780	1819.19	1743.67	1582.59	475.838	429.683	482.188
A_84_P18513	3.30567	2.24757e-05	kinesin 5	AT4G05190	1426.81	1259.13	1292.27	367.405	350.507	354.362
A_84_P500468	3.30057	0.000302243	protein ralf-like 27	AT3G29780	2697.72	2458.86	1725.87	679.709	538.038	618.178
A_84_P21594	3.29808	0.000539141	fasciclin-like arabinogalactan protein 13	AT5G44130	50635.1	43161.4	38084.1	10475.2	12717.5	12365.8
A_84_P868911	3.29668	0.00152806	phosphoribosylanthranilate isomerase 2	AT5G05590	134.682	125.154	124.632	43.774	24.5891	38.6786
A_84_P19225	3.29614	3.29036e-05	proliferating cellular nuclear antigen 1	AT1G07370	2831.05	2247.11	2431.5	700.13	672.074	651.794
A_84_P810552	3.29414	0.000893592	BTB and TAZ domain protein 2	AT3G48360	4530.65	3447.57	3363.85	1286.7	1101.59	736.323
A_84_P237873	3.29302	6.26544e-05	pectate lyase family protein	AT5G04310	526.754	505.685	473.733	155.161	115.782	139.667
A_84_P174551	3.29096	4.02092e-06	hypothetical protein	AT5G49170	691.945	615.941	546.033	177.533	158.377	164.881
A_84_P812845	3.28987	0.00015845	RNA recognition motif-containing protein	AT4G09040	1539.69	1320.56	1493.44	388.407	409.326	380.863
A_84_P19776	3.28944	0.00109737	RPM1-interacting protein 4 (RIN4)	AT5G63270	179.467	188.459	135.84	39.9028	51.3186	44.7572
A_84_P23550	3.28573	0.000113557	Replication factor-A protein 1-like protein	AT5G61000	2458.28	2021.35	2211.83	602.477	580.363	629.169
A_84_P536538	3.28213	0.000315027	hypothetical protein	AT1G49870	265.169	230.091	229.99	62.1554	61.6462	73.5464
A_84_P609887	3.27951	2.16946e-05	hypothetical protein	AT4G26960	1691.08	1520.18	1543.2	444.781	417.902	429.649
A_84_P17185	3.27863	2.43287e-06			206.243	176.613	175.676	53.8593	49.7931	48.0714
A_84_P15389	3.27782	9.66303e-06	proliferating cell nuclear antigen 2	AT2G29570	3826.94	3435.53	3472.78	1022.61	950.693	946.887
A_84_P21154	3.27739	0.000483616	hydroquinone glucosyltransferase	AT1G01390	1304.27	1287.53	1092.72	308.973	317.069	377.791
A_84_P757054	3.27706	2.99694e-05	Non-specific lipid-transfer protein-like protein	AT2G13820	3856.45	3536.28	3302.72	1004.46	1034.77	874.294
A_84_P15512	3.27685	0.000139509	putative phragmoplast-associated kinesin-related protein	AT3G23670	1771.16	1437.72	1626.44	436.189	425.201	450.621
A_84_P22205	3.27529	5.45774e-05	hypothetical protein	AT1G48460	4682.54	4149.73	4700.42	1349.09	1186.94	1152.65
A_84_P18015	3.27487	0.00133821	leucine-rich repeat extensin-like protein 1	AT1G12040	245.372	238.904	169.819	52.5828	56.1806	68.1243
A_84_P13201	3.26927	2.85179e-05	pentatricopeptide repeat-containing protein	AT1G56690	384.409	332.387	323.838	113.064	81.4129	91.3431
A_84_P853789	3.26902	0.000266835	protein walls are thin 1	AT1G75500	1062.96	1099.94	966.372	311.827	236.513	311.378
A_84_P838938	3.26897	2.02979e-05	GTP binding protein	AT4G10650	358.963	308.715	337.281	101.625	85.4556	87.4796
A_84_P260340	3.26739	7.1848e-05	hypothetical protein	AT1G76240	2621.23	2482.13	2142.72	773.79	680.933	538.573
A_84_P20612	3.26597	2.84785e-06	phosphoglucan, water dikinase	AT5G26570	26506.3	24773.8	24261.2	7677.94	6706.45	6306.07
A_84_P19324	3.26585	1.77786e-05	Kinesin motor family protein	AT3G20150	949.741	779.424	798.764	238.022	221.942	228.155
A_84_P68124	3.25894	3.00928e-06	hypothetical protein	AT5G42860	913.255	862.403	724.043	249.062	217.552	215.896
A_84_P768906	3.25791	0.00158553		AT5G24205	222.241	189.5	163.043	48.0248	44.8082	65.5198
A_84_P16083	3.25744	5.80404e-05	RuBisCO large subunit-binding protein subunit beta	AT1G55490	84627.2	74426.1	79547.9	22110.2	22421	20761.9
A_84_P16079	3.25232	0.00011155	hypothetical protein	AT1G23790	945.474	737.934	792.905	226.306	213.993	235.771
A_84_P132035	3.25022	5.21773e-06	CemA-like proton extrusion protein-like protein	AT4G31040	4467.57	3925.72	3818.47	1163.74	1112.24	1069.96
A_84_P89069	3.24962	0.000115561	defensin-like protein 11	AT3G63360	467.22	426.432	350.654	118.086	100.89	121.334
A_84_P15636	3.24938	8.75317e-06	protein pigment defective 247	AT1G05750	197.951	185.304	181.156	56.3337	47.7948	51.0772
A_84_P789465	3.24885	3.70962e-05	abscisic acid-insensitive 5-like protein 4	AT1G49720	2055.39	2046.98	1648.61	630.962	475.845	478.351
A_84_P605650	3.24476	0.000240802	microtubule associated protein MAP65-3	AT5G51600	839.794	753.804	881.823	229.654	218.124	231.614
A_84_P12723	3.24346	9.00793e-05	5'-3' exonuclease-like protein	AT1G34380	1072.79	957.402	926.025	296.752	296.28	225.109
A_84_P860589	3.24279	0.000354772	fimbrin 1		195.258	184.462	135.991	44.9112	50.1652	45.2682
A_84_P21869	3.24222	1.08518e-05	auxin transporter-like protein 3	AT1G77690	4117.05	3651.81	3165.88	1096.89	1023.69	883.098
A_84_P312043	3.2417	2.55588e-05	transcription factor bHLH10	AT2G31220	168.77	136.525	145.033	46.8797	36.7488	40.4302
A_84_P164223	3.24058	6.37832e-05	phy rapidly regulated 1	AT2G42870	1934.5	1648.94	1521.18	538.988	489.769	383.527
A_84_P545938	3.24057	0.000309387	proline-rich extensin-like family protein	AT5G06630	1374.91	1439.45	1037.71	375.313	305.9	373.24
A_84_P601063	3.23796	1.80058e-05	ROP guanine nucleotide exchange factor 5	AT5G05940	881.116	718.327	734.587	232.632	194.289	215.153
A_84_P830727	3.23771	0.00129144	no apical meristem-domain containing transcriptional regulator	AT3G12977	311.31	287.673	184.098	90.6818	58.1066	65.4584
A_84_P23329	3.2368	7.76912e-05	early nodulin-like protein 15	AT4G31840	42031.6	33882.3	36365.9	10467.8	9712.2	10666
A_84_P765533	3.23639	7.47282e-05	hypothetical protein	AT4G16008	732.514	672.508	581.564	217.961	152.432	180.615
A_84_P17874	3.23607	0.000119211	kinesin family member 4/7/21/27	AT5G60930	2859.64	2564.1	2814.97	757.116	753.207	758.35
A_84_P22076	3.23486	5.67708e-05	Non-specific lipid-transfer protein-like protein	AT2G13820	15950	13946.7	13138.6	3975.76	4270.53	3610.69
A_84_P10721	3.23344	0.000191232	tetratricopeptide repeat-containing protein-like protein	AT1G07280	1895.87	1726.57	1468.86	443.198	459.333	496.059
A_84_P15637	3.23326	0.000131554	Sister chromatid cohesion 1 protein 3	AT3G59550	1129.17	1015.52	1034.11	280.934	301.346	294.24
A_84_P528878	3.23235	0.00141486	zinc induced facilitator-like 2 protein	AT3G43790	153.566	148.698	119.699	49.7665	27.7863	41.5573
A_84_P22487	3.23074	2.23702e-05	TCP-1/cpn60 chaperonin family protein	AT5G18820	1068.93	884.433	975.519	305.967	249.881	253.987
A_84_P139479	3.23068	6.49276e-05	hypothetical protein	AT5G55520	2937.68	2361.24	2565.8	732.119	703.68	727.454
A_84_P23850	3.22994	0.00208341	defensin-like protein 193	AT2G43520	4036.32	4067.19	3621.51	874.414	1165.91	1228.82
A_84_P798696	3.22842	2.09127e-05	Leucine-rich repeat transmembrane protein kinase	AT3G14840	653.435	608.623	530.469	175.312	150.367	168.873
A_84_P78019	3.2279	9.31787e-05	SAUR-like auxin-responsive protein family	AT1G72430	16888.9	14633.2	14239	4230.08	4639.65	3785.34
A_84_P20372	3.22743	2.11334e-05	microtubule-associated protein 65-4	AT3G60840	3275.62	2735.22	2587.41	845.861	715.049	809.514
A_84_P195544	3.22335	0.000260654	hypothetical protein	AT4G02800	4521.34	3909.7	4233.59	1100.98	1200.41	1200.51
A_84_P10337	3.22254	8.21782e-05	end binding protein 1C	AT5G67270	2116.79	1668.09	1757.1	515.409	482.752	529.056
A_84_P805287	3.22152	9.02938e-05	arabinogalactan protein 31	AT1G28290	377.678	394.705	359.837	110.691	94.8819	108.468
A_84_P22447	3.21938	0.0027475	peptidylprolyl isomerase	AT5G05420	711.058	703.335	596.832	152.47	178.395	233.516
A_84_P823778	3.21887	0.000264017			132.066	117.182	102.89	41.0084	25.8115	32.0264
A_84_P102376	3.21727	5.25821e-05	glucan endo-1,3-beta-glucosidase-like protein 3	AT5G08000	2069.8	1823.19	1934.98	571.365	567.491	480.157
A_84_P11677	3.2168	0.000535232	pyrophosphorylase 3	AT2G46860	363.306	370.36	260.536	85.9018	94.3504	92.2626
A_84_P540881	3.2167	1.72223e-06	pentatricopeptide repeat-containing protein	AT1G15480	2536	2238.05	2198.86	720.708	638.309	578.73
A_84_P24008	3.21621	0.000878035	Kunitz family trypsin and protease inhibitor protein	AT3G04320	1311.32	1085.93	1116.06	394.92	365.25	235.149
A_84_P20755	3.21603	1.65672e-05	pentatricopeptide repeat (PPR) family protein	AT5G08310	446.155	396.758	379.336	120.78	102.564	115.708
A_84_P787149	3.21552	1.89431e-05	hypothetical protein	AT5G49170	522.186	450.195	432.882	131.744	133.122	123.919
A_84_P22843	3.21498	9.17312e-06	O-methyltransferase-like protein	AT1G76790	20355.8	18718.5	16516.5	5317.46	5198.05	4864.93
A_84_P20658	3.21467	0.000138725	pentatricopeptide repeat-containing protein	AT5G46580	17330.7	15462.9	16099	4366.37	4707.72	4485.83
A_84_P11903	3.21214	8.84437e-06	ethylene-responsive transcription factor ERF094	AT1G06160	1671.88	1623.81	1323.31	465.418	416.382	397.159
A_84_P515482	3.21146	9.00888e-05	hypothetical protein	AT3G03130	1228.39	1042.73	1093.75	305.645	323.688	303.567
A_84_P294704	3.21118	0.000106522	GDSL esterase/lipase	AT1G54010	20233.4	18241.3	14296.9	5809.25	4185.49	4653.54
A_84_P800959	3.20891	0.00306193	bifunctional inhibitor/lipid-transfer protein/seed storage 2S albumin-like protein	AT4G15160	3890.06	3664.49	2987.77	1444.11	967.644	654.951
A_84_P830589	3.20783	5.02285e-05	ROP interactive partner 2	AT1G78430	561.178	484.968	502.21	154.389	127.863	148.93
A_84_P803210	3.20597	6.28309e-05	DNA-damage-repair/toleration protein DRT100	AT3G12610	182.582	169.379	153.525	53.0515	39.7459	48.5183
A_84_P200114	3.20561	4.55145e-05	hypothetical protein	AT2G44640	6317.15	5639.45	5882.03	1686.88	1704.97	1570.47
A_84_P15473	3.20397	3.89805e-05	pentatricopeptide repeat-containing protein	AT3G08820	233.841	209.335	226.489	69.8935	56.4131	60.7022
A_84_P13015	3.20377	5.40821e-05	histone H3	AT5G12910	5163.05	4298.12	4863.05	1404.16	1279.32	1297.17
A_84_P18491	3.20365	3.05479e-05	FMN-linked oxidoreductase-like protein protein	AT3G63510	2753.14	2349.53	2505.07	740.809	668.041	707.073
A_84_P804582	3.20236	0.000347693	glycine-rich protein	AT2G36120	81928.4	80950.8	65491.4	23566.4	17185.9	23187
A_84_P21230	3.20226	9.36324e-05	cell wall-plasma membrane linker protein	AT3G22120	48279.2	38180.9	35298.6	12202.1	12079.3	9545.38
A_84_P821818	3.20051	0.000462015	cytochrome P450 708A2	AT5G48000	1019.7	1012.82	828.839	343.753	208.482	258.69
A_84_P22143	3.19969	5.60049e-05	cell division control protein 45	AT3G25100	1238.09	1133.92	1184.47	336.755	338.681	316.014
A_84_P524463	3.1978	1.69981e-05	pentatricopeptide repeat-containing protein	AT3G47840	125.672	109.83	106.785	34.7732	28.4162	32.388
A_84_P21523	3.1974	0.000274625	transcription factor BEE 1	AT1G18400	1911.85	1818.04	1616.42	466.488	555.65	470.823
A_84_P820887	3.19723	0.00050455	putative pectate lyase 12	AT3G53190	639.681	510.471	544.944	142.902	174.36	155.153
A_84_P17374	3.19501	4.58836e-05	FAD/NAD(P)-binding oxidoreductase domain-containing protein	AT3G04650	3939.51	3298.24	3605.7	1053.66	957.512	1010.95
A_84_P836251	3.19469	5.67694e-05			221.017	186.597	189.47	62.2145	47.7806	57.2427
A_84_P239995	3.19388	3.12397e-06	pentatricopeptide repeat-containing protein	AT4G18520	1584.95	1325.3	1263.25	420.303	390.346	352.477
A_84_P808649	3.19281	0.00036549	cell wall-plasma membrane linker protein	AT3G22120	904.485	722.336	596.008	265.133	189.812	168.796
A_84_P13056	3.19273	0.0369084	Cytochrome P450 family protein	AT5G36130	255.656	326.96	617.126	125.6	67.3576	133.028
A_84_P764524	3.19233	1.34434e-05	Mitochondrial transcription termination factor family protein	AT4G38160	9043.16	7703.8	7900.61	2407.05	2191.81	2276.94
A_84_P105486	3.19075	7.50798e-06	hypothetical protein	AT3G28370	3809.57	3197.74	3005.19	1091.81	901.818	812.694
A_84_P786216	3.18943	2.3679e-06	hypothetical protein	AT1G53800	2460.29	2085.01	2077.46	668.003	614.861	567.822
A_84_P24145	3.18936	1.50945e-05	glucan endo-1,3-beta-glucosidase-like protein 1	AT3G58100	2776.21	2272.73	2318.49	714.939	695.442	643.937
A_84_P752095	3.18915	0.000261826			153.845	128.622	104.895	46.1448	32.9158	29.9144
A_84_P821825	3.18868	0.000373318	cytochrome P450 708A2	AT5G48000	265.857	285.876	237.879	91.0715	59.0523	73.6222
A_84_P19704	3.18805	1.82826e-06	alpha-xylosidase 1	AT1G68560	39740	36496.6	34894.7	11096.7	10237.2	9762.61
A_84_P755846	3.18772	0.000266644			329.765	244.513	284.779	96.2765	66.8289	78.2288
A_84_P66084	3.18684	0.000224199	Glutaredoxin family protein	AT5G01420	355.728	277.053	300.781	86.4363	79.9886	94.0598
A_84_P785300	3.1866	4.48844e-06	protein denticleless	AT3G27640	500.066	414.665	402.372	129.195	120.697	117.411
A_84_P19052	3.18477	0.000391113	tryptophan aminotransferase	AT1G70560	3019.76	2672.38	2568.47	772.189	664.975	887.277
A_84_P534722	3.18344	1.51443e-05	pentatricopeptide repeat-containing protein	AT1G32415	532.26	460.776	439.231	151.413	117.302	133.484
A_84_P115622	3.18326	0.000146232	hypothetical protein	AT4G28230	1966.48	1760.29	1765.98	506.4	480.121	553.449
A_84_P18770	3.18036	0.00120859	putative pectinesterase 68	AT5G47500	7218.73	6159.62	7983.35	1837.39	2033.8	2096.72
A_84_P22039	3.17904	0.000411962	protein kinase domain-containing protein	AT2G31010	736.619	628.235	610.688	180.37	217.732	159.035
A_84_P577221	3.17825	6.01178e-05	histone-lysine N-methyltransferase ATXR6	AT5G24330	371.912	317.482	321.279	100.135	84.2246	99.479
A_84_P53720	3.17807	8.90656e-06			2162.9	2151.27	1897.38	657.443	530.671	559.745
A_84_P23043	3.17682	0.000347089			1605.48	1169.01	1462.58	421.041	353.506	408.437
A_84_P854074	3.17503	1.64085e-05	hypothetical protein	AT1G53800	379.422	351.561	344.362	108.992	104.175	89.7458
A_84_P189624	3.17413	0.00158994	MLP-like protein 43	AT1G70890	50438.5	49886.3	44992	11577.1	13439.3	16155
A_84_P16299	3.17241	1.54908e-05	strubbelig-receptor family 1 protein	AT2G20850	1589.15	1226.64	1308.59	426.328	368.099	361.48
A_84_P17270	3.17235	0.000110251	glutamate receptor 3.5	AT2G32390	2049.33	1967.41	1479.38	618.57	458.262	467.972
A_84_P13311	3.17071	6.14103e-05	monosaccharide-sensing protein 1	AT1G20840	4063.39	4039.56	3267.02	1142.77	1122.2	931.44
A_84_P806759	3.17005	3.92425e-05	catalase 3	AT1G20620	26004.9	25815.3	24969.6	8098.87	6445.3	7157.39
A_84_P837201	3.16859	4.24612e-05	LOB domain-containing protein 3	AT1G16530	882.125	823.01	658.996	228.85	225.912	206.542
A_84_P785084	3.16834	0.000122316	hypothetical protein	AT2G17240	3580.82	3152.77	3393.35	980.782	1029.61	846.92
A_84_P17759	3.16643	0.00127397	protein trichome birefringence-like 11	AT5G19160	300.231	277.087	246.465	109.871	57.7354	72.2884
A_84_P246785	3.16426	0.00019644	hypothetical protein	AT2G27370	2360.58	2326.07	1831.05	632.875	540.728	658.428
A_84_P571701	3.16417	8.50356e-06	GPI-anchored glycoprotein membrane precursor	AT5G19250	15059.1	13646.3	12232.1	4062.61	3591.23	3861.58
A_84_P15661	3.16384	5.14839e-05	hypothetical protein	AT1G12150	145.429	140.123	124.082	44.0439	32.9523	39.0602
A_84_P201578	3.1627	0.000235961	disease resistance-responsive, dirigent domain-containing protein	AT3G24020	3068.7	2884.83	2297.72	876.466	636.928	817.811
A_84_P12871	3.16215	9.39915e-06	Pectinacetylesterase family protein	AT4G19410	27037.4	25544	21622.7	7789.06	6998.52	6151.84
A_84_P216488	3.16141	0.000125074	uncharacterized exonuclease domain-containing protein	AT3G15140	3132.55	2558.14	2938.28	819.794	800.58	806.199
A_84_P156395	3.16084	2.82953e-05	S-adenosylmethionine-dependent methyltransferase-domain containing protein	AT3G27180	984.929	934.191	952.741	288.877	255.82	266.71
A_84_P133825	3.16052	1.47405e-05	hypothetical protein	AT3G54750	3415.51	2906.81	3074.15	934.819	863.879	850.003
A_84_P861010	3.16008	0.00172073	hypothetical protein	AT3G14172	186.579	126.439	108.936	53.6131	31.6393	34.0881
A_84_P17443	3.15847	4.09679e-05	meiotic recombination protein DMC1-like protein	AT3G22880	1822.51	1566.42	1546.07	488.537	419.881	484.878
A_84_P204168	3.15703	8.7564e-06	DEAD-box ATP-dependent RNA helicase 39	AT4G09730	9970.18	8644.5	8585.74	2706.97	2414.57	2554.68
A_84_P22360	3.15672	8.52984e-05	hypothetical protein	AT4G26660	3100.14	2604.33	2726.63	780.943	818.337	777.54
A_84_P551839	3.15458	6.22796e-05	DNA gyrase subunit A	AT3G10690	2211.87	1909.57	2088.74	601.504	569.563	582.445
A_84_P23966	3.15455	0.000247531	GTP-binding protein	AT2G22870	8104.91	6606.85	6848.5	1929.16	1970.68	2181.83
A_84_P542128	3.1543	3.05176e-06	protein BRUSHY 1	AT3G18730	229.365	196.365	191.726	62.741	54.4075	57.2315
A_84_P248695	3.14975	0.00114499	oxidoreductase, 2OG-Fe(II) oxygenase family protein	AT5G12270	272.493	267.124	192.875	61.1665	78.1465	66.7378
A_84_P192244	3.14938	0.000266323	putative WRKY transcription factor 49	AT5G43290	392.455	342.39	248.189	107.711	81.2316	86.6389
A_84_P756692	3.14882	1.08735e-05	armadillo/beta-catenin-like repeat-containing protein	AT2G07170	1193.69	980.323	1008.07	327.6	276.331	296.356
A_84_P813499	3.1486	0.000125655			312.93	282.28	258.32	92.2129	66.529	84.6074
A_84_P805716	3.14814	0.000203641			176.723	195.549	150.882	54.3907	52.1116	41.8641
A_84_P17734	3.14788	3.53247e-06	LOB domain-containing protein 4	AT1G31320	1054.73	947.31	881.879	303.623	246.457	268.034
A_84_P838373	3.14756	0.000337562	putative disease resistance protein	AT5G45490	448.435	501.881	361.511	135.416	107.019	127.834
A_84_P813996	3.14543	9.37033e-06	hypothetical protein	AT5G02160	20438.9	19792.5	17937	6492.62	5001.9	5097.89
A_84_P21930	3.143	2.57014e-05	Wee1-like protein kinase	AT1G02970	263.87	226.922	234.733	70.3361	67.9037	67.2998
A_84_P516032	3.14293	3.81024e-05	hypothetical protein	AT1G06930	209.643	191.912	176.106	62.9238	56.4908	45.5868
A_84_P546814	3.14269	0.011334	pentatricopeptide repeat-containing protein	AT4G39952	88.3873	89.4781	94.4724	28.2866	16.2337	37.2211
A_84_P17720	3.14069	0.000223497	cyclin-B1-2	AT5G06150	2307.02	1891.08	2161.32	588.1	593.934	618.722
A_84_P19152	3.13973	8.61893e-05	Di-glucose binding protein with Kinesin motor domain	AT2G22610	1991.62	1601.86	1731.22	505.403	489.539	512.107
A_84_P592388	3.13914	2.5311e-05	nuclear factor Y, subunit C13	AT5G43250	759.154	680.6	657.868	209.405	181.899	204.828
A_84_P609548	3.13701	0.000600656	hypothetical protein	AT2G25200	254.595	261.11	170.925	79.0637	60.4393	54.6907
A_84_P23409	3.13623	0.000348007	pollen_Ole_e_I-domain containing protein	AT5G10130	3130.54	2572.36	2565.27	1006.22	780.919	605.121
A_84_P823703	3.1341	1.66975e-05	putative ATP binding protein	AT5G52882	3853.55	3357.47	2914.03	1034.37	987.02	851.743
A_84_P19846	3.13404	0.00089719			762.987	663.996	536.305	247.721	182.979	138.26
A_84_P784152	3.13349	1.753e-05	tRNA dimethylallyltransferase 9	AT5G20040	3079.16	2750.42	2727.02	867.956	745.187	824.044
A_84_P223669	3.13307	0.000254707	glycine-rich protein	AT2G36120	80828.5	80130.9	63173.5	23611.9	17653.3	22662.7
A_84_P12406	3.13304	2.31296e-05	branched-chain-amino-acid aminotransferase 6	AT1G50110	2405.36	2060.35	2127.06	658.379	647.744	570.691
A_84_P559105	3.13289	0.000173583	pentatricopeptide repeat-containing protein	AT4G14050	219.056	202.54	182.056	64.1529	47.256	61.5237
A_84_P17073	3.13275	7.29821e-05	protein walls are thin 1	AT1G75500	10224.5	9456	8682.33	2800.54	2412.2	2869.68
A_84_P95069	3.13044	6.22708e-06	PLAT-plant-stress domain-containing protein	AT2G22170	52954.6	50375.2	45041.1	14955.6	14273.9	13027
A_84_P10989	3.12699	3.1312e-05	kinesin 1	AT4G21270	892.475	722.953	785.609	238.716	223.235	220.886
A_84_P19811	3.12633	5.33514e-05	ARMADILLO BTB protein 1	AT5G13060	980.616	900.091	912.021	268.195	274.36	254.211
A_84_P15936	3.126	7.25068e-06	Actin binding Calponin homology (CH) domain-containing protein	AT5G48460	1342.91	1124.42	1056.17	351.55	338.67	311.356
A_84_P806687	3.12575	0.00013217	catalase 3	AT1G20620	1694.72	1933.02	1690.8	581.236	462.164	479.399
A_84_P16456	3.12269	0.000544636	pentatricopeptide repeat-containing protein	AT3G21470	244.855	195.835	188.735	53.5124	62.5342	63.0627
A_84_P23366	3.12172	0.00188101	HXXXD-type acyl-transferase-like protein	AT4G15400	425.822	439.645	242.241	112.435	96.9374	97.1143
A_84_P19297	3.12093	0.000413518	mitotic spindle checkpoint protein MAD2	AT3G25980	1742.59	1391.53	1465.5	404.821	433.487	472.998
A_84_P206348	3.12078	0.000325305	serine/threonine-protein kinase WNK (With No lysine)-related protein	AT1G60060	408.72	345.333	327.851	94.7947	103.591	110.085
A_84_P11056	3.12045	4.37903e-06	cyclin-B1-1	AT4G37490	1032.66	845.797	858.098	282.962	246.171	251.433
A_84_P755918	3.11913	0.00127738	calcium-binding EF-hand-containing protein	AT2G34020	423.501	377.348	369.836	118.127	139.026	84.2047
A_84_P13115	3.11834	6.26633e-05	pentatricopeptide repeat-containing protein	AT5G52850	553.704	494.46	527.268	153.475	146.839	149.993
A_84_P802502	3.11713	0.000157566	hypothetical protein	AT1G53635	112.471	108.35	80.0009	34.5125	26.8483	24.6652
A_84_P272380	3.11628	4.21254e-05	pentatricopeptide repeat-containing protein	AT4G15720	299.167	266.19	269.612	91.1955	82.0368	67.3331
A_84_P808412	3.11427	2.48644e-05	high mobility group B2 protein	AT1G20693	13397.5	12992.1	10867	3861.68	3218.95	3577.16
A_84_P844220	3.11385	2.58346e-05	Homeodomain-like transcriptional regulator	AT4G12750	606.112	503.148	558.241	176.414	150.386	150.91
A_84_P163153	3.11379	8.80505e-05	hypothetical protein	AT1G74830	147.438	127.698	98.5911	37.9781	35.2656	32.5955
A_84_P18033	3.11337	7.46184e-05	hypothetical protein	AT1G65710	2376.9	2183.48	2371.59	691.165	641.099	653.551
A_84_P167143	3.11333	9.22829e-05	hypothetical protein	AT3G50640	764	728.399	685.414	263.425	180.471	188.78
A_84_P812936	3.11144	0.000709023			4379.5	4911.14	3995.21	1274.01	1100.95	1444.12
A_84_P850782	3.11106	0.000568168			3076.34	3506.79	2813.55	932.092	771.452	995.375
A_84_P22560	3.11051	2.59374e-05	DNA (cytosine-5)-methyltransferase 1	AT5G49160	3321.46	2949.76	3078.92	945.106	844.147	892.068
A_84_P193394	3.11002	0.000102243	Pollen Ole e 1 allergen and extensin family protein	AT3G16670	27069.1	23193.6	22137.5	7228.93	6091.31	7450.31
A_84_P15051	3.10888	9.83269e-07	root phototropism protein 3	AT5G64330	3895.3	3569.06	3321.2	1132.14	961.969	1001.83
A_84_P815961	3.10844	7.57641e-07	transcription factor lim1	AT1G10200	6426.13	5835.31	5298.13	1796.77	1628.09	1605.53
A_84_P20842	3.10805	8.32712e-05	hypothetical protein	AT1G04650	665.307	555.462	528.671	162.997	174.853	162.116
A_84_P717727	3.1078	8.42997e-05			363.518	301.188	289.774	92.4239	83.9648	96.7081
A_84_P11458	3.10689	1.37796e-05	pentatricopeptide repeat-containing protein	AT1G80270	4924.49	4108.66	4293.8	1489.04	1157.89	1192.96
A_84_P841983	3.10665	0.000231003			2210.8	1747.66	1941.6	561.064	524.31	603.904
A_84_P15346	3.10635	0.000202417	calmodulin-like protein 1	AT2G15680	1421.32	1147.73	1084.97	456.161	301.45	304.893
A_84_P20049	3.10411	3.09624e-05	TCP-1/cpn60 chaperonin-like protein	AT1G26230	2152.77	1879.05	1933.66	590.809	544.592	577.12
A_84_P806743	3.10259	8.18018e-05	catalase 3	AT1G20620	31023.4	32199	30186.8	10149	7891.01	8951.64
A_84_P13347	3.09954	9.63505e-05	pentatricopeptide repeat-containing protein	AT1G69350	134.244	108.64	115.702	38.681	29.4539	35.3164
A_84_P12091	3.09842	3.65373e-06	leucine-rich repeat-containing protein	AT5G23400	1654.88	1359.87	1367.83	457.369	395.985	405.704
[truncated: 5,876 more rows]
